# Supplementary material for: RNA structure prediction using positive and negative evolutionary information
Source: PLoS Comput Biol. 2020 Oct 30;16(10):e1008387. doi: 10.1371/journal.pcbi.1008387 (PMC7657543; doi:10.1371/journal.pcbi.1008387)
Supplement: S1 File — Includes alignments, and source code. (GZ) [file pcbi.1008387.s008.tar.gz › supplemental_material/data/ZWD/zashaw-zashaweinbergdata-114e95ddbeb0/224/GA-cis.sto]

# STOCKHOLM 1.0
#=GF TP Cis-reg;
#=GF DE GA-cis RNA
#=GF AU Corbino K, Weinberg Z
#=GF WK http://en.wikipedia.org/wiki/GA-cis_RNA_motif
#=GF ID GA-cis
#=GF SE Published; PMID:28977401
#=GF SS Published; PMID:28977401
HCF12C_422386/206-292                         CCGAG.GAGGAACGC.............AACGGGC.UU.UGCCCG.UU...UCGGA.AU.GCGUUCCUC.CG.ACGUGCCCC.AGA.GC...GAAC...GCGAA.AG.GGUGAUACCCGCG
HCF14C_2_1_1_newblercontig22346/230-316       GAGAG.CUUGUCCCCU..............CGUGC.GA.AGCACG.....AUUAUC.AU.GGGGACAAG.CG.ACCUGCCGC.CGA.GUC..GGCA..GACGAG.GG.GGCAGAUCCACAG
HCF12C_265762/196-282                         GACAG.GCGAAAUAUA............ACAGCUC.GA.AGAGCU.GU..AUUGUA.AU.ACAUUUCGC.CG.CACAGCCGC.CGA.AC...GAA....GUGAG.G..GGCAAUACCGCUG
RUMENNODE_3119159_1/6967-6886                 ...UU.GAGGCCUUGC............AGGCUGC.AA.AGCAGC.AU...UGAUC.AUGCAAGGCCGA.C....UUGCCGC.CGA.AC...ACA....GUGAG.GG.GGCGUUACCAAAA
HCF12C_116426/703-793                         CCGAG.GAGUGACGUU...........CACGUAGC.GA.AGCUCC.GUG.AUUAUA.AU.ACGUCACUC.CG.ACCUGCCGC.CGA.AGC..GCA...GCUGAG.G..GGCGUUACCAAAA
DLF003_scaffold42943_3/9-94                   GGAAU.GAGACAUUC.............AUGUAAC.GU.AGGCAC.AU..A.UUAA.AU..AGUGACGA.CG.AAAUGUCAC.CGA.AC...GAAU...GUGAA.UG.GACGAUAAAAAGG
scaffold4957_4_MH0086/9621-9706               GGAAU.GAGACAUUC.............AUGUAAC.GU.AGGCAC.AU..A.UUAA.AU..AGUGACGA.CG.AAAUGUCAC.CGA.AC...GAAU...GUGAA.UG.GACGAUAAAAAGA
scaffold2625_12_MH0044/1577-1492              GGAAU.GAGACAUUC.............AUGUAAC.GU.AGGCAC.AU..A.UUAA.AU..AGUGACGA.CG.AAAUGUCAC.CGA.AC...GAAU...GUGAA.UG.GACGAUAAAAAGA
4491686.3.1032488/129-215                     GAGAG.GGAGGAACCA............UCAUGUC.GA.AGACAU.GAU.AU.UCA.UU..GUUCCAAA.CG.ACAUGCCGC.CGA.AC...GAA....GUGAG.GG.GGCGUUACCCGGG
RUMENNODE_4337109_1/9284-9372                 CUGAG.GGAAGAACCA............UCAUGAC.GA.AGUCAU.GAU.CUUAUA.AU..GUUCCGAC.CG.AUAGGCCAC.CGA.AC...GAAU...GUGAG.GG.GGCAAUACCUAUU
HCF12C_158823/307-394                         AUGAG.GAGGCCUCC...........CAAUGAUGC.GA.AGCAUC.AU..UUAGGA.AU..GAGGCCGA.CG.ACUUGCC.C.GGG.CC...CGAA...GGGGC.GG.GGCGCUACAUUAU
HCF12C_180759/135-228                         GGGAG.GAAAAACGCA....A.......AUGAUGC.GA.AGCGUC.AUU.UAUCGG.AAUGCGUUUUUC.CG.AACAGCCGC.CGAAGCC..GAA...GGCGAG.GG.GGCACUACAUUAU
HCF12C_180759/230-323                         AGGAG.GAAAAACGCA....A.......AUGAUGC.GA.AGCGUC.AUU.UAUCGG.AAUGCGUUUUUC.CG.AACAGCCGC.CGAAGCC..GAA...GGCGAG.GG.GGCACUACAUUAU
NOM016_scaffold11288_13/30716-30800           UGAGG.GAGACGCCA.............AAUGC...GA..UAGCA.UUU.CCGAAA.AU..GGCAUCGACCG.AUAUGCCAC.UGA.GC...GAA....GCGAG.GG.GGCGCUACAACAG
scaffold5231_4_MH0063/43628-43543             CCGAG.GAGAUGCCC.............AUGUGGC.GA.AGCCAC.AU..CUUAAA.AU..GGCAUCGA.CG.ACCGAUCGC.AUU.GC...GAA....GCAAU.GU.GAUCGUACAACGA
scaffold39272_2_MH0069/894-979                CCAAG.GAGAUGCCC.............AUGUGGC.GA.AGCCAC.AU..CUUAAA.AU..GGCAUCGA.CG.ACCUAUCGC.AUU.GC...GAA....ACAAU.GC.GAUCGUACAACGA
SRS020233_C4266384/1300-1385                  CCGAG.GAGAUGCCC.............AUGUGGC.GA.AGCCAC.AU..CUUAAA.AU..GGCAUCGA.CG.ACCUAUCGC.AUU.GC...GAA....GCGAU.GC.GAUCAUACAACGG
scaffold4153_3_MH0086/929-844                 CCGAG.GAGAUGCCC.............AUGUGGC.GA.AGCCAC.AU..CUUAAA.AU..GGCAUCGA.CG.ACCUAUCGC.AUU.GC...GAA....GCAAU.GC.GAUCAUACAACGA
SRS020233_C4264550/3721-3806                  CCGAG.GAGAUGCCC.............AUGUGGC.GA.AGCCAC.AU..CUUAAA.AU..GGCAUCGA.CG.ACCUAUCGC.AUU.GC...GAA....GCAAU.GC.GAUCAUACAACGA
NZ_ABEY02000006.1/516528-516443               CCGAG.GAGAUGCCC.............AUGUGGC.GA.AGCCAC.AU..CUUAAA.AU..GGCAUCGA.CG.ACCUAUCGC.AUU.GC...GAA....GCAAU.GC.GAUCGUACAACGA
SRS020233_C4093158/37-122                     GCCAG.GAGAUGCCC.............AUGUGAU.GA.AGUCAC.AU..AUAAAA.AU..GGCAUCGA.CG.ACAUCUCAC.AUU.GC...GGU....GCAAU.GU.GAGAGUACCAACA
SRS052697_C3310981/498-583                    GCCAG.GAGAUGACC.............AUGUGAC.GA.AGUCAC.AU..AUUAAA.AU..GGCAUCGA.CG.ACAUCACAC.AUU.GC...AGA....GCAAU.GU.GUGAGUACCAAUA
4491417.3_NODE_51897/1581-1496                GCCAG.GAGAUGACC.............AUGUGAC.GA.AGUCAC.AU..AUUAAA.AU..GGCAUCGA.CG.ACAUCACAC.AUU.GC...AGA....GCAAU.GU.GUGAGUACCAAUA
scaffold22343_5_MH0070/5596-5681              GCCAG.GAGAUGACC.............AUGUGAC.GA.AGUCAC.AU..AUUAAA.AU..GGCAUCGA.CG.ACAUCACAC.AUU.GC...AGA....GCAAU.GU.GUGAGUACCAAUA
SRS014459_C2692383/572-657                    GCCAG.GAGAUGACC.............AUGUGAC.GA.AGUCAC.AU..AUUAAA.AU..GGCAUCGA.CG.ACAUCACAC.AUU.GC...AGA....GCAAU.GU.GUGAGUACCAAUA
SRS063040_C3353859/5921-6006                  GCCAG.GAGAUGACC.............AUGUGAC.GA.AGUCAC.AU..AUUAAA.AU..GGCAUCGA.CG.ACAUCACAC.AUU.GC...AGA....GCAAU.GU.GUGAGUACCAAUA
UnmappedStool_Broad_scaffold_489078/24-109    GCCAG.GAGAUGACC.............AUGUGAC.GA.AGUCAC.AU..AUUAAA.AU..GGCAUCGA.CG.ACAUCACAC.AUU.GC...AGA....GCAAU.GU.GUGAGUACCAAUA
scaffold47808_1_MH0051/923-1008               GCCAG.GAGAUGACC.............AUGUGAC.GA.AGUCAC.AU..AUUAAA.AU..GGCAUCGA.CG.ACAUCACAC.AUU.GC...AGA....GCAAU.GU.GUGAGUACCAAUA
scaffold5800_19_MH0046/4318-4233              GCCAG.GAGAUGACC.............AUGUGAC.GA.AGUCAC.AU..AUUAAA.AU..GGCAUCGA.CG.ACAUCACAC.AUU.GC...AGA....ACAAU.GU.GUGAGUAACAAUA
SRS047014_C3571650/748-663                    GCCAG.GAGAUGACC.............AUGUGAC.GA.AGUCAC.AU..AUUAAA.AU..GGCAUCGA.CG.ACAUCACAC.AUU.GC...AGA....GCAAU.GU.GUGAGUAACAAUA
SRS049995_LANL_scaffold_38484/2485-2571       ACGAG.GCGAUGUAC.............AUGUGCC.AU.AGGCAC.AU...UUAGG.AU.GUACAUCGC.CG.AAAUGCCGC.UGA.AC...GAAU...GUGAA.GG.GGCGAUUCCGAUA
scaffold14973_3_MH0056/163-249                ACGAG.GCGAUGUAC.............AUGUGCC.AU.AGGCAC.AU...UUAGG.AU.GUACAUCGC.CG.AAAUGCCGC.UGA.AC...GAAU...GUGAA.GG.GGCGAUUCCGAUA
SRS014235_WUGC_scaffold_50709/7325-7411       ACGAG.GCGAUGUAC.............AUGUGCC.AU.AGGCAC.AU...UUAGG.AU.GUACAUCGC.CG.AAAUGCCGC.UGA.AC...GAAU...GUGAA.GG.GGCGAUUCCGAUA
scaffold1635_1_MH0070/122-208                 ACGAG.GCGAUGUAC.............AUGUGCC.AU.AGGCAC.AU...UUAGG.AU.GUACAUCGC.CG.AAAUGCCGC.UGA.AC...GAAU...GUGAA.GG.GGCGAUUCCGAUA
2013414200/715-798                            GGGAG.GAGCCGUC..............AACACAC.GC.AGUGUG.A.....UCAC.AU..GACGGCGA.CG.AACUGCCGC.CGA.GCC..GGA...GGCGAG.GG.GGCGUCACAUGAA
HCF12C_196224/255-342                         UUGAG.GAGGAAGGCA............AUGCUCC.AA.AGGAGC.AU..U.UAUA.AU.GCCUUCCGA.CG.ACCUGCCGC.CGA.CC...GUAA...GGGAG.GG.GGCGUUUCAAACA
UnmappedStool_Broad_C253455404/212-299        ACAGA.UAGGAAACUA............AACGAAC.GA.AGUUCG.CGU.AUAGAC.AU..GUUUCCGA.UA.AAAUGCCGC.UGA.CC...GGA....GGGAG.GA.GGCACUACAUAUU
RUMENNODE_4497302_65501/6290-6203             UGAGG.GAGGUGCGC.............UUAUGUC.GA.AGACAU.AA..UUCUAC.AU..CGCACCGACCG.ACUGGCCGC.CGA.GC...GAAG...GCGAG.GG.GGCAUUACAUGUU
scaffold58968_3_MH0058/7562-7647              GAGAG.GAGACAUCC.............AUGGAAC.GG.AGUUCC.A...UUUAGG.AU.GGAUGGCGA.CG.AUUUGUCAC.AGA.GC...GUA....GCGAU.GU.GAUGCUUCCCGUG
scaffold8976_7_O2.UC-14/8327-8242             GAGAG.GAGACAUCC.............AUGGAAC.GG.AGUUCC.A...UUUAGG.AU.GGAUGGCGA.CG.AUUUGUCAC.AGA.GC...GUA....GCGAU.GU.GAUGCUUCCCGUG
scaffold32564_6_V1.UC-6/2026-1941             GAGAG.GAGACAUCC.............AUGGAAC.GG.AGUUCC.A...UUUAGG.AU.GGAUGGCGA.CG.AUUUGUCAC.AGA.GC...GUA....GCGAU.GU.GAUGCUUCCCGUG
SRS011134_C5068026/21-106                     GAGAG.GAGACAUCC.............AUGGAAC.GG.AGUUCC.A...UUUAGG.AU.GGAUGGCGA.CG.AUUUGUCAC.AGA.GC...GUA....GCGAU.GU.GAUGCUUCCCGUG
SRS016335_C5173563/258-343                    GAGAG.GAGACAUCC.............AUGGAAC.GG.AGUUCC.A...UUUAGG.AU.GGAUGGCGA.CG.AUUUGUCAC.AGA.GC...GUA....GCGAU.GU.GAUGCUUCCCGUG
SRS049995_C2628601/4281-4196                  GAGAG.GAGACAUCC.............AUGGAAC.GG.AGUUCC.A...UUUAGG.AU.GGAUGGCGA.CG.AUUUGUCAC.AGA.GC...GUA....GCGAU.GU.GAUGCUUCCCGUG
NLM025_scaffold23395_3/9345-9430              GAGAG.GAGACAUCC.............AUGGAAC.GG.AGUUCC.A...UUUAGG.AU.GGAUGGCGA.CG.AUUUGUCAC.AGA.GC...GUA....GCGAU.GU.GAUGCUUCCCGUG
scaffold21073_5_MH0026/21244-21159            GAGAG.GAGACAUCC.............AUGGAAC.GG.AGUUCC.A...UUUAGG.AU.GGAUGGCGA.CG.AUUUGUCAC.AGA.GC...GUA....GCGAU.GU.GAUGCUUCCCGUG
scaffold9059_11_MH0053/17781-17696            GAGAG.GAGACAUCC.............AUGGAAC.GG.AGUUCC.A...UUUAGG.AU.GGAUGGCGA.CG.AUUUGUCAC.AGA.GC...GUA....GCGAU.GU.GAUGCUUCCCGUG
scaffold19059_2_MH0069/15160-15245            GAGAG.GAGACAUCC.............AUGGAAC.GG.AGUUCC.A...UUUAGG.AU.GGAUGGCGA.CG.AUUUGUCAC.AGA.GC...GUA....GCGAU.GU.GAUGCUUCCCGUG
scaffold41375_2_V1.CD-4/655-570               GAGAG.GAGACAUCC.............AUGGAAC.GG.AGUUCC.A...UUUAGG.AU.GGAUGGCGA.CG.AUUUGUCAC.AGA.GC...GUA....GCGAU.GU.GAUGCUUCCCGUG
scaffold91333_1_V1.UC-9/470-385               GAGAG.GAGACAUCC.............AUGGAAC.GG.AGUUCC.A...UUUAGG.AU.GGAUGGCGA.CG.AUUUGUCAC.AGA.GC...GUA....GCGAU.GU.GAUGCUUCCCGUG
SRS015782_WUGC_scaffold_8938/76117-76032      GAGAG.GAGACAUCC.............AUGGAAC.GG.AGUUCC.A...UUUAGG.AU.GGAUGGCGA.CG.AUUUGUCAC.AGA.GC...GUA....GCGAU.GU.GAUGCUUCCCGUG
SRS022609_Baylor_scaffold_53702/505-420       GAGAG.GAGACAUCC.............AUGGAAC.GG.AGUUCC.A...UUUAGG.AU.GGAUGGCGA.CG.AUUUGUCAC.AGA.GC...GUA....GCGAU.GU.GAUGCUUCCCGUG
4491414.3_NODE_335/17104-17189                GAGAG.GAGACAUCC.............AUGGAAC.GG.AGUUCC.A...UUUAGG.AU.GGAUGGCGA.CG.AUUUGUCAC.AGA.GC...GUA....GCGAU.GU.GAUGCUUCCCGUG
NLM029_scaffold45982_4/14700-14615            GAGAG.GAGACAUCC.............AUGGAAC.GG.AGUUCC.A...UUUAGG.AU.GGAUGGCGA.CG.AUUUGUCAC.AGA.GC...GUA....GCGAU.GU.GAUGCUUCCCGUG
scaffold1068_19_MH0014/17767-17682            GAGAG.GAGACAUCC.............AUGGAAC.GG.AGUUCC.A...UUUAGG.AU.GGAUGGCGA.CG.AUUUGUCAC.AGA.GC...GUA....GCGAU.GU.GAUGCUUCCCGUG
scaffold39999_1_MH0012/3506-3591              GGGAG.GAGACAUCC.............AUGGAAC.GU.AGUUCC.AU...UUAGG.AU.GGAUGUCGA.CG.ACUUAUCAC.AGA.GC...AUA....GCGAU.GU.GAUGUUACCCGUG
scaffold41586_3_MH0056/3736-3651              GCGAG.GAGACAUCC.............AUGGAAC.GU.AGUUCC.AU...UUAGG.AU.GGAUGUCGA.CG.ACUUAUCAC.AGA.GC...AUA....GCGAU.GU.GAUGUUACCCGUG
scaffold111662_1_MH0058/1560-1475             GCGAG.GAGACAUCC.............AUGGAAC.GU.AGUUCC.AU...UUAGG.AU.GGAUGUCGA.CG.ACUUAUCAC.AGA.GC...AUA....GCGAU.GU.GAUGUUACCCGUG
C1975770_1_MH0007/1397-1312                   GCGAG.GAGACAUCC.............AUGGAAC.GU.AGUUCC.AU...UUAGG.AU.GGAUGUCGA.CG.ACUUAUCAC.AGA.GC...AUA....GCGAU.GU.GAUGUUACCCGUG
scaffold8915_16_MH0011/3167-3082              GCGAG.GAGACAUCC.............AUGGAAC.GU.AGUUCC.AU...UUAGG.AU.GGAUGUCGA.CG.ACUUAUCAC.AGA.GC...AUA....GCGAU.GU.GAUGUUACCCGUG
scaffold6452_4_MH0053/4211-4126               GCGAG.GAGACAUCC.............AUGGAAC.GU.AGUUCC.AU...UUAGG.AU.GGAUGUCGA.CG.ACUUAUCAC.AGA.GC...AUA....GCGAU.GU.GAUGUUACCCGUG
scaffold23238_1_MH0023/634-549                GCGAG.GAGACAUCC.............AUGGAAC.GU.AGUUCC.AU...UUAGG.AU.GGAUGUCGA.CG.ACUUAUCAC.AGA.GC...AUA....GCGAU.GU.GAUGUUACCCGUG
scaffold53559_1_MH0035/1018-1103              GCGAG.GAGACAUCC.............AUGGAAC.GU.AGUUCC.AU...UUAGG.AU.GGAUGUCGA.CG.ACUUAUCAC.AGA.GC...AUA....GCGAU.GU.GAUGUUACCCGUG
scaffold48958_1_MH0069/4270-4355              GCGAG.GAGACAUCC.............AUGGAAC.GU.AGUUCC.AU...UUAGG.AU.GGAUGUCGA.CG.ACUUAUCAC.AGA.GC...AUA....GCGAU.GU.GAUGUUACCCGUG
scaffold38217_5_O2.UC-24/12032-11947          GCGAG.GAGACAUCC.............AUGGAAC.GU.AGUUCC.AU...UUAGG.AU.GGAUGUCGA.CG.ACUUAUCAC.AGA.GC...AUA....GCGAU.GU.GAUGUUACCCGUG
SRS015065_WUGC_scaffold_29253/44264-44349     GCGAG.GAGACAUCC.............AUGGAAC.GU.AGUUCC.AU...UUAGG.AU.GGAUGUCGA.CG.ACUUAUCAC.AGA.GC...AUA....GCGAU.GU.GAUGUUACCCGUG
SRS051031_LANL_scaffold_69555/13388-13303     GCGAG.GAGACAUCC.............AUGGAAC.GU.AGUUCC.AU...UUAGG.AU.GGAUGUCGA.CG.ACUUAUCAC.AGA.GC...AUA....GCGAU.GU.GAUGUUACCCGUG
4491487.3_NODE_10159/3795-3710                GCGAG.GAGACAUCC.............AUGGAAC.GU.AGUUCC.AU...UUAGG.AU.GGAUGUCGA.CG.ACUUAUCAC.AGA.GC...AUA....GCGAU.GU.GAUGUUACCCGUG
scaffold14823_1_V1.CD-4/1042-957              GCGAG.GAGACAUCC.............AUGGAAC.GU.AGUUCC.AU...UUAGG.AU.GGAUGUCGA.CG.ACUUAUCAC.AGA.GC...AUA....GCGAU.GU.GAUGUUACCCGUG
SRS014459_WUGC_scaffold_94313/21-106          GCGAG.GAGACAUCC.............AUGGAAC.GU.AGUUCC.AU...UUAGG.AU.GGAUGUCGA.CG.ACUUAUCAC.AGA.GC...AUA....GCGAU.GU.GAUGUUACCCGUG
SRS050752_LANL_scaffold_26759/3770-3685       GCGAG.GAGACAUCC.............AUGGAAC.GU.AGUUCC.AU...UUAGG.AU.GGAUGUCGA.CG.ACUUAUCAC.AGA.GC...AUA....GCGAU.GU.GAUGUUACCCGUG
4491484.3_NODE_124/76435-76520                GCGAG.GAGACAUCC.............AUGGAAC.GU.AGUUCC.AU...UUAGG.AU.GGAUGUCGA.CG.ACUUAUCAC.AGA.GC...AUA....GCGAU.GU.GAUGUUACCCGUG
NOM019_scaffold53049_7/2625-2710              GCGAG.GAGACAUCC.............AUGGAAC.GU.AGUUCC.AU...UUAGG.AU.GGAUGUCGA.CG.ACUUAUCAC.AGA.GC...AUA....GCGAU.GU.GAUGUUACCCGUG
scaffold65604_2_MH0060/1572-1657              GAGAG.GAGACAUCC.............AUGGAAC.UU.GGUUCC.AU...UUAGG.AU.GGAUGUCGA.CG.ACCUAUCAC.AGA.GC...GUA....GCGAU.GU.GAUGUCACCUAAG
SRS011239_C2672507/933-1018                   GAGAG.GAGACAUCC.............AUGGAAC.UU.GGUUCC.AU...UUAGG.AU.GGAUGUCGA.CG.ACCUAUCAC.AGA.GC...GUA....GCGAU.GU.GAUGUCACCUAAG
scaffold91351_4_MH0070/604-515                AGGAG.GAGCCAGCUU............UGACGGCGGA.AGCCGU.CA..ACUCUA.AU..GCUGGCGA.CG.ACCUGCCGC.CGA.AGC..GGA...GCUGAG.GG.GGCGCUACCAUUG
scaffold29117_3_MH0011/382-471                AGGAG.GAGCCAGCUU............UGACGGCGGA.AGCCGU.CA..ACUCUA.AU..GCUGGCGA.CG.ACCUGCCGC.CGA.AGC..GGA...GCUGAG.GG.GGCGCUACCAUUG
scaffold958_9_MH0086/4946-5035                UUGAG.GAGCCGCUU...........AUCGUCUGC.GC.AGCAGA.CG..AUUCUU.AU..AGCGGCGA.CG.ACUUGCCGU.CGA.GG.C.GUAG...CCGAG.GG.GGCGUUUCCUUGU
scaffold128_2_MH0056/322-411                  UUGAG.GAGCCGCUC...........AUCGUCUGC.GA.AGCAGA.CG..AUUCUU.AU..AGCGGCGA.CG.ACCUGCCGC.CGA.GGC..GUA...GCCGAG.GG.GGCGUUUCCUUGU
scaffold9265_2_MH0086/6026-5937               AGGAG.GAGCCGCCC...........AUCGUCUGC.AA.AGCAGA.CG..AUUCUC.AU..GGCGGCGA.CG.ACUUGCCGC.CGA.AGC..GGA...GCUGAG.GG.GGCGCUACCAUUG
scaffold18310_3_MH0086/1034-1123              UUGAG.GAGGCGACC...........AUUGGAAGC.GC.AGCUUA.CA..AUUCUU.AU..GUCGCCGA.CG.ACUUGCCGC.CGA.AGC..GAA...GCUGAG.GG.GGCGUUUCCUUAU
HCF12C_26978/41-132                           GAGGA.GUGGUUUCAA............AUAAUGC.GG.AGCAUU.AUU.UCUUUC.AA.UGAACCCGA.CG.AGUUGCCGC.CGA.AGC..UUCA..GCUGAG.GG.GGCGGUACCUUGG
SRS049164_C2218076/192-280                    GUAAG.GAAGAGCCAU............UAUGUGC.GA.AAUGCA.UAA.UUAAAA.AU.CGGUUCCGA.UG.AUCUGCCGU.UUG.AC...AAAU...GUGAG..G.GGCGAUAGAUUUU
scaffold1776_1_V1.UC-21/477-565               GUAAG.GAAGAGCCAU............UAUGUGC.GA.AAUGCA.UAA.UUAAAA.AU.CGGUUCCGA.UG.AUCUGCCGU.UUG.AC...AAAU...GUGAG..G.GGCGAUAGAUUUU
HCF12C_31663/417-329                          AUUAG.GAGGAACGCA............AUGAUGC.GA.AGCAUC.AUU.UUUUAA.A.UGCGUUCCGA.CG.AGCUGCCGC.GA..CC...AGAA...GAGUC.GC.GGCGAUACCCCUG
HCF12C_47936/1292-1204                        GAGAG.GAGGAGCGCA............AUGAUGC.GU.AGCAGC.AUU.CUUUGA.AU.GCGCUCCGA.CG.ACAUGCCCC.GGC.CC...AGU....GGGGC.GG.GGCGAUACCUUGA
HCF12C_21855/307-396                          AGGAG.GAGGAGCGCA............AUGACGC.GA.AGCGGC.AU..UUUUGA.AAUGCGCUCCGA.CG.AGCUGCCUC.GAC.CC...GAAC...GGGUC.GU.GGCGAUACCUUAA
HCF12C_164968/267-178                         AGGAG.GAGGCUCCG...........AAAUGACGC.GA.AGCGGC.AUU.UAUCGC.AU..GGAGCCGA.CG.AUAUGCCGC.CGAGGC...GAA....GCUAG.GG.GGCGAUACCAAGG
scaffold71600_12_MH0069/900-815               GAGAG.UCAGUGCUU.............AUGCACC.GA.AGGGGC.AU..AUCGGA.AU..AGCAAUGA.CG.ACCUGCCGC.UGA.GC...AUA....GCGAG.GG.GGCAACACAACAA
UnmappedStool_Broad_C253463022/107-194        AUGGG.GAGAAAACA............AAAAGGAC.GG.AGUUUA.UUU.UUUUGA.AU..AUUUCUGA.UA.AAUUGCCGC.UGA.CC...GAU....GGGAG.GA.GGCACUAUAUAUU
SRS016954_C2623831/7-94                       AUGGG.GAGAAAACA............AAAAGGAC.GG.AGUUUA.UUU.UUUUGA.AU..AUUUCUGA.UA.AAUUGCCGC.UGA.CC...GAU....GGGAG.GA.GGCACUAUAUAUU
scaffold4784_7_MH0028/811-727                 AGUAA.GAGGUGUCC.............AUGGAAC.GA.AGUUCC.AU...UCAGG.AU..GGCACCGA.CG.ACAUGCCGC.UGA.GC...GUA....GCAAG.GG.GGCAGUACCUAUA
C1978130_1_MH0007/443-529                     UGUAG.UCGGUGUCC.............GUGGAAC.GG.AGUUCC.AU..AUUAGG.AU..GACACCGA.CG.ACCUGCCGC.UGA.GC...GUAU...GCGAG.GG.GGCAAUACCAACU
NOF014_scaffold60756_1/5170-5084              UUUAG.UCAAUGUCU.............AUGGGAC.GA.AGUCCC.AU..AUUAGG.AU..GACACUGA.CG.AUCUGCCGC.CGA.AC...GGAU...GUGAG.GG.GGUAAUACAUUAU
scaffold3993_7_MH0026/10407-10493             UUUAG.UCAAUGUCU.............AUGGGAC.GA.AGUCCC.AU..AUUGGG.AU..GACACUGA.CG.AUCUGCCGC.CGA.AC...GGAU...GUGAG.GG.GGUAAUACAUUAU
scaffold51486_2_MH0014/11921-11835            UUUAG.UCAGUGUCC.............AUGGGAC.GA.AGUCCC.AU..AUUAGG.AU..GACACUGA.CG.AUCUGCCGC.CGA.AC...GGAU...GUGAG.GG.GGCAAUACAUUAU
scaffold868_5_O2.UC-14/1596-1682              UUUAG.UCAGUGUCC.............AUGGGAC.GA.AGUCCC.AU..AUUAGA.AU..GACACGGA.UG.AUCUGCCGC.CGA.AC...GGAU...GUGAG.GG.GGCAAUACAUUAU
scaffold25309_1_V1.UC-9/140-225               UUUAA.UUAGUGUCC.............AUGGGAC.GA.AGUCCC.AU..AUUAGG.AU..GACGCUGA.CA.AUCCGCCGC.CGA.GC...GGAU...GUGAG.G..GGCGAUACAUUAG
scaffold66204_1_MH0033/2136-2221              UUUAA.UUAGUGUCC.............AUGGGAC.GA.AGUCCC.AU..AUUAGG.AU..GACGCUGA.CA.AUCUGCCGC.CGA.AC...GGAU...GUGAG.G..GGCGAUACAUUAG
scaffold70090_2_MH0064/761-676                UUUAA.UUAGUGUCC.............AUGGGAC.GA.AGUCCC.AU..AUUAGG.AU..GACGCUGA.CA.AUCUGCCGC.CGA.AC...GGAU...GUGAG.G..GGCGAUACAUUAG
scaffold19833_6_O2.UC-24/5179-5094            UUUAA.UUAGUGUCC.............AUGGGAC.GA.AGUCCC.AU..AUUAGG.AU..GACGCUGA.CA.AUCUGCCGC.CGA.AC...GGAU...GUGAG.G..GGCGAUACAUUAG
scaffold25566_6_V1.UC-17/9397-9312            UUUAA.UUAGUGUCC.............AUGGGAC.GA.AGUCCC.AU..AUUAGG.AU..GACGCUGA.CA.AUCUGCCGC.CGA.AC...GGAU...GUGAG.G..GGCGAUACAUUAG
SRS014459_C2605163/715-800                    UUUAA.UUAGUGUCC.............AUGGGAC.GA.AGUCCC.AU..AUUAGG.AU..GACGCUGA.CA.AUCUGCCGC.CGA.AC...GGAU...GUGAG.G..GGCGAUACAUUAG
SRS045645_C1917951/457-372                    UUUAA.UUAGUGUCC.............AUGGGAC.GA.AGUCCC.AU..AUUAGG.AU..GACGCUGA.CA.AUCUGCCGC.CGA.AC...GGAU...GUGAG.G..GGCGAUACAUUAG
DLF003_scaffold11223_1/280-195                UUUAA.UUAGUGUCC.............AUGGGAC.GA.AGUCCC.AU..AUUAGG.AU..GACGCUGA.CA.AUCUGCCGC.CGA.AC...GGAU...GUGAG.G..GGCGAUACAUUAG
NLF013_scaffold4117_6/10392-10477             UUUAA.UUAGUGUCC.............AUGGGAC.GA.AGUCCC.AU..AUUAGG.AU..GACGCUGA.CA.AUCUGCCGC.CGA.AC...GGAU...GUGAG.G..GGCGAUACAUUAG
scaffold8915_25_MH0011/3098-3013              UUUAA.UUAGUGUCC.............AUGGGAC.GA.AGUCCC.AU..AUUAGG.AU..GACGCUGA.CA.AUCUGCCGC.CGA.AC...GGAU...GUGAG.G..GGCGAUACAUUAG
scaffold144874_1_MH0012/1968-2053             UUUAA.UUAGUGUCC.............AUGGGAC.GA.AGUCCC.AU..AUUAGG.AU..GACGCUGA.CA.AUCUGCCGC.CGA.AC...GGAU...GUGAG.G..GGCGAUACAUUAG
scaffold53808_2_MH0044/116-201                UUUAA.UUAGUGUCC.............AUGGGAC.GA.AGUCCC.AU..AUUAGG.AU..GACGCUGA.CA.AUCUGCCGC.CGA.AC...GGAU...GUGAG.G..GGCGAUACAUUAG
scaffold90732_1_MH0083/634-549                UUUAA.UUAGUGUCC.............AUGGGAC.GA.AGUCCC.AU..AUUAGG.AU..GACGCUGA.CA.AUCUGCCGC.CGA.AC...GGAU...GUGAG.G..GGCGAUACAUUAG
scaffold6822_6_V1.UC-10/2005-1920             UUUAA.UUAGUGUCC.............AUGGGAC.GA.AGUCCC.AU..AUUAGG.AU..GACGCUGA.CA.AUCUGCCGC.CGA.AC...GGAU...GUGAG.G..GGCGAUACAUUAG
SRS011271_WUGC_scaffold_19082/30233-30148     UUUAA.UUAGUGUCC.............AUGGGAC.GA.AGUCCC.AU..AUUAGG.AU..GACGCUGA.CA.AUCUGCCGC.CGA.AC...GGAU...GUGAG.G..GGCGAUACAUUAG
SRS020869_C3284234/253-168                    UUUAA.UUAGUGUCC.............AUGGGAC.GA.AGUCCC.AU..AUUAGG.AU..GACGCUGA.CA.AUCUGCCGC.CGA.AC...GGAU...GUGAG.G..GGCGAUACAUUAG
SRS047044_C1443321/85-170                     UUUAA.UUAGUGUCC.............AUGGGAC.GA.AGUCCC.AU..AUUAGG.AU..GACGCUGA.CA.AUCUGCCGC.CGA.AC...GGAU...GUGAG.G..GGCGAUACAUUAG
DLF005_scaffold6149_18/1090-1175              UUUAA.UUAGUGUCC.............AUGGGAC.GA.AGUCCC.AU..AUUAGG.AU..GACGCUGA.CA.AUCUGCCGC.CGA.AC...GGAU...GUGAG.G..GGCGAUACAUUAG
NOM013_scaffold55147_4/10401-10486            UUUAA.UUAGUGUCC.............AUGGGAC.GA.AGUCCC.AU..AUUAGG.AU..GACGCUGA.CA.AUCUGCCGC.CGA.AC...GGAU...GUGAG.G..GGCGAUACAUUAG
scaffold69907_1_MH0002/4453-4368              UUUAA.UUAGUGUCC.............AUGGGAC.GA.AGUCCC.AU..AUUAGG.AU..GACGCUGA.CA.AUCUGCCGC.CGA.AC...GGAU...GUGAG.G..GGCGAUACAUUAG
scaffold8700_7_MH0056/25-114                  UUGAG.UCGGAAUCA.............AUAUGAC.GG.AGUCAU.AU..UUCGGA.AU..GAUUCCGA.CA.AUCUGCC.C.CAC.UCGAUGGA.GGAGAGAG.G..GGCGUUACCAAAG
SRS014923_C3235217/133-222                    UUGAG.UCGGAAUCA.............AUAUGAC.GG.AGUCAU.AU..UUGGGA.AU..GAUUCCGA.CG.AUCUGCC.C.CGC.UCGACGGA.GGAGAGAG.G..GGCGUUUCCAAAG
scaffold23081_2_MH0055/30966-31055            UUGAG.UCGGAAUCA.............AUAUGAC.GG.AGUCAU.AU..UUGGGA.AU..GAUUCCGA.CG.AUCUGCC.C.CGC.UCGACGGA.GGAGAGAG.G..GGCGUUUCCAAAG
scaffold4153_5_MH0086/3607-3518               UAGAG.UCGGAAUCA.............AUAUGAC.AG.AGUCAU.AU..UUGGGA.AU..GAUUCCGA.CG.AUCUGCC.C.CGC.UCGACGGA.GGAGAGAG.G..GGCGUUUCCAAAG
scaffold96120_1_MH0080/891-802                UAGAG.UCGGAAUCA.............AUAUGAC.GG.AGUCAU.AU..UUGGGA.AU..GAUUCCGA.CG.AUCUGCC.C.CAC.UCGACGGA.GGAGAGAG.G..GGCGUUUCCAAAG
SRS020233_C4256371/1573-1484                  UAGAG.UCGGAAUCA.............AUAUGAC.GG.AGUCAU.AU..UUGGGA.AU..GAUUCCGA.CG.AUCUGCC.C.CGC.UCGACGGA.GGAGAGAG.G..GGCGUUUCCAAAG
SRS063040_C3319074/753-842                    UUGAG.UCGGAAUCA.............AUAUGAC.GG.AGUCAU.AU..UUCGGA.AU..GAUUCCGA.CG.AUCUGCC.C.CAC.UCGACGGA.GGAGAGAG.G..GGCGUUUCAAAAG
scaffold2908_9_MH0046/25165-25076             UUGAG.UCGGAAUCA.............AUAUGAC.GG.AGUCAU.AU..UUCGGA.AU..GAUUCCGA.CG.AUCUGCC.C.CAC.UCGACGGA.GGAGAGAG.G..GGCGUUUCAAAAG
SRS018427_C2373928/113-24                     UUGAG.UCGGAAUCA.............AUAUGAC.GG.AGUCAU.AU..UUCGGA.AU..GAUUCCGA.CG.AUCUGCC.C.CAC.UCGACGGA.GGAGAGAG.G..GGCGUUUCAAAAG
NLM026_scaffold23604_6/201-290                UUGAG.UCGGAAUCA.............AUAUGAC.GG.AGUCAU.AU..UUCGGA.AU..GAUUCCGA.CG.AUCUGCC.C.CAC.UCGACGGA.GGAGAGAG.G..GGCGUUUCAAAAG
scaffold63178_1_MH0007/2738-2827              UUGAG.UCGGAAUCA.............AUAUGAC.GG.AGUCAU.AU..UUCGGA.AU..GAUUCCGA.CG.AUCUGCC.C.CAC.UCGACGGA.GGAGAGAG.G..GGCGUUUCAAAAG
NZ_ABEY02000006.1/233906-233817               UUGAG.UCGGAAUCA.............AUAUGAC.GG.AGUCAU.AU..UUCGGA.AU..GAUUCCGA.CG.AUCUGCC.C.CAC.UCGACGGA.GGAGAGAG.G..GGCGUUGCCAAAG
SRS047014_WUGC_scaffold_49078/3496-3585       UUGAG.UCGGAAUCA.............AUAUGAC.GG.AGUCAU.AU..UUCGGA.AU..GAUUCCGA.CG.AUCUGCC.C.CAC.UCGACGGA.GGAGAGAG.G..GGCGUUGCCAAAG
scaffold21743_4_MH0050/6517-6428              UUGAG.UCGGAAUCA.............AUAUGAC.GG.AGUCAU.AU..UUCGGA.AU..GAUUCCGA.CA.AUCUGCC.C.CAC.UCGACGGA.GGAGAGAG.G..GGCGUUUCCAAAG
hgutS8_s8_178479/443-354                      UUGAG.UCGGAAUCA.............AUAUGAU.GG.AGUCAU.AU..UUCGGA.AU..GAUUCCGA.CG.AUCUGCC.C.CAC.UCGACGGA.GGAGAGAG.G..GGCGUUUCCAAAG
scaffold6818_3_O2.UC-4/6536-6447              UUGAG.UCGGAAUCA.............AUAUGAC.GG.AGUCAU.AU..UUCGGA.AU..GAUUCCGA.CG.AUCUGCC.C.CAC.UCGACGGA.GGAGAGAG.G..GGCGUUUCCAAAG
SRS017103_C2726110/1558-1647                  UUGAG.UCGGAAUCA.............AUAUGAC.GG.AGUCAU.AU..UUCGGA.AU..GAUUCCGA.CG.AUCUGCC.C.CAC.UCGACGGA.GGAGAGAG.G..GGCGUUUCCAAAG
4491417.3_NODE_36637/321-232                  UUGAG.UCGGAAUCA.............AUAUGAC.GG.AGUCAU.AU..UUCGGA.AU..GAUUCCGA.CG.AUCUGCC.C.CAC.UCGACGGA.GGAGAGAG.G..GGCGUUUCCAAAG
C1466234_1_MH0019/1344-1255                   UUGAG.UCGGAAUCA.............AUAUGAC.GG.AGUCAU.AU..UUCGGA.AU..GAUUCCGA.CG.AUCUGCC.C.CAC.UCGACGGA.GGAGAGAG.G..GGCGUUUCCAAAG
scaffold742_9_MH0070/17326-17415              UUGAG.UCGGAAUCA.............AUAUGAC.GG.AGUCAU.AU..UUCGGA.AU..GAUUCCGA.CG.AUCUGCC.C.CAC.UCGACGGA.GGAGAGAG.G..GGCGUUUCCAAAG
SRS011271_C3178680/977-888                    UUGAG.UCGGAAUCA.............AUAUGAC.GG.AGUCAU.AU..UUCGGA.AU..GAUUCCGA.CG.AUCUGCC.C.CAC.UCGACGGA.GGAGAGAG.G..GGCGUUUCCAAAG
4491410.3_NODE_38862/107-18                   UUGAG.UCGGAAUCA.............AUAUGAC.GG.AGUCAU.AU..UUCGGA.AU..GAUUCCGA.CG.AUCUGCC.C.CAC.UCGACGGA.GGAGAGAG.G..GGCGUUUCCAAAG
scaffold43124_6_MH0030/7297-7208              UUGAG.UCGGAAUCA.............AUAUGAC.GG.AGUCAU.AU..UUCGGA.AU..GAUUCCGA.CG.AUCUGCC.C.CAC.UCGACGGA.GGAGAGAG.G..GGCGUUUCCAAAG
scaffold7310_36_V1.CD-4/1263-1176             AAGAG.GAAACGCGCU............UAUGAAC.GA.AGUUCA.UA..ACUCUC.AU.GCGCG.UGA.CG.ACCUGCCGC.UGA.GC...GGAG...GCGAG.GG.GGUGAUAUCCGAU
scaffold18272_2_MH0022/433-346                AAGAG.GAAACGCGCU............UAUGAAC.GA.AGUUCA.UA..ACGCUC.AU.GCGCG.UGA.CG.ACCUGCCGC.UGA.GC...GGAG...GCGAG.GG.GACGAUACCCGAA
SRS020233_C4223658/921-1008                   AAGAG.GAAACGCGCU............UAUGAAC.GA.AGUUCA.UA..ACUCUC.AU.GCGCG.UGA.CG.ACCUGCCGC.UGA.GC...GGAG...GCGAG.GG.GGCGCUACCCGAA
DLM028_scaffold14749_6/507-420                AAGAG.GAAACGCGCU............UAUGAAC.GA.AGUUCA.UA..ACUCUC.AU.GCGCG.UGA.CG.ACCUGCCGC.UGA.GC...GGAG...GCGAG.GG.GGCGCUACCCGAA
scaffold33202_1_MH0050/6163-6076              AAGAG.GAAACGCGCU............UAUGAAC.GA.AGUUCA.UA..ACCCUC.AU.GCGCG.UGA.CG.ACCUGCCGC.UGA.GC...GGAG...GCGAG.GG.GGCGAUACCCGAA
scaffold12038_15_MH0042/3860-3773             AAGAG.GAAACGCGCU............UAUGAAC.GA.AGUUCA.UA..ACUCUC.AC.GCGCG.UGA.CG.ACCUGCCGC.UGA.GC...GGAG...GCGAG.GG.GGCGAUACCCGAA
scaffold23081_2_MH0055/11872-11959            AAGAG.GAAACGCGCU............UAUGAAC.GA.AGUUCA.UA..ACUCUC.AU.GCGCG.UGA.CG.ACUUGCCGC.UGA.GC...GGAG...GCGAG.GG.GGCGAUACCCGAG
NZ_ABEY02000006.1/252851-252764               AAGAG.GAAACGCGCU............UAUGAAC.GA.AGUUCA.UA..ACUCUC.AU.GCGCG.UGA.CG.ACUUGCCGC.UGA.GC...GGAG...GCGAG.GG.GGCGAUACCCGAG
SRS020869_C3233728/219-306                    AAGAG.GAAACGCGCU............UAUGAAC.GA.AGUUCA.UA..ACUUUC.AU.GCGCG.UGA.CG.ACCUGCCGC.UGA.GC...GGAG...GCGAG.GG.GGCGAUACCCGAA
scaffold70185_1_MH0080/1389-1476              AAGAG.GAAACGCGCU............UAUGAAC.GA.AGUUCA.UA..ACUCUC.AU.GCGCG.UGA.CG.ACCUGCCGC.UGA.GC...GGAG...GCGAG.GG.GGCGAUACCCGAA
scaffold11236_1_O2.UC-4/3484-3397             AAGAG.GAAACGCGCU............UAUGAAC.GA.AGUUCA.UA..ACUCUC.AU.GCGCG.UGA.CG.ACCUGCCGC.UGA.GC...GGAG...GCGAG.GG.GGCGAUACCCGAA
SRS015578_C2645379/1119-1206                  AAGAG.GAAACGCGCU............UAUGAAC.GA.AGUUCA.UA..ACUCUC.AU.GCGCG.UGA.CG.ACCUGCCGC.UGA.GC...GGAG...GCGAG.GG.GGCGAUACCCGAA
scaffold18502_1_MH0003/3867-3780              AAGAG.GAAACGCGCU............UAUGAAC.GA.AGUUCA.UA..ACUCUC.AU.GCGCG.UGA.CG.ACCUGCCGC.UGA.GC...GGAG...GCGAG.GG.GGCGAUACCCGAA
C1458750_1_MH0019/1393-1480                   AAGAG.GAAACGCGCU............UAUGAAC.GA.AGUUCA.UA..ACUCUC.AU.GCGCG.UGA.CG.ACCUGCCGC.UGA.GC...GGAG...GCGAG.GG.GGCGAUACCCGAA
scaffold15636_3_MH0056/1557-1470              AAGAG.GAAACGCGCU............UAUGAAC.GA.AGUUCA.UA..ACUCUC.AU.GCGCG.UGA.CG.ACCUGCCGC.UGA.GC...GGAG...GCGAG.GG.GGCGAUACCCGAA
scaffold1838_7_MH0075/652-565                 AAGAG.GAAACGCGCU............UAUGAAC.GA.AGUUCA.UA..ACUCUC.AU.GCGCG.UGA.CG.ACCUGCCGC.UGA.GC...GGAG...GCGAG.GG.GGCGAUACCCGAA
scaffold5211_23_MH0030/1364-1451              AAGAG.GAAACGCGCU............UAUGAAC.GA.AGUUCA.UA..ACUCUC.AU.GCGCG.UGA.CG.ACCUGCCGC.UGA.GC...GGAG...GCGAG.GG.GGCGAUACCCGAA
scaffold1975_14_MH0034/288-375                AAGAG.GAAACGCGCU............UAUGAAC.GA.AGUUCA.UA..ACUCUC.AU.GCGCG.UGA.CG.ACCUGCCGC.UGA.GC...GGAG...GCGAG.GG.GGCGAUACCCGAA
scaffold7025_3_MH0064/1839-1752               AAGAG.GAAACGCGCU............UAUGAAC.GA.AGUUCA.UA..ACUCUC.AU.GCGCG.UGA.CG.ACCUGCCGC.UGA.GC...GGAG...GCGAG.GG.GGCGAUACCCGAA
SRS011302_C3343473/170-257                    AAGAG.GAAACGCGCU............UAUGAAC.GA.AGUUCA.UA..ACUCUC.AU.GCGCG.UGA.CG.ACCUGCCGC.UGA.GC...GGAG...GCGAG.GG.GGCGAUACCCGAA
4491401.3_NODE_33946/23-110                   AAGAG.GAAACGCGCU............UAUGAAC.GA.AGUUCA.UA..ACUCUC.AU.GCGCG.UGA.CG.ACCUGCCGC.UGA.GC...GGAG...GCGAG.GG.GGCGAUACCCGAA
UnmappedStool_Broad_scaffold_115169/311-224   AAGAG.GAAACGCGCU............UAUGAAC.GA.AGUUCA.UA..ACUCUC.AU.GCGCG.UGA.CG.ACCUGCCGC.UGA.GC...GGAG...GCGAG.GG.GGCGAUACCCGAA
SRS015854_WUGC_scaffold_17650/1872-1959       AAGAG.GAAACGCGCU............UAUGAAC.GA.AGUUCA.UA..ACUCUC.AU.GCGCG.UGA.CG.ACCUGCCGC.UGA.GC...GGAG...GCGAG.GG.GGCGAUACCCGAA
SRS024075_C1479448/239-152                    AAGAG.GAAACGCGCU............UAUGAAC.GA.AGUUCA.UA..ACUCUC.AU.GCGCG.UGA.CG.ACCUGCCGC.UGA.GC...GGAG...GCGAG.GG.GGCGAUACCCGAA
4491410.3_NODE_70009/1430-1343                AAGAG.GAAACGCGCU............UAUGAAC.GA.AGUUCA.UA..ACUCUC.AU.GCGCG.UGA.CG.ACCUGCCGC.UGA.GC...GGAG...GCGAG.GG.GGCGAUACCCGAA
DLM002_scaffold52712_1/3721-3634              AAGAG.GAAACGCGCU............UAUGAAC.GA.AGUUCA.UA..ACUCUC.AU.GCGCG.UGA.CG.ACCUGCCGC.UGA.GC...GGAG...GCGAG.GG.GGCGAUACCCGAA
NLM004_scaffold16014_1/3538-3451              AAGAG.GAAACGCGCU............UAUGAAC.GA.AGUUCA.UA..ACUCUC.AU.GCGCG.UGA.CG.ACCUGCCGC.UGA.GC...GGAG...GCGAG.GG.GGCGAUACCCGAA
SRS011271_C3161870/480-393                    AAGAG.GAAACGCGCU............UAUGAAC.GA.AGUUCA.UA..ACUCUC.AU.GCGCG.UGA.CG.ACUUGCCGC.UGA.GC...GGAG...GCGAG.GG.GGCGAUACCCGAA
SRS023526_C3110111/260-173                    AAGAG.GAAACGCGCU............UAUGAAC.GA.AGUUCA.UA..ACUCUC.AU.GCGCG.UGA.CG.ACUUGCCGC.UGA.GC...GGAG...GCGAG.GG.GGCGAUACCCGAA
scaffold3381_8_MH0065/595-508                 AAGAG.GAAACGCGCU............UAUGAAC.GA.AGUUCA.UA..ACUCUC.AU.GCGCG.UGA.CG.ACCUGCCGC.UGA.GC...GGAG...GCGAG.GG.GGCGAUACCCGAG
SRS014923_C3366962/468-381                    AAGAG.GAAACGCGCU............UAUGAAC.GA.AGUUCA.UA..ACUCUC.AU.GCGCG.UGA.CG.ACCUGCCGC.UGA.GC...GGAG...GCGAG.GG.GGCGAUACCCGAG
SRS015065_WUGC_scaffold_36770/6924-7011       AAGAG.GAAACGCGCU............UAUGAAC.GA.AGUUCA.UA..ACUCUC.AU.GCGCG.UGA.CG.ACCUGCCGC.UGA.GC...GGAG...GCGAG.GG.GGCGAUACCCGAG
SRS045004_C3918444/302-389                    AAGAG.GAAACGCGCU............UAUGAAC.GA.AGUUCA.UA..ACUCUC.AU.GCGCG.UGA.CG.ACCUGCCGC.UGA.GC...GGAG...GCGAG.GG.GGCGAUACCCGAG
SRS047014_WUGC_scaffold_54083/626-539         AAGAG.GAAACGCGCU............UAUGAAC.GA.AGUUCA.UA..ACUCUC.AU.GCGCG.UGA.CG.ACCUGCCGC.UGA.GC...GGAG...GCGAG.GG.GGCGAUACCCGAG
scaffold742_7_MH0070/3746-3833                AAGAG.GAAACGCGCU............UAUGAAC.GA.AGUUCA.UA..ACUCUC.AU.GCGCG.UGA.CG.ACUUGCCGC.UGA.GC...GGAG...GCGAG.GG.GGCGAUACCCGCA
scaffold4153_6_MH0086/3334-3247               AAGAG.GAAGCGCGCU............UAUGAAC.GA.AGUUCA.UA..ACUUUC.AU.GCGCG.UGA.CG.ACCUGCCGC.UGA.GC...GGAG...GCGAG.GG.GGCGAUACCCGAG
NLM026_scaffold50004_2/974-887                AAGAG.GAAGCGCGCU............UAUGAAC.GA.AGUUCA.UA..ACUUUC.AU.GCGCG.UGA.CG.ACCUGCCGC.UGA.GC...GGAG...GCGAG.GG.GGCGAUACCCGAG
HCF12C_169682/367-276                         GAGAG.GAGGUUCCCU...........AAUGAUGU.GA.AGCAUC.AU..UUUCUA.AU.GGGGACCGA.CG.AAAUGCCGC.CGA.AGC..UUUA..GCUGAG.GG.GAUAUGCCGGAUG
HCF14C_2_1_1_newblercontig16788/1038-1129     GAGAG.GAGGUUCCCU...........AAUGAUGU.GA.AGCAUC.AU..UUUCUA.AU.GGGGACCGA.CG.AAAUGCCGC.CGA.AGC..UUUA..GCUGAG.GG.GAUAUGCCGGAUG
SRS022621_C4063560/310-223                    UGAGG.GAGGAACC..............AUCAUGC.GA.AGCAUG.AU...UUUAA.AU..GGUUCCGACCG.ACUUGCCGC.CGA.AGC..UUUA..GCUGAG.GG.GGCGAUACAUAUU
HCF12C_353325/1323-1234                       GAGAG.GAGGCCCCAA............CUGCUGA.AC.AGCAGC.AUU.UCUGUA.AU..GGGGAUGA.CG.ACAUGCCGC.CGG.AGC..GCA...GCUGAG.GG.GGCGAUACUAUUA
HCF12C_84604/3749-3660                        GAGAG.GAGGCCCCAA............AUGCUGC.GC.AGCAGC.AUU.GCUGUA.AA..GGUGCCGA.CG.ACAUGCCGC.CGA.AGC..GCA...GCUGAG.GG.GGCGAUACGACAG
HCF14C_2_1_1_newblercontig13032/204-115       GAGAG.GAGGCCCCAA............AUGCUGC.GC.AGCAGC.AUU.GCUGUA.AA..GGUGCCGA.CG.ACAUGCCGC.CGA.AGC..GCA...GCUGAG.GG.GGCGAUACGACAG
HCF14C_1_1_1_newblercontig41660/122-30        GUGAG.GAGGACCCCA...........CGUGAUGC.GC.AGCGUC.AC..GUUAUA.AU.GGGGUCCGA.CG.ACCUGCCGC.CGA.CGUC.GAA..GACGGAG.GG.GGCGAUACCAAAA
HCF12C_410238/104-10                          GUGAG.GAGGACCCCA...........CGUGAUGC.GC.AGCGUC.ACG.UUUAUA.AU.GGGGUCCGA.CGUACCUGCCGC.CGC.CGUC.GAA..GACGGAG.GG.GGCGAUACCAAAA
HCF12C_246973/268-176                         CUGAG.AAGGCCCCUG...........CGUGAUGC.GA.AGCAGC.AC..GAUAUA.AU.AGGGGCCGA.CG.ACGUGCCCU.CGA.CGCC.GAA..GGCGUAG.GG.GGCGAUACCAUAA
HCF12C_133295/645-553                         CAGAG.GAGGCCCCUA...........CGUGAUGC.GA.AGCAGC.AC..GUUAUA.AU.AGGGGCCGA.CG.ACAUGCCCU.CGA.AGCC.GCAG..GCUGAG.GG.GGCGACACCAUAG
HCF12C_5312/1323-1414                         GAGAG.GAGGCUCCCA....C.......GUGAUGC.GA.AGCAGC.AC..GUUAUA.AUU.GGGGCCGA.CG.ACAUGCCGC.CGA.CGCC.AGA..GGCGGAG.G..GGCGAUACCUUGA
HCF12C_259700/323-231                         UGAAG.GAGGCUCCCA...........CGUGAUGC.GA.AGCAGC.AC..GUUAUA.AU.GGGGGCCGA.CG.ACAUGCCGC.CGA.CGCC.AGA..GGCGGAG.GG.GGCGAUACCUUGA
HCF12C_273778/230-140                         GAGAG.GAGGCCCCAC............GUGAUGC.GA.AGCAGC.AC..GUUAUA.AU..GGGGCCGA.CG.ACCUGCCGC.CGA.CGCU.GAA..AGCGGAG.GG.GGCGAUACCAUAU
HCF12C_8002/229-319                           UAGAG.UCGGUUCCC...........AAAUGAUGC.GC.AGCAUC.AU..UUUUGC.AU..GGGACCGA.CG.AUCUGCCGC.CGA.GGC..AUCA..GCCGAG.GG.GGCGGGCACUAUA
HCF12C_163992/455-365                         UUUGA.GAGGUCCCC...........AAAUGAUGC.GA.AGCAUC.AUU.UUUGUC.AU..GGGACCGA.CG.AACUGCCGC.UGA.AG.C.GUA...GCUGAG.GG.GGCGAGCACCAUA
HCF12C_250967/527-619                         AAGAG.GAGGCCCCU...........GAAUGAUGC.GC.AGCAUC.AUUCUAUUCG.AU..GGGGCCGA.CG.AUCUGCCGC.CGA.AGCU.UUAG...CUGAG.GG.GGCAAUACCUAAG
HCF12C_292480/692-600                         AAGAG.GAGGCCCCU...........GAAUGAUGC.GC.AGCAUC.AUUCUAUUCG.AU..GGGGCCGA.CG.AUCUGCCGC.CGA.AGCU.UUAG...CUGAG.GG.GGCAAUACCUAAG
HCF12C_299878/274-182                         AAGAG.GAGGCCCCU...........GAAUGAUGC.GC.AGCAUC.AUUCUAUUCG.AU..GGGGCCGA.CG.AUCUGCCGC.CGA.AGCU.UUAG...CUGAG.GG.GGCAAUACCUAAG
HCF12C_240301/304-216                         AGGAG.GAAAUCCCC...........AAAUGAGGC.AC.AGCAUC.AU..UUUUAU.AU..GGGACCGA.CG.AACUGCCGC.UGA.AC...AGA....GUGAG.GGAGGCUACCCCAUAA
HCF12C_289971/115-27                          AGGAG.GAGGUCCCCA............AUGAUGC.GC.AGCAUC.AU..UUUUGC.AU..GGGACCGA.CG.ACUUGCCGC.CGA.AAC..GUA...GCUGAG.GG.GGCCGUUCAGAUG
HCF12C_289971/283-198                         AUGAG.GAGGUCCCA.............AUGAUGC.GC.AGCAUC.AU...UUUGC.AU..GGGACCGA.CG.ACUUGCCGC.CGAAGC...GUA....GCUAG.GG.GGCCGUUCAGAUG
HCF12C_146406/94-186                          AUCAG.GAGGUCCCUA...........AACGAUGU.GG.AGCAUCCUUU.UUUUGC.AU..GGGACCGA.CG.AACUGCCUC.CGA.AGC..UUUA..GCUGAG.GU.GGCGCACCAUAAU
HCF12C_388641/1240-1148                       AGGAG.GAGGGCCCC...........AAAUGAUGC.GA.AGCAUC.AUU.UAUCUC.AU..GGGCCCGA.CG.AACUGCCGA.CGA.CGCC.GCA..GGCGGAG.GG.GGCGACACCUUAA
HCF12C_235224/321-234                         UACAG.GAGGUCCCC...........AAAUGAUGC.GC.AGCAUC.AUU.UUUUGC.AU..GGGACCGA.CG.AGCUGCCGC.CGA.AC...GAA....GUGAG.G..GACAACACAAAAA
HCF12C_341314/171-260                         AGUAG.GAGGCCCCAA............AUGAUGC.GA.AGCAUC.AU..UUUUAC.AU..GGGGCCGA.CG.AACUGCCGC.CGA.AGC..UUUA..GCUGAG.GA.GGCGACACCAUAA
HCF12C_420522/224-316                         AUGAG.GAGGUCCCC...........AAAUGAUGC.GA.AGCAUC.AUU.UUUAUGCAU..GGGACCGA.CG.AACUGCCUC.CGA.AGC..UUUA..GCUGAG.GC.GGCGAUACCAUAA
HCF12C_286492/326-236                         UACAG.GAGGUCCCC...........AAAUGAUGC.GG.AGCAUC.UU..UUUUGC.AU..GGGACCGA.CG.AUUUGCCGC.CGA.AGC..GCCG..GCUGAG.GG.GGCGAUUCCAUAA
HCF12C_401724/308-398                         UUCAG.GAGGUCCCC...........AAAUGAUGC.GC.AGCAUC.AU..UUUUGC.AU..GGGACCGA.CG.ACCUGCCGC.CGA.AGC..UUUG..GCUGAG.GG.GGCGACACUUAAG
HCF12C_135849/375-462                         AAGAG.UCGGUCCCC...........AAAUGAGGC.GA.AGCCUC.AU..UUUUGC.AU..GGGACCGA.CG.AACUGCCCU.CGA.AC...AAA....GUGAG.GG.GGCAAUACCGUAA
HCF12C_74449/94-8                             ACGAG.GAGGUCCCC...........AAAUGAUGC.GA.AGCAUC.AU..UUUUGC.AU..GGGACCGA.CG.AACUGCCCU.CGA.AC...AAA....GUGAG.G..GGCAACACCAUAA
HCF12C_320768/209-122                         CCGAG.GAGGUCCCC...........AAAUGAUGC.GA.AGCAUC.AU..UUUUGC.AU..GGGACCGA.CG.AACUGCCCU.CGA.AC...AAA....GUGAG.GG.GGCAACACUAUAA
HCF12C_3820/401-490                           GAGAG.GAGGUCCCC...........AAAUGAUGC.GG.AGCAUC.AU..UUUUGC.AU..GGGACCGA.CG.AAUUGCCGC.CGA.AGC..GUA...GCUGAG.GG.GGCAACACCAUAA
HCF12C_288832/641-552                         ACGAG.GAGGUCCCC...........AAAUGAUGC.GA.AGCAUC.AU..UUUUGC.AU..GGGACCGA.CG.AACUGCCGC.CGA.AG.C.GUAG...CUGAG.GG.GGCAACACCAUAA
HCF12C_386511/372-281                         UUCAG.GAGGUUCCC...........CAAUGAUGC.GG.AGCAUC.AUU.UUUUGC.AU..GGGACCGA.CG.AACUGCCUC.CGA.AGC..UUUA..GCUGAG.GU.GGCGACACCAUAA
HCF12C_29444/799-889                          UGGAG.GAGGUCCCC...........AAAUGAUGC.GC.AGCAUC.AU..UUUCGC.AU..GGGACCGA.CG.AAUUGCCGC.CGA.AGC..UUUA..GCUGAG.GG.GGCGACACCAUAA
HCF12C_427761/172-262                         UGCAG.GAGGUCCCC...........AAAUGAUGC.GG.AGCAUC.AU..UUUUGC.AU..GGGACCGA.CG.AACUGCCGU.CGA.AGC..UUUA..GCUGAG.GG.GGCGACACCAUAA
HCF12C_305040/220-134                         AGUAG.GAGGACCC..............AUGAUGC.GC.AGCAUC.AU...CUUGC.AU..GGGGCCGA.CG.ACUUGCCGC.CGA.AGC..GUCA..GCUGAG.GG.GGCGUUACCGCAA
HCF12C_305040/308-222                         UUGAG.GAGGACCC..............AUGAUGC.GC.AGCAUC.AU...CUUGC.AU..GGGGCCGA.CG.ACUUGCCGC.CGA.AGC..GUCA..GCUGAG.GG.GGCGUUACCGCAA
HCF12C_32609/646-558                          CGGAG.GAGGCCGCC...........GAAUGAUGC.GG.AGCAUC.AU...UUUGC.AU..GCGGCCGA.CG.AACUGCCGC.CGA.GG.C.UAAG...CCGAG.GG.GGCGACACCAUCG
HCF12C_263140/639-549                         AUAAG.GAGGGCUCC...........AAAUGAUGC.GC.AGCAUC.AUU.UAUCUG.AU..GAGCCCG..UG.ACAUGCCGC.CGA.AGC..UUCA..GCUGAG.GG.GGCGAUACCGCAA
HCF12C_43552/587-493                          AUGAG.GAGAGUCCCC..........AAAUGAUGC.GC.AGCAUU.AUU.UCUUCA.AAU.GGGACCGA.CG.ACGUGCCGC.CUA.CGCC.AGA..GGCGGAG.GG.GGCGACACCAUAA
NOF004_scaffold35906_9/1272-1355              GUAAG.GAGCCUAC..............UACAGGC.AA.AGCCUG.UA...UUAGG.AU..GGAGGCGA.CG.ACCUGCCGC.AUC.AC...GAA....GUGAU.GG.GGUGAAAACCAUG
scaffold74831_1_MH0076/6987-6904              GUAAG.GAGCCUCC..............UACAGGC.AA.AGCCUG.UA...UUAGG.AU..GGAGGCGA.CG.ACCUGCCGC.AUC.AC...GAA....GUGAU.GG.GGUGAAAACCAUG
NLF007_scaffold44768_1/7009-6926              GUAAG.GAGCCUCC..............UACAGGC.AA.AGCCUG.UA...UUAGG.AU..GGAGGCGA.CG.ACCUGCCGC.AUC.AC...GAA....GUGAU.GG.GGUGAAAACCAUG
scaffold77433_1_MH0012/7000-6917              GUAAG.GAGCCUCC..............UACAGGC.GA.AGCCUG.UA...UUAGG.AU..GAAGGCGA.CG.ACCUGCCGC.AUC.AC...GAA....GUGAU.GG.GGUGAAAACCAUG
C1974474_1_MH0007/99-182                      GUAAG.GAGCCUCC..............UACAGGC.GA.AGCCUG.UA...UUAGG.AU..GAAGGCGA.CG.ACCUGCCGC.AUC.AC...GAA....GUGAU.GG.GGUGAAAACCAUG
SRS017307_C2479120/1025-942                   GUAAG.GAGCCUCC..............UACAGGC.GA.AGCCUG.UA...UUAAG.AU..GGAGGCGA.CG.ACCUGCCGC.AUC.AC...GAA....GUGAU.GG.GGUGAAAACCAUG
NOM013_scaffold55110_1/8029-7946              GUAAG.GAGCCUCC..............UACAGGC.GA.AGCCUG.UA...UUAAG.AU..GGAGGCGA.CG.ACCUGCCGC.AUC.AC...GAA....GUGAU.GG.GGUGAAAACCAUG
scaffold79052_1_MH0069/4843-4760              GUAAG.GAGCCUCC..............UACAGGC.GA.AGCCUG.UA...UUAAG.AU..GGAGGCGA.CG.ACCUGCCGC.AUC.AC...GAA....GUGAU.GG.GGUGAAAACCAUG
scaffold60465_2_V1.UC-6/1058-1141             GUAAG.GAGCCUCC..............UACAGGC.GA.AGCCUG.UA...UUAAG.AU..GGAGGCGA.CG.ACCUGCCGC.AUC.AC...GAA....GUGAU.GG.GGUGAAAACCAUG
4491487.3_NODE_10895/5510-5427                GUGAG.GGGUCUCC..............UACAGGC.GA.AGCCUG.UA...UUAGG.AU..GAAGGCGA.CG.ACCUGCCGC.AUC.AC...GAA....GUGAU.GG.GGUGAAAACCAUG
scaffold22809_4_MH0056/3689-3772              GUGAG.GGGUCUCC..............UACAGGC.GA.AGCCUG.UA...UUAGG.AU..GAAGGCGA.CG.ACCUGCCGC.AUC.AC...GAA....GUGAU.GG.GGUGAAAACCAUG
4491401.3_NODE_13952/338-255                  GUGAG.GGGUCUCC..............UACAGGC.GA.AGCCUG.UA...UUAGG.AU..GAAGGCGA.CG.ACCUGCCGC.AUC.AC...GAA....GUGAU.GG.GGUGAAAACCAUG
SRS014235_WUGC_scaffold_118673/312-395        GUGAG.GGGUCUCC..............UACAGGC.GA.AGCCUG.UA...UUAGG.AU..GAAGGCGA.CG.ACCUGCCGC.AUC.AC...GAA....GUGAU.GG.GGUGAAAACCAUG
SRS011271_WUGC_scaffold_18680/283-200         GUGAG.GAGUCUCC..............UACAGGC.GA.AGCCUG.UA...UUAGG.AU..GGAGGCGA.CG.ACCUGCCGC.AUC.AC...GAA....GUGAU.GG.GGUGAAAACCAUG
C3960338_1_MH0050/899-816                     GUGAG.GAGUCUCC..............UACAGGC.GA.AGCCUG.UA...UUAGG.AU..GGAGGCGA.CG.ACCUGCCGC.AUC.AC...GAA....GUGAU.GG.GGUGAAAACCAUG
scaffold57142_1_MH0059/281-364                GUGAG.GAGUCUCC..............UACAGGC.GA.AGCCUG.UA...UUAGG.AU..GGAGGCGA.CG.ACCUGCCGC.AUC.AC...GAA....GUGAU.GG.GGUGAAAACCAUG
SRS020233_C4216490/1357-1274                  GUGAG.GAGUCUCA..............UACAGGC.GA.AGCCUG.UA...UUAGG.AU..GGAGGCGA.CG.ACCUGCCGC.AUC.AC...GAA....GUGAU.GG.GGUGAAAACCAUG
SRS011239_C2675878/2453-2370                  GUGAG.GAGUCUCA..............UACAGGC.GA.AGCCUG.UA...UUAGG.AU..GGAGGCGA.CG.ACCUGCCGC.AUC.AC...GAA....GUGAU.GG.GGUGAAAACCAUG
C2145721_1_MH0051/1335-1252                   GUGAA.GGGUCUCC..............UACAGGC.GA.AGCCUG.UA...UUAGG.AU..GGAGGCGA.CG.ACCUGCCGC.AUC.AC...GAA....GUGAU.GG.GGUGAAAACCAAG
scaffold48291_1_MH0040/6067-5984              GUGAA.GGGUCUCC..............UACAGGC.GA.AGCCUG.UA...UUAGG.AU..GGAGGCGA.CG.ACCUGCCGC.AUC.AC...GAA....GUGAU.GG.GGUGAAAACCAAG
DLM022_scaffold12437_4/1463-1380              GUAAG.GAGCCUCC..............UACAGGC.GA.AGCCUG.AA...UCAGG.AU..GGAGGCGA.CG.ACCUGCCGC.AUC.AC...GAA....GUGAU.GG.GGCGAUACCCGAG
scaffold5129_3_V1.UC-10/378-461               GUAAG.GAGCCUCC..............UACAGGC.GA.AGCCUG.UA...UUAAG.AU..GGAGGCGA.CG.ACCUGCCGC.AUC.AC...GAA....GUGAU.GG.GGCGAUACCCGAG
scaffold4775_1_V1.UC-21/6064-5981             GUAAG.GAGCCUCC..............UACAGGC.GA.AGCCUG.UA...UUAAG.AU..GGAGGCGA.CG.ACCUGCCGC.AUC.AC...GAA....GUGAU.GG.GGCGAUACCCGAG
NOM019_scaffold53109_1/7014-6931              GUAAG.GAGCCUCC..............UACAGGC.GA.AGCCUG.UA...UUAAG.AU..GGAGGCGA.CG.ACCUGCCGC.AUC.AC...GAA....GUGAU.GG.GGCGAUACCCGAG
scaffold35659_1_MH0002/6957-6874              GUAAG.GAGCCUCC..............UACAGGC.GA.AGCCUG.UA...UUAAG.AU..GGAGGCGA.CG.ACCUGCCGC.AUC.AC...GAA....GUGAU.GG.GGCGAUACCCGAG
scaffold3260_3_MH0064/4538-4455               GUAAG.GAGCCUCC..............UACAGGC.GA.AGCCUG.UA...UUAAG.AU..GGAGGCGA.CG.ACCUGCCGC.AUC.AC...GAA....GUGAU.GG.GGCGAUACCCGAG
scaffold70500_1_V1.UC-17/183-266              GUAAG.GAGCCUCC..............UACAGGC.GA.AGCCUG.UA...UUAAG.AU..GGAGGCGA.CG.ACCUGCCGC.AUC.AC...GAA....GUGAU.GG.GGCGAUACCCGAG
DLM028_scaffold45315_2/1530-1613              GUAAG.GAGCCUCC..............UACAGGC.GA.AGCCUG.UA...UUAAG.AU..GGAGGCGA.CG.ACCUGCCGC.AUC.AC...GAA....GUGAU.GG.GGCGAUACCCGAG
scaffold452_1_MH0014/7008-6925                GUAAG.GAGCCUCC..............UACAGGC.GA.AGCCUG.UA...UUAAG.AU..GGAGGCGA.CG.ACCUGCCGC.AUC.AC...GAA....GUGAU.GG.GGCGAUACCCGAG
NOM010_scaffold39305_1/7528-7445              GUGAG.GAGCCUCC..............UACAGAC.GA.AGCCUG.UA...UUAGG.AU..GGAGGCGA.CA.ACCUGCCGC.AUC.AC...GAA....GUGAU.GG.GGCGAUACCCGAG
4491423.3_NODE_132560/42857-42940             GUGAG.GAGUCUCC..............UACAGGC.GA.AGCCUG.UA...UUAGG.AU..GGAGGCGA.CG.ACCUGCCGC.AUC.AC...GAA....GUGAU.GG.GGCGAUACCCGAG
scaffold6439_2_MH0053/78-161                  GUGAG.GAGUCUCC..............UACAGGC.GA.AGCCUG.UA...UUAGG.AU..GGAGGCGA.CG.ACCUGCCGC.AUC.AC...GAA....GUGAU.GG.GGCGAUACCCGAG
NLF011_scaffold500_5/384-301                  GUAAG.GAGCCUCC..............UACAGGC.GA.AGCCUG.UA...UUAGG.AU..GGAGACAA.CG.ACCUGCCGC.AUC.AC...GAA....GUGAU.GG.GGCGAUACCCGAG
scaffold36509_1_MH0070/66-149                 GUGAG.GAGUCUCC..............UACAGGC.GA.AGCCUG.UA...UUAGG.AU..GGAGACAA.CG.ACCUGCCGC.AUC.AC...GAA....GUGAU.GG.GGCGAUACCCGAG
scaffold8754_3_V1.CD-13/2929-2846             GUGAG.GAGUCUCC..............UACAGGC.GA.AGCCUG.UA...UUAGG.AU..GGAGACAA.CG.ACCUGCCGC.AUC.AC...GAA....GUGAU.GG.GGCGAUACCCGAG
scaffold1661_9_MH0028/1492-1575               GUGAG.GAGUCUCC..............UACAGGC.GA.AGCCUG.UA...UUAGG.AU..GGAGACAA.CG.ACCUGCCGC.AUC.AC...GAA....GUGAU.GG.GGCGAUACCCGAG
NLM025_scaffold39276_1/192-275                GCGAG.GAGCCGCC..............CACAGGC.GA.AGCCUG.UA...UUAGG.AU..GGAGGCGA.CG.ACCUGCCGC.AUC.AC...GAA....GUGAU.GG.GGCGAUACCCGAG
scaffold1474_5_O2.UC-16/3129-3040             AUGAG.GCUGAAACCC....C.......AUGUGAC.GA.AGUCAC.AUG.CUACGA.AU.GGUUUCAGC.AG.ACCUGCCGC.CGA.AC...AGA....GUGAG.GG.GGCGAUACCCGGG
NLM001_scaffold7254_1/27091-27002             AUGAG.GCUGAAACCC....C.......AUGUGAC.GA.AGUCAC.AUG.CUACGA.AU.GGUUUCAGC.CG.ACCUGCCGC.CGA.AC...AGA....GUGAG.GG.GGCGAUACCCGGG
BABA01010200.1/951-1040                       AUGAG.GCUGAAACCC....C.......AUGUGAC.GA.AGUCAC.AUG.CUACGA.AU.GGUUUCAGC.CG.ACCUGCCGC.CGA.AC...AGA....GUGAG.GG.GGCGAUACCCGGG
C1982782_1_MH0007/2813-2724                   AUGAG.GCUGAAACCC....C.......AUGUGAC.GA.AGUCAC.AUG.CUACGA.AU.GGUUUCAGC.CG.ACCUGCCGC.CGA.AC...AGA....GUGAG.GG.GGCGAUACCCGGG
scaffold25140_5_MH0011/7102-7013              AUGAG.GCUGAAACCC....C.......AUGUGAC.GA.AGUCAC.AUG.CUACGA.AU.GGUUUCAGC.CG.ACCUGCCGC.CGA.AC...AGA....GUGAG.GG.GGCGAUACCCGGG
scaffold5769_1_MH0028/6346-6435               AUGAG.GCUGAAACCC....C.......AUGUGAC.GA.AGUCAC.AUG.CUACGA.AU.GGUUUCAGC.CG.ACCUGCCGC.CGA.AC...AGA....GUGAG.GG.GGCGAUACCCGGG
scaffold57427_1_MH0060/9586-9675              AUGAG.GCUGAAACCC....C.......AUGUGAC.GA.AGUCAC.AUG.CUACGA.AU.GGUUUCAGC.CG.ACCUGCCGC.CGA.AC...AGA....GUGAG.GG.GGCGAUACCCGGG
scaffold36229_2_MH0064/2580-2669              AUGAG.GCUGAAACCC....C.......AUGUGAC.GA.AGUCAC.AUG.CUACGA.AU.GGUUUCAGC.CG.ACCUGCCGC.CGA.AC...AGA....GUGAG.GG.GGCGAUACCCGGG
scaffold7385_5_V1.UC-10/1518-1429             AUGAG.GCUGAAACCC....C.......AUGUGAC.GA.AGUCAC.AUG.CUACGA.AU.GGUUUCAGC.CG.ACCUGCCGC.CGA.AC...AGA....GUGAG.GG.GGCGAUACCCGGG
4491401.3_NODE_15724/141-230                  AUGAG.GCUGAAACCC....C.......AUGUGAC.GA.AGUCAC.AUG.CUACGA.AU.GGUUUCAGC.CG.ACCUGCCGC.CGA.AC...AGA....GUGAG.GG.GGCGAUACCCGGG
DLM022_scaffold44866_11/1774-1685             AUGAG.GCUGAAACCC....C.......AUGUGAC.GA.AGUCAC.AUG.CUACGA.AU.GGUUUCAGC.CG.ACCUGCCGC.CGA.AC...AGA....GUGAG.GG.GGCGAUACCCGGG
NLF013_scaffold39856_1/7736-7825              AUGAG.GCUGAAACCC....C.......AUGUGAC.GA.AGUCAC.AUG.CUACGA.AU.GGUUUCAGC.CG.ACCUGCCGC.CGA.AC...AGA....GUGAG.GG.GGCGAUACCCGGG
scaffold2596_1_MH0078/917-828                 AUGAG.GCUGAAACCC....C.......AUGUGAC.GA.AGUCAC.AUG.CUACGA.AU.GGUUUCAGC.CG.ACCUGCCGC.CGA.AC...AGA....GUGAG.GG.GGCGAUACCCGGG
scaffold16707_4_V1.CD-4/6667-6756             AUGAG.GCUGAAACCC....C.......AUGUGAC.GA.AGUCAC.AUG.CUACGA.AU.GGUUUCAGC.CG.ACCUGCCGC.CGA.AC...AGA....GUGAG.GG.GGCGAUACCCGGG
scaffold19039_27_V1.UC-6/372-283              AUGAG.GCUGAAACCC....C.......AUGUGAC.GA.AGUCAC.AUG.CUACGA.AU.GGUUUCAGC.CG.ACCUGCCGC.CGA.AC...AGA....GUGAG.GG.GGCGAUACCCGGG
4491487.3_NODE_458/30254-30165                AUGAG.GCUGAAACCC....C.......AUGUGAC.GA.AGUCAC.AUG.CUACGA.AU.GGUUUCAGC.CG.ACCUGCCGC.CGA.AC...AGA....GUGAG.GG.GGCGAUACCCGGG
DLM028_scaffold16882_2/4318-4407              AUGAG.GCUGAAACCC....C.......AUGUGAC.GA.AGUCAC.AUG.CUACGA.AU.GGUUUCAGC.CG.ACCUGCCGC.CGA.AC...AGA....GUGAG.GG.GGCGAUACCCGGG
scaffold7788_2_MH0040/8223-8312               AUGAG.GCUGAAACCC....C.......AUGUGAC.GA.AGUCAC.AUG.CUACGA.AU.GGUUUCAGC.CG.ACCUGCCGC.CGA.AC...AGA....GUGAG.GG.GGCGAUACCCGGG
scaffold9349_1_MH0056/9635-9546               AUGAG.GCUGAAACCC....C.......AUGUGAC.GA.AGUCAC.AUG.CUACGA.AU.GGUUUCAGC.CG.ACCUGCCGC.CGA.AC...AGA....GUGAG.GG.GGCGAUACCCGGG
NOF014_scaffold72236_1/1665-1754              AUGAG.GUUGAAACCC....C.......AUGUGAC.GA.AGUCAC.AUG.CUACGA.AU.GGUUUCAGC.CG.ACCUGCCGC.CGA.AC...AGA....GUGAG.GG.GGCGAUACCCGGG
scaffold27759_6_MH0069/160-70                 AGGAG.GUGGAGCGCU............UAUGAAC.GG.AGUGAA.UA..AUUCUA.AU.GCGCUCCAC.CG.AUCUGCC.C.CGC.UC.GCGAA.GCAGAGAG.G..GGCGAUACAUUAU
SRS015854_WUGC_scaffold_14673/2679-2769       AGGAG.GUGGAGCGCU............UAUGAAC.GG.AGUGAA.UA..AUUCUA.AU.GCGCUCCAC.CG.AUCUGCC.C.CGC.UC.GCGAA.GCAGAGAG.G..GGCGAUACAUUAU
scaffold82826_1_MH0055/7974-8064              AGGAG.GUGGAGCGCU............UAUGAAC.GG.AGUGAA.UA..AUUCUA.AU.GCGCUCCAC.CG.AUCUGCC.C.CGC.UC.GCGAA.GCAGAGAG.G..GGCGAUACAUUAU
NZ_ABEY02000001.1/109615-109525               AGGAG.GUGGAGCGCU............UAUGAAC.GG.AGUGAA.UA..AUUUUA.AU.GCGCUCCAC.CG.AUCUGCC.C.CGC.UC.GCGAA.GCAGAGAG.G..GGCGAUACAUUAU
SRS011271_WUGC_scaffold_1406/2004-2091        GUGAG.GCGACAUCCA............UAUGGGC.GA.AGCCCA.UA..UUUAGG.AU..GAUGUCGC.CG.ACCUGCCGC.CGA.GC...GAAU...GCGAG.GG.GGCGAUACCCGUG
scaffold4252_8_MH0014/1829-1916               AAUAG.GAGCCAGCCA............UAUGUGC.GG.AGCACA.UA..UUUAGG.AU..GCUGGCGA.CG.ACAUGCCGC.CGA.GC...GGAU...GCGAG.GG.GGCGAUACUUGAU
UnmappedStool_Broad_C253687428/1206-1119      GGAAA.AAGGAAACAA............AAUGAGC.GA.AGUUUA.UUU.UUCAGG.AU..GUUUCCAA.UG.AAUUGCCAC.UAA.CC...GAA....GAGAG.GG.GGCACUACAUAUU
NLM026_scaffold65406_2/50625-50542            CAGAG.UAAGCGCCU.............AUGUGUU.GA..AUCAC.AU...UUUGA.AU..GGUGCUUA.CG.GGAUGCCGC.CGG.GU...GUAA...ACAAG.G..GGCACUACUAAAC
DLF003_scaffold133_2/18724-18807              CAGAG.CAAGCACCU.............AUGUGUU.GA..AUCAC.AU...UUUGA.AU..GGUGCUUA.CG.GGAUGCCGC.CGG.GU...GUAA...ACAAG.G..GGCACUACUAAAC
scaffold1082_3_MH0042/1632-1546               AAGAG.GAGGUGCCA.............UGUGCCC.UG.UGGGCA.CA..UAUCGG.AA..UGCACCGA.CG.AACUGCCGC.CGA.CC...GUAA...GGGAG.GG.GGCGAUACAAGAA
scaffold8494_2_O2.UC-21/196-282               AAGAG.GAGGUGCCA.............UGUGCCC.UG.UGGGCA.CA..UAUCGG.AA..UGCACCGA.CG.AACUGCCGC.CGA.CC...GUAA...GGGAG.GG.GGCGAUACAAGAA
DLM002_scaffold32671_6/1887-1973              AAGAG.GAGGUGCCA.............UGUGCCC.UG.UGGGCA.CA..UAUCGG.AA..UGCACCGA.CG.AACUGCCGC.CGA.CC...GUAA...GGGAG.GG.GGCGAUACAAGAA
NLM004_scaffold5466_1/168-254                 AAGAG.GAGGUGCCA.............UGUGCCC.UG.UGGGCA.CA..UAUCGG.AA..UGCACCGA.CG.AACUGCCGC.CGA.CC...GUAA...GGGAG.GG.GGCGAUACAAGAA
scaffold4163_6_MH0063/2309-2395               AAGAG.GAGGUGCCA.............UGUGCCC.UG.UGGGCA.CA..UAUCGG.AA..UGCACCGA.CG.AACUGCCGC.CGA.CC...GUAA...GGGAG.GG.GGCGAUACAAGAA
SRS012273_C3795772/5437-5523                  AAGAG.GAGGUGCCA.............UGUGCCC.UG.UGGGCA.CA..UAUCGG.AA..UGCACCGA.CG.AACUGCCGC.CGA.CC...GUAA...GGGAG.GG.GGCAAUACAAGAA
SRS014923_C3379041/567-653                    AAGAG.GAGGUGCCA.............UGUGCCC.UG.UGGGCA.CA..UAUCGG.AA..UGCACCGA.CG.AACUGCCGC.CGA.CC...GAAA...GGGAG.GG.GGCGAUACAAGGA
scaffold42658_3_MH0055/536-450                AAGAG.GAGGUGCCA.............UGUGCCC.UG.UGGGCA.CA..UAUCGG.AA..UGCACCGA.CG.AACUGCCGC.CGA.CC...GAAA...GGGAG.GG.GGCGAUACAAGGA
scaffold248_3_O2.UC-4/12787-12873             AAGAG.GAGGUGCCA.............UGUGCCC.UG.UGGGCA.CA..UAUCGG.AA..UGCACCGA.CG.AACUGCCGC.CGA.CC...GAAA...GGGAG.GG.GGCGAUACAAGGA
scaffold21407_20_MH0069/228-314               AAGAG.GAGGUGCCA.............UGUGCCA.UGUG.GGCA.CAU.AUCGGA.A...UGCACCGA.CG.AACUGCCGC.CGA.CC...GAAA...GGGAG.GG.GGCGAUACAAGGA
C1414270_1_MH0019/77-163                      AAGAG.GAGGUGCUA.............UGUGCCC.UG.CGGGCA.CAU.AUUGGA.AU...GCACCGA.CG.AACUGCCAC.CGA.CC...GCAA...GGGAG.GG.GGCGAUACAAGAA
scaffold17832_6_MH0086/3172-3258              AAGAG.GAGGUGCUA.............UGUGCCC.UG.CGGGCA.CAU.AUUGGA.AU...GCACCGA.CG.AACUGCCAC.CGA.CC...GCAA...GGGAG.GG.GGCGAUACAAGAA
scaffold10476_1_MH0065/315-229                AAGAG.GAGGUGCU..............AUGUGCCAUGCGGGCAC.AU..AUUGGA.AU...GCGCCGA.CG.AACUGCCGC.CGA.CC...GUAA...GGGAG.GG.GGCGAUACAAGAA
scaffold54640_1_O2.UC-21/788-874              AAGAG.GAGGUGCU..............AUGUGCCAUGCGGGCAC.AU..AUUGGA.AU...GCGCCGA.CG.AACUGCCGC.CGA.CC...GUAA...GGGAG.GG.GGCGAUACAAGAA
scaffold11197_4_V1.UC-19/19018-19104          AAGAG.GAGGUGCU..............AUGUGCCAUGCGGGCAC.AU..AUUGGA.AU...GCGCCGA.CG.AACUGCCGC.CGA.CC...GUAA...GGGAG.GG.GGCGAUACAAGAA
scaffold22830_2_MH0070/20925-21012            CCGAGUGAGGUGCCC.............AUGCGCC.GU.AGGCGC.AU..AUUAAA.AU..GGCACCGA.CG.AACUGCCGC.CGA.AC...GGAA...GUGAG.GG.GACGAUACCAUAA
scaffold7369_1_MH0024/477-564                 CCGAGUGAGGUGCCC.............AUGCGCC.GU.AGGCGC.AU..AUUAAA.AU..GGCACCGA.CG.AACUGCCGC.CGA.AC...GGAA...GUGAG.GG.GACGAUACCAUAA
scaffold4163_10_MH0063/21914-22001            CCGAGUGAGGUGCCC.............AUGCGCC.GU.AGGCGC.AU..AUUAAA.AU..GGCACCGA.CG.AACUGCCGC.CGA.AC...GGAA...GUGAG.GG.GACGAUACCAUAA
scaffold7592_6_MH0065/9128-9212               CCGAG.GAGGUGCCC.............AUGUGUC.GG.AGACGC.AU...AUCGC.AU..GGCACCAA.CG.AACUGCCGC.CGA.CC...CUA....GGAAG.GU.GGCGAUACCAGAC
SRS014923_WUGC_scaffold_59835/3134-3218       CCGAG.GAGGUGCCC.............AUGUGUC.GG.AGACGC.AU...AUCGC.AU..GGCACCGA.CG.AACUGCCGC.CGA.CC...CUA....GGGAG.GG.GGCGAUACCAGAC
SRS015854_WUGC_scaffold_3584/5367-5283        CCGAG.GAGGUGCCC.............AUGUGUC.GG.AGACGC.AU...AUCGC.AU..GGCACCGA.CG.AACUGCCGC.CGA.CC...CUA....GGGAG.GG.GGCGAUACCAGAC
scaffold44093_1_MH0055/8005-8089              CCGAG.GAGGUGCCC.............AUGUGUC.GG.AGACGC.AU...AUCGC.AU..GGCACCGA.CG.AACUGCCGC.CGA.CC...CUA....GGGAG.GG.GGCGAUACCAGAC
scaffold71804_3_MH0080/5594-5510              CCGAG.GAGGUGCCC.............AUGUGUC.GG.AGACGC.AU...AUCGC.AU..GGCACCGA.CG.AACUGCCGC.CGA.CC...CUA....GGGAG.GG.GGCGAUACCAGAC
SRS017191_C1587081/2-86                       CCGAG.GAGGUGCCC.............AUGUGUC.GG.AGACGC.AU...AUCGC.AU..GGCACCGA.CG.AACUGCCGC.CGA.CC...CUA....GGGAG.GG.GGCGAUACCAGAC
hgutS8_s8_160104/1063-1147                    UCGGG.GAGGUGCCC.............AUGUGUC.GG.AGACGC.AU...AUCGC.AU..GGCACCGA.CG.AACUGCCGC.CGA.CC...CUA....GGGAG.GG.GGCGAUACCAGAC
scaffold17209_7_MH0069/3712-3796              UCGGG.GAGGUGCCC.............AUGUGUC.GG.AGACGC.AU...AUCGC.AU..GGCACCGA.CG.AACUGCCGC.CGA.CC...CUA....GGGAG.GG.GGCGAUACCAGAC
scaffold58881_1_V1.UC-10/379-465              GCGAG.GAGGGCGCA.............UAUGUGC.AA.AGCACA.UA..UUUAGG.AU..GCGCCCGA.CA.AUAUACCAC.AGA.GC...GAUA...GCGAU.GU.GGUGAUACCCGGG
scaffold4461_9_MH0053/1669-1583               GCGAG.GAGGGCGCA.............UAUGUGC.AA.AGCACA.UA..UUUAGG.AU..GCGCCCGA.CA.AUAUACCAC.AGA.GC...GAUA...GCGAU.GU.GGUGAUACCCGGG
scaffold67979_2_MH0076/7257-7171              GCGAG.GAGGGCGCA.............UAUGUGC.AA.AGCACA.UA..UUUAGG.AU..GCGCCCGA.CA.AUAUACCAC.AGA.GC...GAUA...GCGAU.GU.GGUGAUACCCGGG
SRS019685_C8193884/119-33                     GCGAG.GAGGGCGCA.............UAUGUGC.AA.AGCACA.UA..UUUAGG.AU..GCGCCCGA.CA.AUAUACCAC.AGA.GC...GAUA...GCGAU.GU.GGUGAUACCCGGG
scaffold3513_4_MH0012/10166-10080             GCGAG.GAGGGCGCA.............UAUGUGC.AA.AGCACA.UA..UUUAGG.AU..GCGCCCGA.CA.AUAUACCAC.AGA.GC...GAUA...GCGAU.GU.GGUGAUACCCGGG
DLM028_scaffold8608_5/888-974                 GAGAG.GAGGGCGCA.............UAUGUGC.GA.AGCAUA.UA..UUUAGG.AU..GCGCCCGA.CG.AUAUACCAC.AGA.GC...GAAA...GCGAU.GU.GGUGACACCCGAG
scaffold28201_2_MH0038/588-673                UAUAG.GAGG.CGCA.............UAUGUGC.GA.AGCACA.UA..UUUAGG.AU..GCACCCGA.CG.AUAUACCAC.AGA.GC...GAAA...GCGAU.GU.GGUGACACCCGAG
scaffold4300_6_MH0060/3161-3247               CGUAG.GAGGGCGCA.............UAUGUGC.GA.AGCACA.UA..UUUAGG.AU..GCACCCGA.CG.AUAUACCAC.AGA.GC...GAAA...GCGAU.GU.GGUGACACCCGAG
SRS011239_C2572969/383-297                    CGUAG.GAGGGCGCA.............UAUGUGC.GA.AGCACA.UA..UUUAGG.AU..GCACCCGA.CG.AUAUACCAC.AGA.GC...GAAA...GCGAU.GU.GGUGACACCCGAG
scaffold132_14_MH0053/960-872                 AUGAG.GAGGUGCCUG............UUGCGAC.GA.AGGAGC.AAC.AUCAGG.AU..GGCACCGA.CG.ACCUGCCGC.CGA.GC...GAAG...GCGAG.GG.GGCGAUACCCGUA
SRS017307_Baylor_scaffold_31071/30943-31031   AUGAG.GAGGUGCCUG............UUGCGAC.GA.AGGAGC.AAC.AUCAGG.AU..GGCACCGA.CG.ACCUGCCGC.CGA.GC...GAAG...GCGAG.GG.GGCGAUACCCGUA
scaffold15241_1_MH0002/12722-12634            AUGAG.GAGGUGCCUG............UUGCGAC.GA.AGGAGC.AAC.AUCAGG.AU..GGCACCGA.CG.ACCUGCCGC.CGA.GC...GAAG...GCGAG.GG.GGCGAUACCCGUA
scaffold37370_1_MH0036/9476-9388              AUGAG.GAGGUGCCUG............UUGCGAC.GA.AGGAGC.AAC.AUCAGG.AU..GGCACCGA.CG.ACCUGCCGC.CGA.GC...GAAG...GCGAG.GG.GGCGAUACCCGUA
DLF005_scaffold13115_14/101-189               AUGAG.GAGGUGCCUG............UUGCGAC.GA.AGGAGC.AAC.AUCAGG.AU..GGCACCGA.CG.ACCUGCCGC.CGA.GC...GAAG...GCGAG.GG.GGCGAUACCCGUA
DLM028_scaffold23654_4/59496-59408            AUGAG.GAGGUGCCUG............UUGCGAC.GA.AGGAGC.AAC.AUCAGG.AU..GGCACCGA.CG.ACCUGCCGC.CGA.GC...GAAG...GCGAG.GG.GGCGAUACCCGUA
scaffold10641_5_O2.UC-14/1666-1578            AUGAG.GAGGUGCCUG............UUGCGAC.GA.AGGAGC.AAA.AUCAGG.AU..GGCAACGA.CG.ACCUGCCGC.CGA.GC...GAAG...GCGAG.GG.GGCGAUACCCGUA
SRS018427_C2316525/816-731                    GAGAG.GAAGCACC..............AUGCACC.GA.AGGUGC.AU..UUCGCA.AU..GGUGCUGA.CG.ACUUGCCUU.CGA.AC...GAAU...GUGAG.GA.GGCGGUACUAGUA
SRS022609_C2958621/171-256                    GAGAG.GAAGCACC..............AUGCACC.GA.AGGUGC.AU..UUCGCA.AU..GGUGCUGA.CG.ACUUGCCUU.CGA.AC...GAAU...GUGAG.GA.GGCGGUACUAGUA
SRS063040_Baylor_scaffold_59457/5368-5453     GAGAG.GAAGCACC..............AUGCACC.GA.AGGUGC.AU..UUCGCA.AU..GGUGCUGA.CG.ACUUGCCUU.CGA.AC...GAAU...GUGAG.GA.GGCGGUACUAGUA
scaffold4163_2_MH0063/10381-10466             GAGAG.GAAGCACC..............AUGCACC.GA.AGGUGC.AU..UUCGCA.AU..GGUGCUGA.CG.ACUUGCCUU.CGA.AC...GAAU...GUGAG.GA.GGCGGUACUAGUA
SRS015578_C2621374/311-226                    GAGAG.GAAGCACC..............AUGCACC.GA.AGGUGC.AU..UUCGCA.AU..GGUGCUGA.CG.ACUUGCCUU.CGA.AC...GAAU...GUGAG.GA.GGCGGUACUAGUA
SRS047014_WUGC_scaffold_8670/3017-2932        GAGAG.GAAGCACC..............AUGCACC.GA.AGGUGC.AU..UUCGCA.AU..GGUGCUGA.CG.ACUUGCCUU.CGA.AC...GAAU...GUGAG.GA.GGCGGUACUAGUA
4491404.3_NODE_64064/116-201                  GAGAG.GAAGCACC..............AUGCACC.GA.AGGUGC.AU..UUCGCA.AU..GGUGCUGA.CG.ACUUGCCUU.CGA.AC...GAAU...GUGAG.GA.GGCGGUACUAGUA
scaffold11224_5_MH0086/3600-3514              UAGAG.GUUGCACCU.............AUGUGCU.GA.AAGCAC.AU..AUCGGA.AU..GGCACAAU.CG.ACCUGCAUC.CCA.UC...GAAU...GUGAG.GG.GACGAUACCCAAU
scaffold2729_2_MH0044/2113-2029               CGGAG.GAAGCACC..............AAGUGUC.GA.AGACAC.A...UUUAGA.AU..GGCACUGA.CU.AAAUGCUAC.CCA.GU...GCAA...AUGAG.GU.GGCAUUACACAUA
NLM026_scaffold69649_3/2100-2016              CGGAG.GAAGCACC..............AAGUGUC.GA.AGACAC.A...UUUAGA.AU..GGCACUGA.CU.AAAUGCUAC.CCA.GU...GCAA...ACGAG.GU.GGCAUUACACAUA
scaffold4928_24_MH0086/201-285                CGGAG.GAAGCACC..............AAGUGUC.GA.AGACAC.A...UUUAGA.AU..GGCGCUGA.CU.AAAUGUUAC.CCA.GU...GCAA...ACGAG.GU.GGCAUUACACAUA
DLF003_scaffold14748_1/299-383                CGGAG.GAAGCACC..............AAGUGUC.GA.AGACAC.A...UUUAGA.AU..GGCGCUGA.CU.AAAUGCUAC.CCA.GU...GUAA...ACUAG.GU.GGCAUUACACAUA
NOF008_scaffold38254_3/41192-41276            CGUAG.GAAGCACC..............AAGUGUC.GA.AGACAC.A...UUUAGA.AU..GGUGCUGA.CG.ACUUGCCGC.CGA.GU...GUAA...ACGAG.GG.GGCGUUACCAAAC
scaffold3612_4_MH0086/9415-9499               CGUAG.GAAGCACC..............AAGUGUC.GA.AGACAC.A...UUUAGA.AU..GGUGCUGA.CG.ACUUGCCGA.CGA.GU...GUAA...ACGAG.GG.GGCGUUACCAAAC
scaffold69690_1_MH0086/6420-6336              CGUAG.GAAGCACA..............AAGUGUC.GA.AGACAC.A...UUUAGA.AU..GGUGCUGA.CG.AAAUGCCGC.CGA.GU...GUAA...ACGGG.GG.GGCGAUACCAAAC
NLM026_scaffold7174_4/41000-41084             CGUAG.GAAGCACC..............AAGUGUC.GA.AGACAC.A...UUUAGA.AU..GGUGCUGA.CG.AAAUGCCGC.CGA.GU...GUAA...ACGAG.GG.GGCGAUACCAAAC
DLF003_scaffold57180_1/1447-1531              CGCAG.GAAGCACC..............AAGUGUC.GA.AGACAC.A...UUUAUA.AU..GGUGCUGA.CG.AAAUGCCGC.CGA.AU...GAAU...AUGAG.GU.GGCGAUACCAAAC
NLM026_scaffold60644_1/30026-30110            CGCAG.GAAGCACC..............AAGUGUC.GA.AGACAC.A...UUUAUA.AU..GGUGCUGA.CG.AAAUGCCGC.CGA.AU...GAAU...AUGAG.GU.GGCGAUACCAAAC
scaffold11596_1_MH0086/3072-2988              CGCCG.GAAGCACC..............AAGUGGC.GA.AGACAC.A...UUUAUA.AU..GGUGCUGA.CG.AAAUGCCGC.AGA.AU...GAAU...AUGAG.GU.GGCGAUACCAAAC
scaffold1562_8_MH0086/630-714                 CGUAG.GAAGCACC..............AAGUGUC.GA.AGACAC.A...UUUAGA.AU..GGUGCUGG.CG.AAAUGCCGC.CGA.AU...GAAU...AUGAG.GU.GGCGAUAACAAAC
NLM026_scaffold30257_3/17569-17653            CGUAG.GAAGCACC..............AAGUGUC.GA.AGACAU.A...UUUAGA.AU..GGUGCUGA.CG.AAAUGCCGC.CGA.AU...GAAU...AUGAG.GG.GGCGAUACCAAAC
DLF003_scaffold6431_7/3623-3709               GAGAG.GAGGUACCC.............AUGCAUC.GU.AGAUGC.AU...AUAAA.AU..GGUACCGA.CG.AUAUGCCGU.UAC.CCA..UAA...UGGGAG.GG.GGCAAUACCUAUG
NLM026_scaffold34875_5/46855-46939            CAGAG.GAGGUACCC.............AUGCAUC.GU.AGAUGC.AU...AUAAA.AU..GGUACCGA.CG.AUAUGCCGC.CGA.AU...GAA....AUGAG.GG.GGCAAUACUUAAA
DLF003_scaffold53_8/7011-6927                 CAGAG.GAGGUACCC.............AUGCAUC.GU.AGAUGC.AU...AUAAA.AU..GGUACCGA.CG.AUAUGCCGC.CCA.AU...GAA....AUGAG.GG.GGCAAUACUUAAA
NOF008_scaffold13000_5/17825-17741            CAGAG.GAGGUACCC.............AUGCAUC.GU.AGAUGC.AU...AUAAA.AU..GGUACCGA.CG.AUAUGCCGC.CCA.AU...GAA....AUGAG.GG.GGCAAUACUUAAA
NLM026_scaffold65406_2/47427-47508            GGGAG.GAGGCGUCU.............AUGCAUC.GA.AGAUGC.AU..AUUGGA.AU..GACGCCGA.CG.AAAUGUCGC.CGA......GAG......GAG.GU.GUCUAUGCAUCGA
DLF003_scaffold133_3/102-21                   GGGAG.GAGGCGUCU.............AUGCAUC.GA.AGAUGC.AU..AUUGGA.AU..GACGCCGA.CG.AAAUGUCGC.CGA......GAG......GAG.GU.GUCUAUGCAUCGA
scaffold15695_6_MH0086/4973-4888              CAUAG.UAAGCACCC.............AUGUGUU.GA.AAACAC.AU..AUUGAA.AU..GGCACAAU.CG.ACCUGCCGC.CCA.AC...GAAU...GUGAG.G..GGCGAUACCAAAC
NLM026_scaffold51240_1/986-900                GAGAG.AUUGUGCCU.............AUGCGUU.GA.AAACGC.AU..AUUGGA.AU..GGCACAAU.CG.AUUUGACGC.CGA.GU...GUAA...ACGAG.GG.GUCGCUACCUUUA
scaffold89505_1_MH0086/264-350                GAGAG.AUUGUGCCC.............AUGCGUU.GA.AAACGC.AU..AUUGGA.AU..GGCACAAU.CG.ACUUGACGC.CGA.GU...GUAA...ACGAG.GG.GUCGCUACCUUUA
DLF003_scaffold107_4/4765-4679                CAGAG.AUUGUGCCC.............AUGCGUU.GA.AAACGC.AU..AUUGGA.AU..GGCACAAU.CG.ACUUGACGC.CGA.GU...GUAA...ACGAG.GG.GUCGCUACCUUUA
DLF003_scaffold10112_6/5756-5670              GAGAG.AUUGUGCCC.............CUGCGUU.GA.AAACGC.AU..AUUUGA.AU..GGCACAAU.CG.ACUUGCCGC.CGA.GU...GUAA...ACGAG.GG.GGCGACACCCUUA
scaffold13580_5_MH0044/345-431                GAGAG.AUUGUGCCA.............CUGCGCU.GA.AAACGC.AU..AUUUGA.AU..GGCACAAU.CG.ACUUGCCGC.CGA.GU...GUAA...ACGAG.GG.GGCGACACCCUUA
scaffold13551_6_MH0086/8648-8562              GAGAG.AUUGUGCCC.............AUGCGUU.GA.AAACGC.AU..AUUUAA.AU..GGCACAAU.CG.ACUUGCCGC.CGA.GU...GUAA...ACGAG.GG.GGGGUUACCUAUA
NLM026_scaffold23322_1/1491-1405              GAGAG.AUUGUGCCC.............AUGCGUU.GA.AAACGC.AU..AUUGGA.AU..GUCACAAU.CG.ACUUGCCGC.CGA.GU...GUAA...ACGAG.GG.GGCGUUACCCAUA
NLM026_scaffold45753_1/20435-20349            GAGAG.AUUGUGCCC.............AUGCGUU.GA.AAACGC.AU..AUUAGA.AU..GGCACAAU.CG.ACUUGCCGC.CGA.GU...GUAA...ACGAG.GG.GGCGUUACCCGUA
scaffold4957_4_MH0086/11222-11308             GAGAG.AUUGUGCCC.............AUGCGUU.GA.AAACGC.AU..AUUUGA.AU..GGCACAAU.CG.ACUUGCCGC.CGA.GU...GUAA...ACGAG.GG.GGCGUUACCCGUA
scaffold1584_2_MH0044/2470-2556               GAGAG.AUUGUGCCC.............AUGCGUU.GA.AAACGC.AU..AUUUGA.AU..GGCACAAU.CG.ACUUGCCGC.CGA.GU...GUAA...ACGAG.GG.GGCGUUACCUAUA
scaffold62407_4_MH0086/2471-2557              GAGAG.AUUGUGCCC.............AUGCGUU.GA.AAACGC.AU..AUUUGA.AU..GGCACAAU.CG.ACUUGCCGC.CGA.GU...GUAA...ACGAG.GG.GGCGUUACCCAUA
DLF003_scaffold299_4/2156-2070                GAGAG.AUUGUGCCC.............AUGCGUU.GA.AAACGC.AU..AUUGGA.AU..GGCACAAU.CG.ACUUGCCGC.CGA.GU...GUAA...ACGAG.GG.GGCGUUACCCAUA
NOF008_scaffold5196_2/16322-16408             GAGAG.AUUGUGCCC.............AUGCGUU.GA.AAACGC.AU..AUUGGA.AU..GGCACAAU.CG.ACUUGCCGC.CGA.GU...GUAA...ACGAG.GG.GGCGUUACCCAGA
NLM026_scaffold59798_1/53770-53856            GAGAG.AUUGUGCCC.............AUGCGUU.GA.AAACGC.AU..AUUUGA.AU..GGCACAAU.CG.ACUUGCCGC.CGA.GU...GUAA...ACGAG.GG.GGCGUUACCCAGA
NOF008_scaffold120_1/10638-10552              GAGAG.AUUGUGCCC.............AUGCGUU.GA.AAACGC.AU..AUUUGA.AU..GGCACAAU.CG.ACUUGCCGC.CGA.GU...GUAA...ACGAG.GG.GGCGUUACCCAGA
scaffold8216_6_MH0086/4421-4507               CAGAG.AUUGUUCCC.............AUGCGUU.GA.AAACGC.AU..AUUUGA.AU..GGCACAAU.CG.ACUUGCCGC.CGA.GU...GUAA...ACGAG.GG.GGCGUUACCCAGA
scaffold2625_11_MH0044/7015-6929              GAGAG.AUUGUGCCA.............AUGCGUU.GA.AAACGC.AU..AUUGGA.AU..GGCACAAU.CG.ACUUGCCGC.CGA.GU...GUAA...GCGAG.GG.GGCGUUACCAUUA
scaffold10790_11_MH0086/161-75                UAGAG.AUUGUGCCC.............AUGCAUC.GA.AGAUGC.AU..AUUGGA.AU..GGCACAAU.CG.ACCUGCCGC.CGA.GU...GUAA...ACGAG.GG.GGCGAUACCCGUU
DLF003_scaffold40849_1/3813-3899              UAGAG.AUUGUGCCC.............AUGCAUC.GA.AGAUGC.AU..AUUGGA.AU..GGCACAAU.CG.ACCUGCCGC.CGA.GU...GUAA...ACGAG.GG.GGCGAUACCCGUU
NOF008_scaffold35323_12/1973-1887             GAGUG.AUUGUGCCC.............AUGUGCU.GA.AAGCAC.AU..AUUGAA.AU..GGCACAAU.CG.ACUUGCCGC.CGA.AC...GAAU...GUGAG.GG.GGCGAUACCAUAA
scaffold17992_2_MH0086/3537-3623              GAGUG.AUUGUGCCC.............AUGUGCU.GA.AAGCAC.AU..AUUGAA.AU..GGCACAAU.CG.ACUUGCCGC.CGA.AC...GAAU...GUGAG.GG.GGCGAUACCAUAA
NLM026_scaffold40636_2/10220-10306            GAGUG.AUUGUGCCC.............AUGUGCU.GA.AAGCAC.AU..AUUGAA.AU..GGCACAAU.CG.ACUUGCCGC.CGA.AC...GAAU...GUGAG.GG.GGCGAUACCAUAA
DLF003_scaffold53220_2/1661-1746              GAGAG.AUUGUGCC..............CUGCGUC.GA.AGACGC.AU..AUUGGA.AU..GGCACAAU.CG.ACCUGCCGC.CGA.AC...GAAU...GUGAG.GG.GGCGAUACCCAAU
NOF008_scaffold10756_3/10533-10618            GAGAG.AUUGUGCC..............CUGCGUC.GA.AGACGC.AU..AUUGGA.AU..GGCACAAU.CG.ACCUGCCGC.CGA.AC...GAAU...GUGAG.GG.GGCGAUACCCAAU
DLF003_scaffold130_2/21496-21410              GAGAG.GUUGUGCUU.............AUGCAUC.GA.AGAUGC.AU..AUAGGA.AU..GACACAAC.CG.ACUUGCCGC.CGA.AC...GUAU...GUGAG.GG.GGCAACACCAAUA
DLF003_scaffold16911_4/27022-26936            GAGAG.GUUGUGCUC.............AUGCAUC.GA.AGAUGC.AU..AUAGGA.AU..AGCACAAC.CG.ACCUGUCGC.CGA.AC...GUAU...GUGAG.GG.GACAACACCAAUA
DLF003_scaffold133_2/21888-21802              GGGAG.GAGGCGUC.U............AUGCAUC.GA.AGAUGC.A...UAUUGG.AA.UGACGCCGA.CG.AAAUGUCGC.CGA.AC...GAAU...GUGAG.GG.GACAACACCAACA
NLM026_scaffold30257_3/2508-2423              AUGAG.GUUGUGCCC.............AUGCAUC.GA.AGAUGC.AU..A.UGGA.AU..GGCACAAC.CG.ACUUGCCGC.CGA.AC...GAAU...GUGAG.GG.GGCGAUACCAACA
scaffold2141_2_MH0044/7929-8015               GAGAG.GAGGCGUCC.............AUGCAUC.GA.AGAUGC.AU..AUAGGA.AU..GACGCCGA.CG.AAAUGUCGC.CGA.AC...GAAU...GUGAG.GG.GACGCCACAAAUA
scaffold2857_1_MH0086/1420-1334               AUGAG.GUUGUGUCC.............AUGCAUC.GA.AGAUGC.AU..AUAGGA.AU..GACACCGA.CG.AAAUGUCGC.CGA.AC...GAAU...GUGAG.GG.GGCGAUACCAACA
scaffold4471_2_MH0044/6724-6639               AAGAG.GAGGCACUC.............AUGCAUU.GA.AAAUGC.AU..AUUGGA.A...UGUGCCGA.CG.AAAUGCCGC.CGA.AC...GAAU...GUGAG.GG.GGCAAUACAAAAG
NLM026_scaffold60644_1/11400-11315            AAGAG.GAGGCACUC.............AUGCAUU.GA.AAAUGC.AU..ACUAAA.A...UGUGCCGA.CG.AAAUGCCGC.CGA.AC...GAAU...GUGAG.GG.GGCAAUACAAAAG
DLF003_scaffold3305_5/10266-10181             AAGAG.GAGGCACUC.............AUGCAUU.GA.AAAUGC.AU..ACUAAA.A...UGUGCCGA.CG.AAAUGCCGC.CGA.AC...GAAU...GUGAG.GG.GGCAAUACAAAAG
NLM026_scaffold45753_4/17859-17773            AGGAG.GAAGCACC..............AUGCAUC.GA.AGAUGC.AU..UUAAAA.AU..GGUGCUGA.CG.AAAUGCCGC.CGA.AC...GGAU...GUGAG.GGGGGCAAUACAAAAA
scaffold1584_2_MH0044/9538-9623               AAGAG.GAAGCACC..............AUGCAUC.GA.AGAUGC.AU..UUGAAA.AU..GGUGCUGA.CG.AAAUGCCGC.CGA.AC...GGAU...GUGAG.GG.GGCAAUACAAAAA
scaffold13024_9_MH0086/5014-5100              AAGAG.GAAGCACCU.............AUGCAUC.GC.AGAUGC.AU..AUUAAA.AU..GGUGCUGA.CG.AAAUGCCGC.CGA.GU...GUAA...GCGAG.GG.GGCGAUACCCAUA
NLM026_scaffold20977_1/27885-27799            GUGAG.GAGGCACCC.............AUGCAUC.GA.AGAUGC.AU..AUUGGA.AU..GGUGCCGA.CG.ACCUGCCGC.CGA.AC...GAAG...GUGAG.GG.GGCGAUACAAGAA
DLF003_scaffold56281_1/165-251                GUGAG.GAGGCACCC.............AUGCAUC.GA.AGAUGC.AU..AUUGGA.AU..GGUGCCGA.CG.ACCUGCCGC.CGA.AC...GAAG...GUGAG.GG.GGCGAUACAAGAA
scaffold47776_1_MH0086/7421-7335              GUGAG.GAGGCACCC.............AUGCAUC.GA.AGAUGC.AU..AUUGGA.AU..GGUGCCGA.CG.ACCUGCCGC.CGA.AC...GAAG...GUGAG.GG.GGCGAUACAUCAU
scaffold23221_4_MH0044/7607-7520              GUGAG.GAGGCACCC.............AUGCAUA.GA.AGAUGC.AU..AUUGUA.AU..GGUGCCGA.CG.ACCUGCCGC.CGA.AC...GAAG...GUGAG.GGGGGCGAUACAUCAU
DLF003_scaffold130_4/112-26                   AUGAG.GAAGCACCC.............AUGCAUC.GA.AGAUGC.AU..AUUAAA.AU..GGUGCUGA.CA.ACCUGCCGC.CGA.GU...GAAU...ACGAG.GG.GGCAUUACAUCAU
scaffold2141_2_MH0044/7786-7872               AUGAG.GAAGCACCC.............AUGCAUC.GA.AGAUGC.AU..AUUAAA.AU..GGUGCUGA.CA.ACCUGCCGC.CGA.GU...GAAU...ACGAG.GG.GGCAUUACAUCAU
scaffold5_2_MH0044/2920-2834                  UAGAG.GAGGCACCC.............AUGCGUU.GA.AAACGC.AU..AUAAAA.AU..GGUGCCGA.CG.AAAUGCCGC.CUA.GU...GUAA...GCGAG.GG.GGCGAUACGAUUU
4491417.3_NODE_46792/88-174                   AAGAG.GAAGCGCCC.............AUGCAUC.GG.AGAUGC.AU..AUCGGA.AU..GGCGCUGA.CG.AACUGCCGC.CGA.AU...GUAA...AUGAG.GG.GGCGUUACAACGA
4491401.3_NODE_36191/72-158                   AAGAG.GAAGCGCCC.............AUGCAUC.GG.AGAUGC.AU..AUCGGA.AU..GGCGCUGA.CG.AACUGCCGC.CGA.AU...GUAA...AUGAG.GG.GGCGUUACAACGA
4491413.3_NODE_61521/293-207                  AAGAG.GAAGCGCCC.............AUGCAUC.GG.AGAUGC.AU..AUCGGA.AU..GGCGCUGA.CG.AACUGCCGC.CGA.AU...GUAA...AUGAG.GG.GGCGUUACAACGA
4491403.3_NODE_102820/6-92                    AAGAG.GAAGCGCCC.............AUGCAUC.GG.AGAUGC.AU..AUCGGA.AU..GGCGCUGA.CG.AACUGCCGC.CGA.AU...GUAA...AUGAG.GG.GGCGUUACAACGA
scaffold8461_3_V1.UC-21/12053-12137           AUAAG.GAGGAAUC.U............AUAUGAC.GA.AGUCAU.A...UUUAAC.AU..GAUUCCGA.CG.ACUUGCCGC.CGA.GC...AAA....GCGAG.GG.GGCGUCACAGCUU
scaffold10937_2_V1.UC-21/5576-5662            GUGAG.GAGAAAUCA.............AUAUGAC.GG.AGUCAU.AU..AUUGGG.AU..GAUUUCGA.CG.AUUUGCCGU.CCA.GC...GUGA...GGGAG.GG.GGCAAUACAUAUU
scaffold13422_4_MH0086/27464-27378            AAGAG.GAGGAACCA.............UUAUGAC.GA.AGGCAU.AC..UUUAGC.AU..GGUUCCGA.CG.CAAUGCCGC.CGA.AC...GAAU...GUGAG.GG.GGCGAUACCAAUA
NOF008_scaffold120_1/68477-68563              AAGAG.GAGGAACCA.............UUAUGAC.GA.AGGCAU.AA..UUUAGC.AU..GGUUCCGA.CG.AAAUGCCGC.CGA.AC...GAAU...GUGAG.GG.GGCGAUACCAAAA
NLM026_scaffold54226_4/29300-29214            AAGAG.GAGGAACCA.............UUAUGAC.GA.AGGCAU.AA..UUUAGC.AU..GGUUCCGA.CG.AAAUGCCGC.CGA.AC...GAAU...GUGAG.GG.GGCGAUACCAAAA
scaffold33303_4_V1.UC-21/1957-2042            UUGAG.GAGGAACCA..............UAUGAC.GA.AGUCAU.A...AUUAAA.AC.UGGUUCCGA.CG.ACCUGCCGC.CGA.GC...GUCA...GCGAG.GG.GGCAAUACACUAU
scaffold22657_5_MH0003/1608-1523              UUGAG.GAGGAACC..............AUAUGAC.GA.AGUCAU.A...GUUAAA.AC.UGGUUCCGA.CG.ACCUGCCGC.CGA.GC...GUCA...GCGAG.GG.GGCAAUACAUUAU
UnmappedStool_Broad_scaffold_30330/1670-1585  UUGAG.GAGGAACC..............AUAUGAC.GA.AGUCAU.A...GUUAAA.AC.UGGUUCCGA.CG.ACCUGCCGC.CGA.GC...GUCA...GCGAG.GG.GGCAAUACACUAU
scaffold3519_3_MH0003/3462-3376               UGCAG.GAGGAACCCA............AUAUGAC.GG.AGUCAU.AU..UUAAGG.AU..GGUUCCGA.CG.ACUUGCCAA.CCA.GC...GAAG...GCGAG..G.GACAACACAAGAU
scaffold16013_8_MH0086/2007-2094              CAAGG.GAGGAACC.A............AUAUGAC.GA.AGUCAU.AUU.AUAAAG.AU..GGUUCCGA.CG.ACCUGCCGC.CGA.GC...GGAA...GCGAG.GG.GGCAACACAUAUU
scaffold381_14_V1.UC-21/21450-21365           AAAAG.GAGGAACCA.............AUAUGAC.GG.AGUCAU.AU..UUUAGG.AU..GGUUCCGA.CG.AUCUGCCGC.CGA.GC...GAUA...GCGAG.G..GGCGAUACUUAUA
UnmappedStool_Broad_scaffold_534805/2778-2693 AAAAG.GAGGAACCA.............AUAUGAC.GG.AGUCAU.AU..UUUAGG.AU..GGUUCCGA.CG.AUCUGCCGC.CGA.GC...GAUA...GCGAG.G..GGCGAUACUUAUA
scaffold32121_2_MH0003/2054-1969              AAAAG.GAGGAACCA.............AUAUGAC.GG.AGUCAU.AU..UUUAGG.AU..GGUUCCGA.CG.AUCUGCCGC.CGA.GC...GAUA...GCGAG.G..GGCGAUACUUAUA
scaffold24367_5_V1.UC-21/3601-3685            AUGAG.GAGAAACC..............AUGUGAC.GA.AGUCGC.AU...UUAGG.AU..GGUUUCGA.CG.ACUUGCCGC.CGA.GC...GGAG...GCGAG.GG.GGCAGUACCUAUU
scaffold4090_11_MH0003/3235-3319              AUGAG.GAGAAACC..............AUGUGAC.GA.AGUCGC.AU...UUAGG.AU..GGUUUCGA.CG.ACCUGCCGC.CGA.GC...AGAG...GCGAG.GG.GGCGAUACCUAUU
scaffold24367_5_V1.UC-21/3516-3600            AUGAG.GAGAAACC..............AUGUGAC.GG.AGUCAC.A...AUUAGG.AU..GGUUUCGA.CG.ACCUGCCGC.CGA.GC...AGAG...GCGAG.GG.GGCGAUACCUAUU
scaffold1320_7_V1.UC-21/8521-8435             AUGAG.GAGAAACCA.............AUAUGAC.GA.AGUCAU.AU..UUAAGG.AU..GGUUUCGA.CG.ACCUGCCGC.CGA.GC...GCAG...GCGAG.GG.GGCAACACAUAUA
SRS022137_WUGC_scaffold_8410/17-103           AUGAG.GAGAAACCA.............AUAUGAC.GA.AGUCAU.AU..UUUAGG.AU..GGUUUCGA.CG.ACCUGCCGC.CGA.GC...GAAG...GCGAG.GG.GGCAAUACACAUA
SRS014459_C2460152/141-55                     GUGAG.GAGGAACCA.............AUAUGAC.GA.AGUCAU.AU..UUUAGG.AU..GGUUUCGA.CG.ACCUGCCGC.CGA.GC...GCAG...GCGAG.GG.GGCGAUACAUAUA
UnmappedStool_Broad_scaffold_799011/217-131   AUGAG.GAGAAACCA.............AUAUGAC.GA.AGUCAU.AU..UUUAGG.AU..GGUUUCGA.CG.ACCUGCCGC.CGA.GC...GCAG...GCGAG.GG.GGCGAUACAUAUA
scaffold3937_6_MH0003/10279-10365             AUGAG.GAGAAACCA.............AUGUGAC.GA.AGUCAU.AU..UUAAGG.AU..GGUUUCGA.CG.ACCUGCCGC.CGA.GC...GCAG...GCGAG.GG.GGCGAUACAUAUA
scaffold25229_2_MH0003/740-654                UUGAG.GAGAAACCA.............AUACGAC.GA.AGUCGU.AU..UUUAAG.AU..GGUUUCGA.CG.ACCUGCCAA.CCA.GC...GAAG...GCGAG.GG.GGCGUUACAGAAU
SRS047014_C3542103/240-340                    UUGAG.GAGAAACCAAUACGACGAACCAAUACGAC.GA.AGUCGU.AA..UUUAAG.AU..GGUUUCGA.CG.ACCUGCCAA.CCA.GC...GAAG...GCGAG.GGGGGCGAUACAGAAU
scaffold11419_1_V1.UC-21/15976-16062          UGCAG.GAGGAACCCA............AUAUGAC.GA.AGUCAU.AU..UAAGGA.AU..GGUUCCGA.CG.ACCUGCCGC.CGA.GC...GAAG...GCGAG.G..GGCGACACAGAUU
scaffold2937_4_MH0003/1713-1627               UAGAG.GAGGAGCCA.............AUAUGAC.GA.AGUCAU.AU..UUUGGA.AU..GGCUCCGA.CG.ACCUGCCGC.CGA.GC...GAAA...GCGAG.GG.GGCGAAUCAGAUU
scaffold3844_2_V1.UC-21/5953-6039             UAGAG.GAGGAGCCA.............AUAUGAC.GA.AGUCAU.AU..U.GUGG.AA.GGGCUCCGA.CG.CCCUGCCGC.CGA.GC...GAAA...GCGAG.GG.GGCGAAUCAGAUU
SRS017103_C2728680/804-893                    UAGAG.GAGGAACCA.............AUAUGAC.GG.AGUCAU.AUU.AUCGGA.AU..GGUUCCGA.CG.ACGUGCC.C.CGC.UCGC.AUGA.GCGAGAG.G..GGCGAUACAUUAU
scaffold119992_1_V1.CD-8/1716-1627            UAGAG.GAGGAACCA.............AUAUGAC.GG.AGUCAU.AUU.AUCGGA.AU..GGUUCCGA.CG.ACGUGCC.C.CGC.UCGC.AUGA.GCGAGAG.G..GGCGAUACAUUAU
4491421.3_NODE_102525/42-131                  AAGAG.GAGGAACCA.............AUAUGAC.GG.AGUCAU.AUU.AUCGGA.AU..GGUUCCGA.CG.ACGUGCC.C.CGC.UCGC.AUGA.GCGAGAG.G..GGCGAUACAUUAU
scaffold13242_1_MH0057/91-180                 AAGAG.GAGGAACCA.............AUAUGAC.GG.AGUCAU.AUU.AUCGGA.AU..GGUUCCGA.CG.ACGUGCC.C.CGC.UCGC.AUGA.GCGAGAG.G..GGCGAUACAUUAU
scaffold13242_1_MH0057/182-271                AAGAG.GAGGAACCA.............AUAUGAC.GG.AGUCAU.AUU.AUCGGA.AU..GGUUCCGA.CG.ACGUGCC.C.CGC.UCGC.AUGA.GCGAGAG.G..GGCGAUACAUUAU
scaffold42220_2_MH0003/4627-4540              AUCAG.GAAGAACGGC............UAUGGGC.GA.AGCUCA.UCA.UUU..A.AU.CCGUUCCGA.CG.ACUUGCCGC.UGA.AC...AAAA...GUGAG.GG.GGCAUUACCGAUU
scaffold1593_7_V1.UC-21/9130-9218             UGCAG.GAGAAACCAU............UAUGAGC.GA.AGCGAA.UAA.UUUAGG.AU..GGUUUCGA.CG.AUAUGCCGC.CGA.AC...GGCU...GUGGG.GG.GGCGAUACCCGAG
scaffold290_16_MH0053/964-876                 UGCAG.GAGAAACCAU............UAUGAGC.GA.AGCGAA.UAA.UUUAGG.AU..GGUUUCGA.CG.AUAUGCCGC.CGA.AC...GGAU...GUGAG.GG.GGCGAUACCCGGG
scaffold13013_4_MH0012/2342-2430              UGCAG.GAGAAACCAU............UAUGAGC.GA.AGCGAA.UAA.UUUAGG.AU..GGUUUCGA.CG.AUAUGCCGC.CGA.AC...GGAU...GUGAG.GG.GGCGAUACCCGAG
scaffold78289_5_MH0056/958-870                UGCAG.GAGAAACCAU............UAUGAGC.GA.AGCGAA.UAA.UUUAGG.AU..GGUUUCGA.CG.AUAUGCCGC.CGA.AC...GGAU...GUGAG.GG.GGCGAUACCCGAG
UnmappedStool_Broad_scaffold_935223/113-25    UGCAG.GAGAAACCAU............UAUGAGC.GA.AGCGAA.UAA.UUUAGG.AU..GGUUUCGA.CG.AUAUGCCGC.CGA.AC...GGAU...GUGAG.GG.GGCGAUACCCGAG
SRS016335_C5283595/1706-1791                  UAGAG.GAAGAAACAA............AAUGAAC.UA.AGUUUG.UU..UUUAGA.AU.UUUUUCU.A.CG.AUUAGCCGC.CGA..C...AAAA...GU.AC.GG.GGCAGUACAUAUU
UnmappedStool_Broad_scaffold_1133135/709-794  UAGAG.GAAGAAACAA............AAUGAAC.UA.AGUUUG.UU..UUUAGA.AU.UUUUUCU.A.CG.AUUAGCCGC.CGA..C...AAAA...GU.AC.GG.GGCAGUACAUAUU
SRS015133_C3263965/206-291                    UAGAG.GAAGAAACAA............AAUGAAC.UA.AGUUUG.UU..UUUAGA.AU.UUUUUCU.A.CG.AUUAGCCGC.CGA..C...AAAA...GU.AC.GG.GGCAGUACAUAUU
SRS015133_C3490053/607-693                    UUGAA.AAGAAAACAA............AAUGAAA.GA.AAUUCA.UUU.UUAAUA.AA.UGUUUUCGA.CA.AAUGGCUGC.CGA.CC...GGA....GGGAG.GG...CAGUACAUCUU
SRS016335_WUGC_scaffold_43352/869-956         UUGAA.AAGAAAACAA............AAUGAAA.GA.AAUUCA.UUU.UUAAUA.AA.UGUUUUCGA.CA.AAUGGCUGC.CGA.CC...GGA....GGGAG.G..GGCAGUACAUCUU
SRS077730_LANL_scaffold_24570/1487-1574       AGGAG.GAGAAAACAA............AAUGAAC.GA.AGUUCA.UUU.UCUGUA.AA.UAUUUUCGA.CG.AAUUGCCAA.CCA.CA...GAA....UGGAG..G.GGUAUUACAAUUA
SRS048164_C2115514/105-192                    AGGAG.GAGAAAACAA............AAUGAAC.GA.AGUUCA.UUU.UCUGUA.AA.UAUUUUCGA.CG.AAUUGCCAA.CCA.CA...GAA....UGGAG..G.GGUAUUACAAUUA
SRS020233_C3782665/89-177                     UUCCA.UAGGAAACAA............AAUGGAC.AA.AGUUCA.UUA.UAUAUA.AG.UGUUUCCGA.CG.AUUAGCCAC.CGA.CC...AAA....GGGAG.GG.GGCAAUACAUAGU
NOF013_scaffold6029_1/37320-37408             UUCCA.UAGGAAACAA............AAUGGAC.AA.AGUUCA.UUA.UAUAUA.AG.UGUUUCCGA.CG.AUUAGCCAC.CGA.CC...AAA....GGGAG.GG.GGCAAUACAUAGU
scaffold117416_2_V1.CD-8/947-859              UUCCA.UAGGAAACAA............AAUGGAC.AA.AGUUCA.UUA.UAUAUA.AG.UGUUUCCGA.CG.AUUAGCCAC.CGA.CC...AAA....GGGAG.GG.GGCAAUACAUAGU
SRS016335_C5264161/1696-1784                  UUCCA.UAGGAAACAA............AAUGGAC.AA.AGUUCA.UUA.UAUAUA.AG.UGUUUCCGA.CG.AUUAGCCAC.CGA.CC...AAA....GGGAG.GG.GGCAAUACAUAGU
NOF005_scaffold36939_3/12186-12098            UUCCA.UAGGAAACAA............AAUGGAC.AA.AGUUCA.UUA.UAUAUA.AG.UGUUUCCGA.CG.AUUAGCCAC.CGA.CC...AAA....GGGAG.GG.GGCAAUACAUAGU
SRS015133_C3454400/678-590                    UUCCA.UAGGAAACAA............AAUGGAC.AA.AGUUCA.UUA.UAUAUA.AG.UGUUUCCGA.CG.AUUAGCCAC.CGA.CC...AAA....GGGAG.GG.GGCAAUACAUAGU
SRS011302_C3409441/1523-1437                  UAGAG.AAGGAAACAA............AAUGAGC.AA.AGCUCA.UUU.UAUAGA.AU..GUUUCUGA.C..ACUUGCCGC.UGA.CC...GAA....GGGAG.GG.GGCGUUUCAUAUU
SRS016335_C5286555/2901-2989                  GGCAG.GAGGAAACAA............AAUGAAC.GG.AGUUCA.UUU.UCUUAU.AAAUGUUUCCGA.CG.UUUAGCCAC.UGA.CC...GAA....GGGA..GG.GGCAAUACAAAGA
scaffold101161_1_V1.CD-8/275-187              GGCAG.GAGGAAACAA............AAUGAAC.GG.AGUUCA.UUU.UCUUAU.AAAUGUUUCCGA.CG.UUUAGCCGC.UGA.CC...GAA....GGGA..GG.GGCAAUACAAAGA
SRS077730_LANL_scaffold_24030/10412-10500     UCGAG.GAGGAAACAA............AAUGAAC.GA.AGUUCA.UU..UUUGGU.AAAUGUUUCCGA.CG.AAUAGCCGC.CG..CC...AUAA...GGGAG.GU.GGGAAUACAUAUU
NOF007_scaffold4070_10/480-566                UUCAG.GAGGAAACAA............AAUGAAC.GA.AGUUCA.UUU.UUUUUA.AA.UGUUUCCGU.CA.AUUAGCUAC.CGA.CU...AAA....GGGCG.G...GCAAUAUAUAUU
NOF005_scaffold51004_4/762-676                UUCAG.GAGGAAACAA............AAUGAAC.GA.AGUUCA.UUU.UUUUUA.AA.UGUUUCCGU.CA.AUUAGCUAC.CGA.CU...AAA....GGGCG.G...GCAAUAUAUAUU
NOF013_scaffold16460_1/3091-3177              UUUAG.GAGGAAACAA............AAUGAAC.GA.AGUUCA.UUU.UUUUUA.AA.UGUUUCCGU.CA.AUUAGCUAC.CGA.CU...AAA....GGGCG.G...GCAAUAUAUAUU
SRS016954_C2695450/108-21                     AGGAG.GAGGAAACUA............AAUGAAC.GA.AGUUCA.UU..UAUGGG.AA.UGUUUCCGA.CG.AAUUGCCGC.UGA.CC...GAA....GGGAG.GG.GGCGCUACAUUAU
SRS016335_C5290825/4016-4104                  UAGAA.GAGGAAACAA............AAUGAAC.GA.AUUUCA.UUU.UUCUAU.AAAUGUUUUCGA.CG.AGUAGCCGC.CGA.CC...AAA....GGGAG.G..GGCAAUACAGAUU
DLM019_scaffold56030_6/343-255                UAGAA.GAGAAAACAA............AAUGAAC.GA.AUUUCA.UUU.UUCUAU.AAAUGUUUUCGA.CG.AGUAGCCGC.CGA.CC...AAA....GGGAG.G..GGCAAUACAGAUU
SRS022137_C1811058/951-863                    UAGAA.GAGAAAACAA............AAUGAAU.GA.AUUUCA.UUU.UUCUAU.AAAUGUUUUCGA.CG.AGUAGCCGC.CGA.CC...AAA....GGGAG.G..GGCAAUACAGAUU
NOF013_scaffold2633_7/507-419                 AGUAG.GAGGAAACAA............AAUGAAC.GG.AGUUCA.UUU.UCUAUA.AA.UGUUUCCGA.CG.AAAUGCCGC.UGA.CC...GAA....GGGAG.GG.GGCGCUACAUCUG
DLM019_scaffold37056_2/933-845                GUAAC.GGGGAAACAA............AAUGAAC.GU.AGUUCA.UUU.UAUGUA.AA.UGUUUCCGA.UG.AAUAGCCGC.UGA.CC...GAA....GGGCG.GG.GGCAUUACAUAUU
NOF013_scaffold12336_12/7834-7747             AAGAA.GAGAAAACAA............AAUGAAC.GA.AGUUCA.UUU.UCUAUA.AA.UGUUUCUGA.CG.AAUAGCCGC.CAA.CC...AAAU...GG.AG.G..GGAAAUGCAUAUA
NOF005_scaffold22323_2/3929-3842              UCUA..GGGGAAACAA............AAUGAAC.AA.AAUUCA.UUU.UUAAUA.AA.UGUUUCCGA.CG.AAUAGCCGC.CGA.CC...AAA....GGGCG.GG.GGCAAUACAUAUU
DLM019_scaffold15397_4/2665-2578              UCUA..GGGGAAACAA............AAUGAAC.AA.AAUUCA.UUU.UUAAUA.AA.UGUUUCCGA.CG.AAUAGCCGC.CGA.CC...AAA....GGGCG.GG.GGCAAUACAUAUU
NOM015_scaffold69_2/47157-47245               AAAAA.UAGGAAACAA............AAUGAAC.GA.AGUUCA.UUU.UCUAUA.AA.UGUUUUCGA.CG.AAUAGCCGU.CGA.CC...GAAA...G.GCG.GG.GGCAAUACAUAUU
NOF007_scaffold15301_1/455-367                AAAAA.UAGGAAACAA............AAUGAAC.GA.AGUUCA.UUU.UCUAUA.AA.UGUUUUCGA.CG.AAUAGCCGU.CGA.CC...GAAA...G.GCG.GG.GGCAAUACAUAUU
NOF005_scaffold45429_4/3498-3411              UCCAG.GAGGAAACAA............AAUGAAC.GA.AGUUCA.UUU.UCUCUA.AA.AGUUUCCGA.CG.AAUAGCCAC.CGA.CC...GAA....GGGC..GU.GGCAUUACAUAAU
DLM019_scaffold34011_1/1360-1447              UCAAG.GAGGAAACAA............AAUGAAC.GA.AGUUCA.UUU.CCUAUA.AA.AGUUUCCGA.CG.AAUAGCCGC.CGA.CC...GAA....GGGCG.G..GGCAUUACAUAAU
UnmappedStool_Broad_scaffold_360220/1181-1094 UCCAG.GAGGAAACAA............AAUGAAC.GA.AGUUCA.UUU.CCUAUA.AA.AGUUUCCGA.CG.AAUAGCCGC.CGA.CC...GAA....GGGCG.G..GGCAUUACAUAAU
NLF007_scaffold6818_4/116-203                 UCCAG.GAGGAAACAA............AAUGAAC.GA.AGUUCA.UUU.CCUAUA.AA.AGUUUCCGA.CG.AAUAGCCGC.CGA.CC...GAA....GGGCG.G..GGCAUUACAUAAU
NOF013_scaffold65_1/5966-6053                 UCUAG.GAGGAAACAA............AAUGAAC.GA.AGUUCA.AUU.UUUAUA.AA.UGUUUCCGA.CG.AAUAGCCGC.CGA.CC...GAA....GGAC..GG.GGCAAUACAUAUU
DLM019_scaffold15397_4/2754-2667              UCUAG.GAGGAAACAA............AAUGAAC.GA.AGUUCA.AUU.UUUAUA.AA.UGUUUCCGA.CG.AAUAGCCGC.CGA.CC...GAA....GGAC..GG.GGCAAUACAUAUU
NOF013_scaffold6967_2/14758-14846             UUUAG.GAGAAAACAA............AAUGAAC.GA.AGUUCA.UUU.UAUAUA.AA.UGUUUCCGA.CG.AAUAGCCGC.CGA.CC...GAA....GGGCG.GG.GGCUAUACAUAUU
NOM015_scaffold3411_1/6105-6017               UUUAG.GAGAAAACAA............AAUGAAC.GA.AGUUCA.UUU.UAUAUA.AA.UGUUUCCGA.CG.AAUAGCCGC.CGA.CC...GAA....GGGCG.GG.GGCUAUACAUAUU
SRS015133_C3372039/256-168                    AAGAG.GAGGAAACAA............AAUGAAC.GU.AGUUCA.UUU.UCUAUA.AA.UGUUUCCGA.CG.AACAGCCGC.CGA.CC...AAA....GGGAA.GG.GGCAACACAUAUA
SRS063985_C2524443/92-180                     AAGAG.GAGGAAACAA............AAUGAAC.GU.AGUUCA.UUU.UCUAUA.AA.UGUUUCCGA.CG.AACAGCCGC.CGA.CC...AAA....GGGAA.GG.GGCAACACAUAUA
SRS016335_WUGC_scaffold_44019/1912-1999       AAUAG.GAGGAAACAA............AAUGAAC.UA.AGUUCA.UUU.UAUGUA.AA.UGUUUCCGA.CG.AAUAGCCAC.CGA.CC...GAA....GGGCG.G..GGCAAUACAUAUU
SRS015133_C3304214/275-362                    AAUAG.GAGGAAACAA............AAUGAAC.UA.AGUUCA.UUU.UAUGUA.AA.UGUUUCCGA.CG.AAUAGCCAC.CGA.CC...GAA....GGGCG.G..GGAAAUACAUAUU
DLM019_scaffold37056_3/304-216                AAUAG.GAGGAAACAA............AAUGAAC.CA.AGUUCA.UUU.UAUGUA.AA.UGUUUCCGA.CG.AAUAGCCAU.CGA.CC...GAA....GGGCG.GG.GGCAAUACAUAUU
NOF005_scaffold33058_13/5504-5592             AAUAG.GAGGAAACAA............AAUGAAC.CA.AGUUCA.UUU.UAUGUA.AA.UGUUUCCGA.CG.AAUAGCCAU.CGA.CC...GAA....GGGCG.GG.GGCAAUACAUAUU
NOF013_scaffold27004_8/4375-4287              AAUAG.GAGGAAACAA............AAUGAAC.CA.AGUUCA.UUU.UAUGUA.AA.UGUUUCCGA.CG.AAUAGCCAU.CGA.CC...GAA....GGGCG.GG.GGCAAUACAUAUU
NOF007_scaffold24595_2/132-220                AACAG.GAGAAAACAA............AAUGAAC.AA.AGUUCA.UUU.UUUAUA.AA.UGUUUCCGA.CG.AAUAGCCGC.UGA.CC...GAAU...G.GAG.GG.GGCAAUACAUAUU
NOF005_scaffold25956_5/2746-2658              UAAAG.GAGGAAACAA............AAUGAAC.GA.AGUUCA.UUU.UCUAUA.AC.UGUUUCCGA.CU.AAUAGCCGC.UGA.CA...GAA....GGGAU.GG.GGCUAUACAGAUU
scaffold75092_3_V1.CD-8/222-310               UAUAG.UAGGAAACAA............AAUGAAC.GA.AGUUCA.UUU.UCUAUA.AA.UGUUUCCGA.CG.AAUAGCCGC.CGA.CA...GAAG....GGCA.GG.GGCAUUACAUAUU
NOF013_scaffold27004_11/13417-13329           UAUAG.UAGGAAACAA............AAUGAAC.GA.AGUUCA.UUU.UUUAUA.AA.UGUUUCCGA.CG.AAUAGCCUC.UGA.CA...GAA....GGGCA.GG.GGCAUUACAUAUU
NOM015_scaffold4464_7/4112-4024               UAUAG.UAGGAAACAA............AAUGAAC.GA.AGUUCA.UUU.UUUAUA.AA.UGUUUCCGA.CG.AAUAGCCGC.UGA.CC...GAA....GGGCA.GG.GGCAUUACAUAUU
UnmappedStool_Broad_scaffold_37237/369-281    UAUAG.UAGGAAACAA............AAUGAAC.GA.AGUUCA.UUU.UUUAUA.AA.UGUUUCCGA.CG.AAUAGCCGC.UGA.CA...GAA....GGGCA.GG.GGCAUUACAUAUU
DLM019_scaffold26452_3/783-695                UAUAG.UAGGAAACAA............AAUGAAC.GA.AGUUCA.UUU.UUUAUA.AA.UGUUUCCGA.CG.AAUAGCCGC.UGA.CA...GAA....GGGCA.GG.GGCAUUACAUAUU
NOF007_scaffold19787_2/553-465                UAUAG.UAGGAAACAA............AAUGAAC.GA.AGUUCA.UUU.UUUAUA.AA.UUUUUCCGA.CG.AAUAGCCGC.UGA.CA...GAA....GGGCA.GG.GGCAUUACAUAUU
SRS077730_C1454686/526-614                    ACGAG.GAGGAAACAA............AAUGAAC.GG.AGUUCA.UUU.UCUAUG.AA.UGUUUCCGA.CG.AAUAGCCGC.CGA.CC...GAA....GGUAG.GG.GGCAAUACAUAUU
SRS015065_C2433358/1323-1235                  ACGAG.GAGGAAACAA............AAUGAAC.GG.AGUUCA.UUU.UCUAUG.AA.UGUUUCUGA.CG.AAUAGCCGC.CGA.CC...UAA....GGGAG.GG.GGCAAUACAUAUU
DLM019_scaffold59621_3/132-219                UACAG.GAGGAAACAA............AAUGAAC.GA.AGUUCA.UUU.UCUAUA.AA.UGUUUCCGA.CG.AAUAGCCGC.UGA.CC...GAAU...GG..A.GA.GGCAAUACAGAUU
NOF005_scaffold48066_1/1055-968               UACAG.GAGGAAACAA............AAUGAAC.GA.AGUUCA.UUU.UCUAUA.AA.UGUUUCCGA.CG.AAUAGCCGC.UGA.CC...GAAU...GG..A.GA.GGCAAUACAGAUU
BABD01034840.1/480-568                        UACAG.GAGGAAACAA............AAUGAAC.GA.AGUUCA.UUU.UCUAUA.AA.UGUUUCCGA.CG.AAUAGCCGC.UGA.CC...GAA....GGGCG.GG.GGCAAUACAUAUU
SRS063985_LANL_scaffold_33468/202-114         UACAG.GAGGAAACAA............AAUGAAC.GA.AGUUCA.UUU.UCUAUA.AA.UGUUUCCGA.CG.AAUAGCCGC.UGA.CU...GAA....GGGCG.GG.GGCAAUACAUAUU
NLF007_scaffold19111_4/357-445                AAUAG.GAGGAAACAA............AAUGAAC.GA.AGUUCA.UUU.UCUAUA.AA.UGUUUCCGA.CG.AAUAGCCGC.CGA.CC...GAA....GGGCG.GG.GGUAUUACAUAUU
NOF013_scaffold10146_1/14437-14349            AAUAG.GAGGAAACAA............AAUGAAC.GA.AGUUCA.UUU.UCUAUA.AA.UGUUUCCGA.CG.AAUAGCCGC.CGA.CC...GAA....GGGCG.GG.GGUAUUACAUAUU
DLM019_scaffold24310_7/1634-1546              AAUAG.GAGGAAACAA............AAUGAAC.GA.AGUUCA.UUU.UCUAUA.AA.UGUUUCCGA.CG.AAUAGCCAC.CGA.CC...GAA....GGGCG.GG.GGCAUUACAUGUU
NOF005_scaffold33243_2/4740-4652              AAUAG.GAGGAAACAA............AAUGAAC.GA.AGUUCA.UUU.UCUAUA.AA.UGUUUCCGA.CG.AAUCGCCGC.CGA.CC...GAA....GGGCG.GG.GGCAUUACAUAUU
DLM008_scaffold10806_6/430-342                AAUAG.GAGGAAACAA............AAUGAAC.GA.AGUUCA.UUU.UCUAUA.AA.UGUUUCCGA.CG.AAUAGCCGC.CGA.CC...GAA....GGGCG.GG.GGCAUUACAUAUU
UnmappedStool_Broad_scaffold_1115209/619-531  AAUAG.GAGGAAACAA............AAUGAAC.GA.AGUUCA.UUU.UCUAUA.AA.UGUUUCCGA.CG.AAUAGCCGC.CGA.CC...GAA....GGGCG.GG.GGCAUUACAUGUU
NOF005_scaffold31594_8/1493-1581              AAUAG.GAGGAAACAA............AAUGAAC.GA.AGUUCA.UUU.UCUAUA.AA.UGUUUCCGA.CG.AAUAGCCGC.CGA.CC...GAA....GGGCG.GG.GGCAUUACAUGUU
NOF013_scaffold9802_3/33737-33825             AAUAG.GAGGAAACAA............AAUGAAC.GA.AGUUCA.UUU.UCUAUA.AA.UGUUUCCGA.CG.AAUAGCCGC.CGA.CC...GAA....GGGCG.GG.GGCAUUACAUGUU
UnmappedStool_Broad_scaffold_18878/720-808    AAUAG.GAGGAAACAA............AAUGAAC.GA.AGUUCA.UUU.UAUAUA.AA.UGUUUCCGA.CG.AAUAGUCGC.CGA.CC...GAA....GGGCG.GG.GGCAUUACAUAUU
NOF005_scaffold52390_1/6553-6465              AAUAG.GAGGAAACAA............AAUGAAC.AA.AGUUCA.UUU.UUUAUA.AA.UGUUUCCGA.CG.AAUAGCCGC.UGA.CC...GAA....GGGCG.GG.GGCAUUACAUAUU
NLF007_scaffold52739_4/237-325                AAGAG.GAGGAAACAA............AAUGAAC.GA.AGUUCA.UUU.UCUAUA.AA.UGUUUCCGA.CG.AAUAGCCGC.CGA.CC...GAA....GGGAG.GG.GGCUAUACAUAUU
NOF005_scaffold33243_5/5520-5424              AAGAG.GAGGAAACAU....UUAUAGAAAAUGAAC.GA.AGUUCA.UUU.UCUAUA.AA.UGUUUCCGA.CG.AAUAGCCGC.CGA.CC...GAA....GGGAG.GG.GGCAAUACAUAUU
NOF013_scaffold10146_1/33862-33774            AAGAG.GAGGAAACAA............AAUGAAC.GA.AGUUCA.UUU.UCUAUA.AA.UGUUUCCGA.CG.AAUAGCCGC.CGA.CC...GAA....GGGAG.GG.GGCAAUACAUAUU
NLF007_scaffold3219_3/1075-988                UAAAG.GAGGAAACAA............AAUGAAC.GA.AGUUCA.UUU.UUUAUA.AA.UGUUUCCGA.CG.AAUAGCCGC.UGA.CC...GAA....GGGCG.G..GGCAAUACAGAUU
DLM019_scaffold22810_8/818-905                UAAAG.GAGGAAACAA............AAUGAAC.GA.AGUUCA.UUU.UUUAUA.AA.UGUUUCCGA.CG.AAUAGCCGC.UGA.CC...GAA....GGGU..GG.GGCAAUACAGAUU
NOF013_scaffold11674_1/15021-15108            UAAAG.GAGGAAACAA............AAUGAAC.GA.AGUUCA.UUU.UUUAUA.AA.UGUUUCCGA.CG.AAUAGCCGC.UGA.CC...GAA....GGGU..GG.GGCAAUACAGAUU
NOF013_scaffold26783_3/24381-24469            UAGAG.GAGGAAACAA............AAUGAAC.GA.AGUUCA.UUU.UUUAUA.AA.UGUUUCCGA.CG.AAUAGCCGC.UGA.CC...GAA....GGGAU.GG.GGCAAUACAGAAU
NLF007_scaffold22173_6/1466-1554              UAGAG.GAGGAAACAA............AAUGAAC.GA.AGUUCA.UUU.UCUAUA.AA.UGUUUCCGA.CG.AAUAGCCGC.UGA.CC...GAA....GGGAG.GG.GGCUAUACAGAUU
BAAV01012355.1/128-40                         UAGAG.GAGGAAACAA............AAUGAAC.GA.AGUUCA.UUU.UCUAUA.AA.UGUUUCCGA.CG.AAUAGCCGC.UGA.CC...GAA....GGGAA.GG.GGCAAUACAGAUA
NOF005_scaffold35914_2/3567-3655              UAGAG.GAGGAAACAA............AAUGAAC.GA.AGUUCA.UUU.UUUAUA.AA.UGUUUCCGA.CG.AAUAGCCGC.UGA.CC...GAA....GGGAG.GG.GGCAAUACAGAUU
scaffold40134_6_V1.CD-8/394-482               UAGAG.GAGGAAACAA............AAUGAAC.GA.AGUUCA.UUU.UUUAUA.AA.UGUUUCCGA.CG.AAUAGCCGC.UGA.CC...GAA....GGGAA.GG.GGCAAUACAGAUU
SRS022137_WUGC_scaffold_49889/334-422         UAGAG.GAGGAAACAA............AAUGAAC.GA.AGUUCA.UUU.UUUAUA.AA.UGUUUCCGA.CG.AAUAGCCGC.UGA.CC...GAA....GGGAA.GG.GGCAAUACAGAUU
NOF007_scaffold5096_26/506-594                UAGAG.GAGGAAACAA............AAUGAAC.GA.AGUUCA.UUU.UCUAUA.AA.UGUUUCCGA.CG.AAUAGCCGC.UGA.CC...GAA....GGGAA.GG.GGCAAUACAGAUU
NLF007_scaffold8814_16/490-402                AGGAG.GAGGAAACAA............AAUGAAC.AA.AGUUCA.UUU.UCUAUA.AA.UGUUUCCGA.CG.AAUAGCCGC.CGA.CC...GAA....GGGAG.GG.GGCAACACAUAUA
SRS015065_WUGC_scaffold_38588/1900-1988       UAUAG.GAGGAAACAA............AAUGAAC.GA.AGUUCA.UUU.UCUUUA.AA.UGUUUCCGA.CG.AAUAGCCCU.CGG.CC...GAA....GGGAG.GG.GGCAAUACAUAUU
scaffold63619_1_MH0021/484-396                UAUAG.GAGGAAACAA............AAUGAAC.GA.AGUUCA.UUU.UCUUUA.AA.UGUUUCCGA.CG.AAUAGCCCU.CGG.CC...GAA....GGGAG.GG.CGCAAUACAUAUU
SRS063985_C2379520/45-132                     UAUAG.AAGGAAACGA............AAUGAAU.GA.AGUUCA.UUU.UCAAUA.AA.UGUUUCCGA.CG.ACUAGCCGC.UGA.CC...CAA....GGGA..GG.GGCAAUACAUACU
SRS016335_C5224700/728-816                    UAUAG.AAGGAAACGA............AAUGAAU.GA.AGUUCA.UUU.UCAAUA.AA.UGUUUCCGA.CG.ACUAGCCGC.UGA.CC...CAA....GGGAG.GG.GGCAAUACAUACU
UnmappedStool_Broad_scaffold_600545/1325-1238 UAUAG.AAGGAAACGA............AAUGAAU.GA.AGUUCA.UUU.UCAAUA.AA.UGUUUCCGA.CG.ACUAGCCGC.UGA.CC...CAA....GGGA..GG.GGCAAUACAUACU
BAAV01008691.1/102-190                        UAUAG.AAGGAAACGA............AAUGAAU.GA.AGUUCA.UUU.UCAAUA.AA.UGUUUCCGA.CG.ACUAGCCGC.UGA.CC...CAA....GGGAG.GG.GGCAAUACAUACU
SRS022137_WUGC_scaffold_28063/380-292         UAUAG.AAGGAAACGA............AAUGAAU.GA.AGUUCA.UUU.UCAAUA.AA.UGUUUCCGA.CG.ACUAGCCGC.UGA.CC...CAA....GGGAG.GG.GGCAAUACAUACU
NLF007_scaffold4041_10/343-431                UAUAG.AAGGAAACGA............AAUGAAU.GA.AGUUCA.UUU.UCAAUA.AA.UGUUUCCGA.CG.ACUAGCCGC.UGA.CC...CAA....GGGAG.GG.GGCAAUACAUACU
NOF005_scaffold604_14/13900-13988             UAUAG.AAGGAAACGA............AAUGAAU.GA.AGUUCA.UUU.UCAAUA.AA.UGUUUCCGA.CG.ACUAGCCGC.UGA.CC...CAA....GGGAG.GG.GGCAAUACAUACU
NOF005_scaffold31594_4/10289-10376            AAGAG.GCGAAAAUAA............AACGAAC.GG.AGUUCG.UUA.CUUAAA.AU..AUUUUCGC.CG.ACCAGCCGC.UGA.CC...GAA....GGAAG.GG.GGCACUACCAUAU
NOM015_scaffold252_4/13332-13419              AAGAG.GCGAAAAUAA............AACGAAC.GG.AGUUCG.UUA.CUUAAA.AU..AUUUUCGC.CG.ACCAGCCGC.UGA.CC...GAA....GGAAG.GG.GGCACUACCAUAU
NOF013_scaffold9802_3/13553-13640             AAGAG.GCGAAAAUAA............AACGAAC.GA.AGUUCG.UUU.CUUAAA.AU..AUUUUCGC.CG.ACCAGCCGC.UGA.CC...GAA....GGGAG.GG.GGCAUUACAGUAU
SRS022137_WUGC_scaffold_13587/299-386         AAGAG.GCGAAAAUAA............AACGAAC.GA.AGUUCG.UUU.CUUAAA.AU..AUUUUCGC.CG.ACCAGCCGC.UGA.CC...GAA....GGGAG.GG.GGCAUUACAGUAU
DLM019_scaffold43117_3/947-860                AAGAG.GCGAAAAUAA............AACGAAC.GA.AGUUCG.UUU.CUUAAA.AU..AUUUUCGC.CG.ACCAGCCGC.UGA.CC...GAA....GGGAG.GG.GGCAUUACAGUAU
UnmappedStool_Broad_scaffold_799768/545-632   AAGAG.GCGAAAAUAA............AACGAAC.GA.AGUUCG.UUU.CUUAAA.AU..AUUUUCGC.CG.ACCAGCCGC.UGA.CC...GAA....GGGAG.GG.GGCAUUACCGUAU
SRS015133_C3481097/99-186                     AAGAG.GCGAAAAUAA............AACGAAC.GA.AGUUCG.UUU.CUUAAA.AU..AUUUUCGC.CG.ACCAGCCGC.UGA.CC...GAA....GGGAG.GG.GGCAUUACCGUAU
SRS063985_C2486716/53-140                     AAGAG.GCGAAAAUAA............AACGAAC.GA.AGUUCG.UUU.CUUAAA.AU..AUUUUCGC.CG.ACCAGCCGC.UGA.CC...GAA....GGGAG.GG.GGCAUUACCGUAU
SRS011271_WUGC_scaffold_27789/19494-19582     UAGAG.GAGAACACC...........GUCACGAAC.GA.CGUGAG.UGA.UUUAGG.AU..GGGUUCGA.CG.AACUGCCGC.CGA.GC...GAAU...GCGAG.G..GGCGAUACCUUGA
NLM029_scaffold41027_2/62568-62480            UAGAG.GAGAACACC...........GUCACGAAC.GA.CGUGAG.UGA.UUUAGG.AU..GGGUUCGA.CG.AACUGCCGC.CGA.GC...GAAU...GCGAG.G..GGCGAUACCUUGA
scaffold10394_2_V1.CD-14/962-874              UUUAG.GAGGAACCGC............CAAGAAC.GA.AGUUCU.UG..CUUGAA.AU.CGGUUCCGA.CG.ACUUGCCGU.CUG.GC...GCAU...GUGAG.GA.AGCACUACCUUUA
SRS015854_WUGC_scaffold_34710/1173-1085       UUUAG.GCGGAACCGC............CAAGAAC.GA.AGUUCU.UG..CUUGAA.AU.CGGUUCCGA.CG.ACUUGCCGU.CUG.GC...GCAU...GUGAG.GG.GGCACUACCUUUA
scaffold64883_1_MH0003/3251-3163              UUUAG.GAGGAACCGC............CAAGAAC.GU.AGUUCU.UG..CUUGAA.AU.CGGUUCCGA.CG.ACUUGCCGU.CUG.GC...GCAU...GUGAG.GG.GGCACUACCUUUA
NOF008_scaffold46475_12/161-249               UUUAG.GAGGAACCGC............CAAGAAC.GU.AGUUCU.UG..CUUGAA.AU.CGGUUCCGA.CG.ACUUGCCGU.CUG.GC...GCAU...GUGAG.GG.GGCACUACCUUUA
SRS024075_C1600667/3424-3512                  UUUAG.GAGGAACCGC............CAAGAAC.GA.AGUUCU.UG..CUUGAA.AU.CGGUUCCGA.CG.ACUUGCCGU.CUG.GC...GCAU...GUGAG.GG.GGCACUACCUUUA
scaffold7216_1_V1.CD-4/5002-4914              UUUAG.GAGGAACCGU............CAAGAAC.GA.AGUUCU.UG..CUUGAA.AU.CGGUUCCGA.CG.ACUUGCCGU.CUG.GC...GCAU...GUGAG.GG.GGCACUACCUUUA
SRS016989_C1501143/327-415                    UUUAG.GAGGAACCGU............CAAGAAC.GU.AGUUCU.UG..CUUGAA.AU.CGGUUUCGA.CG.ACUUGCCGU.CUG.GC...GCAU...GUGAG.GG.GGCACUACCUUUA
SRS018427_C2302458/89-1                       UUUAG.GAGGAACCGU............CAAGAAC.GU.AGUUCU.UG..CUUGAA.AU.CGGUUUCGA.CG.ACUUGCCGU.CUG.GC...GCAU...GUGAG.GG.GGCACUACCUUUA
scaffold15679_2_MH0028/3150-3238              UUUAG.GAGGAACCGU............CAAGAAC.GU.AGUUCU.UG..CUUGAA.AU.CGGUUUCGA.CG.ACUUGCCGU.CUG.GC...GCAU...GUGAG.GG.GGCACUACCUUUA
C4386585_1_MH0070/300-388                     UUUAG.GAGGAACCGU............CAAGAAC.GU.AGUUCU.UG..CUUGAA.AU.CGGUUUCGA.CG.ACUUGCCGU.CUG.GC...GCAU...GUGAG.GG.GGCACUACCUUUA
scaffold31431_3_O2.UC-13/798-710              UUUAG.GAGGAACCGU............CAAGAAC.GU.AGUUCU.UG..CUUGAA.AU.CGGUUUCGA.CG.ACUUGCCGU.CUG.GC...GCAU...GUGAG.GG.GGCACUACCUUUA
SRS014979_WUGC_scaffold_14694/22027-22115     UUUAG.GAGGAACCGU............CAAGAAC.GU.AGUUCU.UG..CUUGAA.AU.CGGUUUCGA.CG.ACUUGCCGU.CUG.GC...GCAU...GUGAG.GG.GGCACUACCUUUA
SRS015065_WUGC_scaffold_27111/2087-1999       UUUAG.GAGGAACCGU............CAAGAAC.GU.AGUUCU.UG..CUUGAA.AU.CGGUUUCGA.CG.ACUUGCCGU.CUG.GC...GCAU...GUGAG.GG.GGCACUACCUUUA
SRS051882_C2541409/183-95                     UUUAG.GAGGAACCGU............CAAGAAC.GU.AGUUCU.UG..CUUGAA.AU.CGGUUUCGA.CG.ACUUGCCGU.CUG.GC...GCAU...GUGAG.GG.GGCACUACCUUUA
scaffold10541_8_MH0075/3394-3306              UUUAG.GAGGAACCGU............CAAGAAC.GU.AGUUCU.UG..CUUGAA.AU.CGGUUCCGA.CG.ACUUGCCGU.CUG.GC...GCAU...GUGAG.GG.GGCACUACCUUUA
C2777354_1_MH0076/476-388                     UUUAG.GAGGAACCGU............CAAGAAC.GU.AGUUCU.UG..CUUGAA.AU.CGGUUCCGA.CG.ACUUGCCGU.CUG.GC...GCAU...GUGAG.GG.GGCACUACCUUUA
NLM031_scaffold33374_2/328-240                UUUAG.GAGGAACCGU............CAAGAAC.GU.AGUUCU.UG..CUUGAA.AU.CGGUUCCGA.CG.ACUUGCCGU.CUG.GC...GCAU...GUGAG.GG.GGCACUACCUUUA
scaffold64231_3_MH0080/315-227                UUUAG.GAGGAACCGU............CAAGAAC.GU.AGUUCU.UG..CUUGAA.AU.CGGUUCCGA.CG.ACUUGCCGU.CUG.GC...GCAU...GUGAG.GG.GGCACUACCUUUA
NLF007_scaffold2011_11/527-439                UUUAG.GAGGAACCGU............CAAGAAC.GU.AGUUCU.UG..CUUGAA.AU.CGGUUCCGA.CG.ACUUGCCGU.CUG.GC...GCAU...GUGAG.GG.GGCACUACCUUUA
NOM016_scaffold1184_2/222-134                 UUUAG.GAGGAACCGU............CAAGAAC.GU.AGUUCU.UG..CUUGAA.AU.CGGUUCCGA.CG.ACUUGCCGU.CUG.GC...GCAU...GUGAG.GG.GGCACUACCUUUA
NOF008_scaffold46475_12/251-339               AUUAG.GAGGAACCGC............CAAGAAC.AA.AGUUCU.UG..CUUGAA.AU.CGGUUCCGA.CG.ACUUGCCGU.CUG.GC...GCAU...GUGAG.GG.GGCACUACCUUUA
SRS063985_LANL_scaffold_25844/83182-83270     UUUAG.GAGGAACCGU............CAAGAAC.GU.AGUUCU.UG..CUUGAA.AU.CGGUUCCGA.CG.ACUUGCCGC.CGA.AC...GCAU...GUGAG.GG.GGCACUACCUUUA
NOM016_scaffold1184_2/132-44                  AUUAG.GAGGAACCGC............CAAGAAC.AA.AGUUCU.UG..CUUGAA.AU.CGGUUCCGA.CG.ACUUGCCGC.CGA.AC...GCAU...GUGAG.GG.GGCACUACCUUUA
4491402.3_NODE_25013/7900-7812                UUUAG.GAGGAACCGC............CAAGAAC.GA.AGUUCU.UG..CUUGAA.AU.CGGUUCCGA.CG.ACUUGCCGC.CGA.AC...GCAU...GUGAG.GG.GGCACUACCUUUA
scaffold3387_25_MH0033/3313-3401              UUUAG.GAGGAACCGC............CAAGAAC.GA.AGUUCU.UG..CUUGAA.AU.CGGUUCCGA.CG.ACUUGCCGC.CGA.AC...GCAU...GUGAG.GG.GGCACUACCUUUA
SRS016095_C2570528/1203-1115                  UUUAG.GAGGAACCGC............CAAGAAC.GA.AGUUCU.UG..CUUGAA.AU.CGGUUCCGA.CG.ACUUGCCGC.CGA.AC...GCAU...GUGAG.GG.GGCACUACCUUUA
NLM031_scaffold33374_2/238-150                AUUAG.GAGGAACCGC............CAAGAAC.GA.AGUUCU.UG..CUUGAA.AU.CGGUUCCGA.CG.ACUUGCCGC.CGA.AC...GCAU...GUGAG.GG.GGCGCUACCUUUA
4491482.3_NODE_104034/30-118                  AUUAG.GAGGAACCGC............CAAGAAC.GA.AGUUCU.UG..CUUGAA.AU.CGGUUCCGA.CG.ACUUGCCGC.CGA.AC...GCAU...GUGAG.GG.GGCACUACCUUUA
SRS063985_LANL_scaffold_25844/83272-83360     AUUAG.GAGGAACCGC............CAAGAAC.GU.AGUUCU.UG..CUUGAA.AU.CGGUUCCGA.CG.ACUUGCCGC.CGA.AC...GCAU...GUGAG.GG.GGCACUACCUUUA
4491410.3_NODE_12910/667-755                  UUUAG.GAGGAACCGC............CAAGAAC.GA.AGUUCU.UG..CUUGAA.AU.CGGUUCCGA.CG.ACUUGCCGC.CGA.AC...GCAU...GUGAG.GG.GGCGCCACCUUUA
scaffold35116_5_MH0003/1258-1170              AUGAG.GAGAAACUGU............UAUGUGC.GA.AGUGCA.UAA.UUGAUG.AU.UAGUUUCGA.CG.ACCUGCCGC.CUG.GC...GCAG...GCGAG.G..GGCGUUCAUUACA
SRS024435_C3060354/458-370                    AUGAG.GAGAAACUGU............UAUGUGC.GA.AGUGCA.UAA.UUGAUG.AU.CAGUUUCGA.CG.ACCUGCCGC.CUG.GC...GCAG...GCGAG.G..GGCGUUCAUUACA
UnmappedStool_Broad_scaffold_425721/134-222   AUGAG.GAGAAACUGU............UAUGUGC.GA.AGUGCA.UAA.UUGAUG.AU.CAGUUUCGA.CG.ACCUGCCGC.CUG.GC...GCAG...GCGAG.G..GGCGUUCAUUACA
SRS015065_C2191498/140-228                    AUGAG.GAGAAACUGU............UAUGUGC.GA.AGUGCA.UAA.UUGAUG.AU.CAGUUUCGA.CG.ACCUGCCGC.CUG.GC...GCAG...GCGAG.G..GGCGUUCAUUACA
scaffold11419_7_V1.UC-21/6088-6000            AUGAG.GAGAAACCGU............UAUGUGC.GA.AGUGCA.UAA.UUGAUA.AU.UGGUUUCUA.CG.ACCUGCCGC.CUG.GC...GCAG...GCGAG.G..GACGUUCAUUACA
scaffold20716_2_MH0036/8172-8084              CAGAG.GAGGAUGCAA............AUAAACC.GA.AGGUUU.AUA.UCUAGG.AU..GCGUCCGA.CG.AAAUACCAC.AGA.GC...GAAA...GCGAU.GU.GGUGAUACCCGUA
SRS020233_C4176069/701-789                    CAGAG.GAGGACGCAA............AUAAACC.GA.AGGUUU.AUA.UCUAGG.AU..GCGUCCGA.CG.AAAUACCAC.AGA.GC...GAAA...GCGAU.GU.GGUGAUACCCGUA
SRS050752_LANL_scaffold_4293/33113-33201      CAGAG.GAGGACGCAA............AUAAACC.GA.AGGUUU.AUA.UCUAGG.AU..GCGUCCGA.CG.AAAUACCAC.AGA.GC...GAAA...GCGAU.GU.GGUGAUACCCGUA
scaffold10107_9_O2.UC-16/104-16               CAGAG.GAGGACGCAA............AUAAACC.GA.AGGUUU.AUA.UCUAGG.AU..GCGUCCGA.CG.AAAUACCAC.AGA.GC...GAAA...GCGAU.GU.GGUGAUACCCGUA
SRS011239_C2686973/324-236                    CAGAG.GAGGACGCAA............AUAAACC.GA.AGGUUU.AUA.UCUAGG.AU..GCGUCCGA.CG.AAAUACCAC.AGA.GC...GAAA...GCGAU.GU.GGUGAUACCCGUA
SRS013687_C2453593/316-228                    CAGAG.GAGGACGCAA............AUAAACC.GA.AGGUUU.AUA.UCUAGG.AU..GCGUCCGA.CG.AAAUACCAC.AGA.GC...GAAA...GCGAU.GU.GGUGAUACCCGUA
scaffold5623_7_V1.CD-13/2-90                  CAGAG.GAGGACGCAU............AUAAACC.GA.AGGUUU.AUA.UCUAGG.AU..GCGUCCGA.CG.AAAUACCAC.AGA.GC...GAAA...GCGAU.GU.GGUGAUACCCGUA
SRS017307_C2525982/11391-11479                CAGAG.GAGGACGCAU............AUAAACC.GA.AGGUUU.AUA.UCUAGG.AU..GCGUCCGA.CG.AAAUACCAC.AGA.GC...GAAA...GCGAU.GU.GGUGAUACCCGUA
NLM010_scaffold212_4/37729-37817              CAGAG.GAGGACGCAU............AUAAACC.GA.AGGUUU.AUA.UCUAGG.AU..GCGUCCGA.CG.AAAUACCAC.AGA.GC...GAAA...GCGAU.GU.GGUGAUACCCGUA
scaffold3246_7_MH0014/215-127                 CAGAG.GAGGACGCAU............AUAAACC.GA.AGGUUU.AUA.UCUAGG.AU..GCGUCCGA.CG.AAAUACCAC.AGA.GC...GAAA...GCGAU.GU.GGUGAUACCCGUA
scaffold36288_1_MH0049/83-171                 CAGAG.GAGGACGCAU............AUAAACC.GA.AGGUUU.AUA.UCUAGG.AU..GCGUCCGA.CG.AAAUACCAC.AGA.GC...GAAA...GCGAU.GU.GGUGAUACCCGUA
scaffold4948_6_MH0002/11114-11202             CAGAG.GAGGACGCAU............AUAAACC.GA.AGGUUU.AUA.UCUAGG.AU..GCGUCCGA.CG.AAAUACCAC.AGA.GC...GAAA...GCGAU.GU.GGUGAUACCCGUA
scaffold2294_4_MH0012/11087-11175             CAGAG.GAGGACGCAU............AUAAACC.GA.AGGUUU.AUA.UCUAGG.AU..GCGUCCGA.CG.AAAUACCAC.AGA.GC...GAAA...GCGAU.GU.GGUGAUACCCGUA
scaffold29717_7_MH0053/474-562                CAGAG.GAGGACGCAU............AUAAACC.GA.AGGUUU.AUA.UCUAGG.AU..GCGUCCGA.CG.AAAUACCAC.AGA.GC...GAAA...GCGAU.GU.GGUGAUACCCGUA
NLM001_scaffold3387_2/11364-11452             CAGAG.GAGGACGCAU............AUAAACC.GA.AGGUUU.AUA.UCUAGG.AU..GCGUCCGA.CG.AAAUACCAC.AGA.GC...GAAA...GCGAU.GU.GGUGAUACCCGUA
NOF014_scaffold4528_6/11059-11147             CAGAG.GAGGACGCAU............AUAAACC.GA.AGGUUU.AUA.UCUAGG.AU..GCGUCCGA.CG.AAAUACCAC.AGA.GC...GAAA...GCGAU.GU.GGUGAUACCCGUA
NLF013_scaffold109_9/7898-7810                CAGAG.GAGGACGCAU............AUAAACC.GA.AGGUUU.AUA.UCUAGG.AU..GCGUCCGA.CG.AAAUACCAC.AGA.GC...GAAA...GCGAU.GU.GGUGAUACCCAUA
scaffold772_10_MH0026/13-101                  CAGAG.GAGGACGCAU............AUAAACC.GA.AGGUUU.AUA.UCUAGG.AU..GCGUCCGA.CG.AAAUACCAC.AGA.GC...GAAA...GCGAU.GU.GGUGAUACCCAUA
scaffold4097_2_MH0040/5957-6045               CAGAG.GAGGACGCAU............AUAAACC.GA.AGGUUU.AUA.UCUAGG.AU..GCGUCCGA.CG.AAAUACCAC.AGA.GC...GAAA...GCGAU.GU.GGUGAUACCCAUA
scaffold1103_30_O2.UC-24/5486-5574            CAGAG.GAGGACGCAU............AUAAACC.GA.AGGUUU.AUA.UCUAGG.AU..GCGUCCGA.CG.AAAUACCAC.AGA.GC...GAAA...GCGAU.GU.GGUGAUACCCAUA
scaffold60089_3_MH0051/215-127                CAGAG.GAGGACGCAU............AUAAACC.GA.AGGUUU.AUA.UCUAGG.AU..GCGUCCGA.CG.AAAUACCAC.AGA.GC...GAAA...GCGAU.GU.GGUGAUACCCAUA
scaffold6397_17_MH0064/1294-1382              CAGAG.GAGGACGCAU............AUAAACC.GA.AGGUUU.AUA.UCUAGG.AU..GCGUCCGA.CG.AAAUACCAC.AGA.GC...GAAA...GCGAU.GU.GGUGAUACCCAUA
scaffold9577_1_MH0055/3071-3158               GAUAG.GAGGAGCCGC............UAUGAAC.GC.AGUUCA.UA..AUCGGA.AU.CGGCUCCGA.CG.ACCUGCC.C.CGC.UGU..GGA...GCAGAG.G..GGCGAUACAGAUU
scaffold237_1_O2.UC-4/11109-11196             AAUAG.AAGGAGCCGC............UAUGAAC.GC.AGUUCA.UA..CUCGAA.AU.CGGCUCCGA.CG.ACCUGCCCC.GCU.GC...GGA....GCAGA.GG.GGCGAUACAUAUU
scaffold9577_1_MH0055/3159-3246               AAUAG.GAGGAGCCGC............UAUGAAC.GC.AGUUCA.UA..AUCGGA.AU.CGGCUCCGA.CG.ACCUGCCCC.GCU.GC...GGA....GCAGA.GG.GGCGAUACAUAUU
4491404.3_NODE_23837/713-626                  GAUAG.GAGGAGCCGC............UAUGAAC.GC.AGUUCA.UA..CUCGAA.AU.CGGCUCCGA.CG.ACCUGCCCC.GCU.GC...GGA....GCAGA.GG.GGCGAUACAUAUU
scaffold492_13_MH0046/3793-3880               GAUAG.GAGGAGCCGC............UAUGAAC.GC.AGUUCA.UA..CUCGAA.AU.CGGCUCCGA.CG.ACCUGCCCC.GCU.GC...GGA....GCAGA.GG.GGCGAUACAUAUU
4491403.3_NODE_27845/1441-1528                GAUAG.GAGGAGCCGC............UAUGAAC.GC.AGUUCA.UA..CUCGAA.AU.CGGCUCCGA.CG.ACCUGCCCC.GCU.GC...GGA....GCAGA.GG.GGCGAUACAUAUU
scaffold237_1_O2.UC-4/11020-11107             GAUAG.GAGGAGCCGC............UAUGAAC.GC.AGUUCA.UA..CUCGAA.AU.CGGCUCCGA.CG.ACCUGCCCC.GCU.GC...GGA....GCAGA.GG.GGCGAUACAUAUU
scaffold3314_18_MH0064/3726-3639              GAUAG.GAGGAGCCGC............UAUGAAC.GC.AGUUCA.UA..CUCGGA.AU.CGGCUCUGA.CG.ACCUGCCCC.GCU.GC...GGA....GCAGA.GG.GGCGAUACAUAUU
scaffold11575_3_MH0022/301-388                GAUAG.GAGGAGCCGC............UAUGAAC.GC.AGUUCA.UA..CUCGGA.AU.CGGCUCUGA.CG.ACCUGCCCC.GCU.GC...GGA....GCAGA.GG.GGCGAUACAUAUU
scaffold387_7_MH0034/513-600                  GAUAG.GAGGAGCCGC............AAUGAAC.GC.AGUUCA.UA..CUCGAA.AU.CGGCUCCGA.CG.ACCUGCCCC.GCU.GC...GGA....GCAGA.GG.GGCGAUACAUAUU
scaffold1946_4_MH0052/306-219                 GAUAG.GAGGAGCCGC............AAUGAAC.GC.AGUUCA.UA..CUCGGA.AU.CGGCUCCGA.CG.ACCUGCCCC.ACU.GC...GGA....GCAGA.GG.GGCGAUACAGAUU
scaffold61527_1_MH0070/2673-2760              GAUAG.GAGGAGCCGC............AAUGAAC.GC.AGUUCA.UA..CUCGGA.AU.CGGCUCCGA.CG.ACCUGCCCC.ACU.GC...GGA....GCAGA.GG.GGCGAUACAGAUU
scaffold25589_10_MH0027/219-306               GAUAG.GAGGAGCCGC............AAUGAAC.GC.AGUUCA.UA..CUCGGA.AU.CGGCUCCGA.CG.ACCUGCCCC.ACU.GC...GGA....GCAGA.GG.GGCGAUACAGAUU
SRS020869_C3417409/1027-940                   GAUAG.GAGGAGCCGC............AAUGAAC.GC.AGUUCA.UA..CUCGGA.AU.CGGCUCUGA.CA.ACCUGCCCC.GCU.GC...GGA....GCAGA.GG.GGCGAUACAGAUU
scaffold10085_20_MH0054/900-813               GAUAG.GAGGAGCCGC............AAUGAAC.GC.AGUUCA.UA..CUCGGA.AU.CGGCUCUGA.CA.ACCUGCCCC.GCU.GC...GGG....GCAGA.GG.GGCGAUACAUAUU
scaffold60126_3_MH0030/3877-3964              GAUAG.GAGGAGCCGC............AAUGAAC.GC.AGUUCA.UA..CUCGGA.AU.CGGCUCUGA.CA.ACCUGCCCC.GCU.GC...GGA....GCAGA.GG.GGCGAUACAUAUU
scaffold53465_2_MH0015/77-164                 GAUAG.GAGGAGCCGC............AAUGAAC.GC.AGUUCA.UA..CUCGGA.AU.CGGCUCUGA.CA.ACCUGCCCC.GCU.GC...GGA....GCAGA.GG.GGCGAUACAUAUU
SRS014923_C3374496/3018-2931                  GAUAG.GAGGAGCCGC............UAUGAAC.GC.AGUUCA.UA..CUCGGA.AU.CGGCUCCGA.CG.ACCUGCCCC.GCU.GC...GGA....GCAGA.GG.GGCGAUACAUAUU
SRS020233_C4275721/5783-5696                  GAUAG.GAGGAGCCGC............UAUGAAC.GC.AGUUCA.UA..CUCGGA.AU.CGGCUCCGA.CG.ACCUGCCCC.GCU.GC...GGA....GCAGA.GG.GGCGAUACAUAUU
NZ_ABEY02000025.1/180684-180771               GAUAG.GAGGAGCCGC............UAUGAAC.GC.AGUUCA.UA..CUCGGA.AU.CGGCUCCGA.CG.ACCUGCCCC.GCU.GC...GGA....GCAGA.GG.GGCGAUACAUAUU
scaffold3365_3_MH0075/1173-1260               GAUAG.GAGGAGCCGC............UAUGAAC.GC.AGUUCA.UA..CUCGGA.AU.CGGCUCCGA.CG.ACCUGCCCC.GCU.GC...GGA....GCAGA.GG.GGCGAUACAUAUU
SRS012273_Baylor_scaffold_38170/3509-3596     GAUAG.GAGGAGCCGC............UAUGAAC.GC.AGUUCA.UA..CUCGGA.AU.CGGCUCCGA.CG.ACCUGCCCC.GCU.GC...GGA....GCAGA.GG.GGCGAUACAUAUU
SRS015854_WUGC_scaffold_3560/5081-5168        GAUAG.GAGGAGCCGC............UAUGAAC.GC.AGUUCA.UA..CUCGGA.AU.CGGCUCCGA.CG.ACCUGCCCC.GCU.GC...GGA....GCAGA.GG.GGCGAUACAUAUU
SRS022071_C3033737/702-789                    GAUAG.GAGGAGCCGC............UAUGAAC.GC.AGUUCA.UA..CUCGGA.AU.CGGCUCCGA.CG.ACCUGCCCC.GCU.GC...GGA....GCAGA.GG.GGCGAUACAUAUU
DLM002_scaffold32671_8/8109-8196              GAUAG.GAGGAGCCGC............UAUGAAC.GC.AGUUCA.UA..CUCGGA.AU.CGGCUCCGA.CG.ACCUGCCCC.GCU.GC...GGA....GCAGA.GG.GGCGAUACAUAUU
scaffold10160_5_MH0063/3285-3372              GAUAG.GAGGAGCCGC............UAUGAAC.GC.AGUUCA.UA..CUCGGA.AU.CGGCUCCGA.CG.ACCUGCCCC.GCU.GC...GGA....GCAGA.GG.GGCGAUACAUAUU
SRS047014_WUGC_scaffold_28077/2848-2935       GAUAG.GAGGAGCCGC............AAUGAAC.GC.AGUUCA.UA..CUCGGA.AU.CGGCUCCGA.CG.ACCUGCCCC.GCU.GC...GGA....GCAGA.GG.GGCGAUACAUAUU
scaffold17727_2_MH0003/1676-1763              GAUAG.GAGGAGCCGC............AAUGAAC.GC.AGUUCA.UA..CUCGGA.AU.CGGCUCCGA.CG.ACCUGCCCC.GCU.GC...GGA....GCAGA.GG.GGCGAUACAUAUU
4491401.3_NODE_60597/26-113                   GAUAG.GAGGAGCCGC............AAUGAAC.GC.AGUUCA.UA..CUCGGA.AU.CGGCUCUGA.CG.ACCUGCCCC.GCU.GC...GGA....GCAGA.GG.GGCGAUACAUAUU
SRS011302_C3373032/871-958                    GAUAG.GAGGAGCCGC............AAUGAAC.GC.AGUUCA.UA..CUCGGA.AU.CGGCUCCGA.CG.ACCUGCCCC.GCU.GC...GGA....GCAGA.GG.GGCGAUACAGAUU
scaffold3810_6_MH0065/370-283                 GAUAG.GAGGAGCCGC............UAUGAAC.GC.AGUUCA.UA..CUCGGA.AU.CGGCUCCGC.CG.ACCUGCCCC.GCU.GC...GGA....GCAGA.GG.GGCGAUACAUAUU
SRS023526_C3082292/556-469                    GAUAG.GAGGAGCCGC............UAUGAAC.GC.AGUUCA.UA..CUCGGA.AU.CGGCUCCGA.CG.ACCUGCCCC.ACU.GC...GGA....GCAGA.GG.GGCGAUACAGAUU
scaffold243_7_V1.UC-19/6413-6500              GAUAG.GAGGAGCCGC............UAUGAAC.GC.AGUUCA.UA..CUCGGA.AU.CGGCUCCGA.CG.ACCUGCCCC.ACU.GC...GGA....GCAGA.GG.GGCGAUACAGAUU
scaffold492_13_MH0046/3882-3969               AAUAG.GAGGAGCCGC............UAUGAAC.GC.AGUUCA.UA..CUCGGA.AU.CGGCUCCGA.CG.ACCUGCCCC.ACU.GC...GGA....GCAGA.GG.GGCGAUACAGAUU
4491404.3_NODE_23837/624-537                  AAUAG.GAGGAGUCGC............UAUGAAC.GC.AGUUCA.UA..CUCGGA.AU.CGGCUCCGA.CG.ACCUGCCCC.GCU.GC...GGA....GCAGA.GG.GGCGAUACAUAUU
4491403.3_NODE_75560/44-131                   AAUAG.GAGGAGUCGC............UAUGAAC.GC.AGUUCA.UA..CUCGGA.AU.CGGCUCCGA.CG.ACCUGCCCC.GCU.GC...GGA....GCAGA.GG.GGCGAUACAUAUU
scaffold5224_22_MH0056/6104-6017              GAUAG.GAGGAGCCGC............UAUGAAC.CC.AGCUCA.UA..CUCGGA.AU.CGGCUCCGA.CG.ACCUGCCCC.ACU.GC...GGA....GCAGA.GG.GGCGAUACAGAUU
scaffold507_3_MH0086/1170-1257                GAUAG.GAGGAGCCGC............UAUGAAC.GC.AGUUCA.UA..CUCGGA.AU.CGGCUCCGA.CG.AUCUGCCCC.GCU.GC...GGA....GCAGG.GG.GGCGAUACAGAUU
scaffold22121_14_MH0065/1145-1055             GAUAG.GAGGAACCGC............UAUGAAC.GA.AGUUCA.UA..CUAGGA.AU.CGGUUCCGA.CG.ACCUGCCCCGCUC.GC...AUAU...GCGAGAGG.GGCGAUACAUAUU
scaffold83331_1_V1.CD-13/179-269              GAGAG.GAGGAACCGC............UAUGAAC.GA.AGUUCA.UA..CUUGGA.AU.CGGUUCCGA.CG.ACCUGCCCCGCUC.GC...UUAU...GCGAGAGG.GGUGAUACAUAUU
SRS063040_C3357337/2613-2523                  GAUAG.GAGGAACCGC............UAUGAAC.GA.AGUUCA.UA..CUUGGA.AU.CGGUUCCGA.CG.ACCUGCCCCGCUC.GC...UUAU...GCGAGAGG.GGUGAUACAUAUU
SRS024331_LANL_scaffold_50738/15660-15750     GAUAG.GAGGAACCGC............UAUGAAC.GA.AGUUCA.UA..CUUGGA.AU.CGGUUCCGA.CG.ACCUGCCCCGCUC.GC...UUAU...GCGAGAGG.GGUGAUACAUAUU
scaffold24761_1_MH0050/5451-5361              GAUAG.GAGGAACCGC............UAUGAAC.GA.AGUUCA.UA..CUUGGA.AU.CGGUUCCGA.CG.ACCUGCCCCGCUC.GC...UUAU...GCGAGAGG.GGCGAUACAUAUU
scaffold20203_18_MH0064/225-135               GAUAG.GAGGAACCGC............UAUGAAC.GA.AGUUCA.UA..CUCGGA.AU.CGGUUCCGA.CG.ACCUGCCCCGCUC.GC...AUAU...GCGAGAGG.GGCGAUACAUAUU
4491417.3_NODE_22605/901-811                  GAUAG.GAGGAACCGC............UAUGAAC.GA.AGUUCA.UA..CUCGGA.AU.CGGUUCCGA.CG.ACCUGCCCCGCUC.GC...AUAU...GCGAGAGG.GGCGAUACAUAUU
scaffold8306_2_V1.CD-8/5326-5236              GAUAG.GAGGAACCGC............UAUGAAC.GA.AGUUCA.UA..CUCGGA.AU.CGGUUCUGA.CG.ACCUGCCCCGCUC.GC...AUAU...GCGAGAGG.GGCGAUACAUAUU
SRS022609_Baylor_scaffold_83394/783-873       GAUAG.GAGGAACCGC............UAUGAAC.GA.AGUUCA.UA..CUUGGA.AU.CGGUUCCGA.CG.ACCUGCCCCGCUC.GC...AUAU...GCGAGAGG.GGCGAUACAUAUU
scaffold16968_15_V1.CD-4/239-329              GAUAG.GAGGAACCGC............UAUGAAC.GA.AGUUCA.UA..AUAGGA.AU.CGGUUCCGA.CG.ACCUGCCCCGCUC.GC...UUAU...GCGAGAGG.GGCGAUACAUAUU
scaffold16968_15_V1.CD-4/331-421              GAUAG.GAGGAACCGC............UAUGAAC.GA.AGUUCA.UA..AUAGGA.AU.CGGUUCCGA.CG.ACCUGCCCCGCUC.GC...UUAU...GCGAGAGG.GGCGAUACAUAUU
scaffold51072_2_MH0051/553-463                GAUAG.GAGGAACCGC............UAUGAAC.GA.AGUUCA.UA..AUAGGA.AU.CGGUUCCGA.CG.ACCUGCCCCGCUC.GC...AUAU...GCGAGAGG.GGCGAUACAUAUU
NLM026_scaffold8646_3/1977-1887               GAUAG.GAGGAACCGC............UAUGAAC.GA.AGUUCA.UA..CUCGGA.AU.CGGUUCCGA.CG.AACUGCCCCACUC.GC...AUAU...GCGAGAGG.GGCGAUACAUAUU
scaffold8032_10_MH0063/948-858                GAUAG.GAGGAACCGC............UAUGAAC.GA.AGUUCA.UA..CUUGGA.AU.CGGGUCCGA.CG.ACCUGCC.C.CGC.UCGC.UUCU.GCGAGAG.G..GGCGGUACAUAGU
scaffold32036_1_O2.UC-21/480-570              CUUAG.GAGGAACCGC............UAUGAAC.GA.AGUUCA.UA..AUAGGA.AU.CGGUUCCGA.CG.ACCUGUC.C.CGC.UCGU.GUGA.GCGAGAG.G..GGCGAUACAUAUU
scaffold4630_11_MH0056/6671-6761              CUUAG.GAGGAACCGC............UAUGAAC.GA.AGUUCA.UA..AUAGGA.AU.CGGUUCCGA.CG.ACCUGCC.C.CGC.UCGU.GUGA.GCGAGAG.G..GGCGAUACAUAUU
SRS024331_LANL_scaffold_39787/7855-7945       CUUAG.GAGGAACCGC............UAUGAAC.GA.AGUUCA.UA..AUAGGA.AU.CGGUUCCGA.CG.ACCUGCC.C.CGC.UCGU.GUGA.GCGAGAG.G..GGCGAUACAUAUU
scaffold27322_3_MH0051/1354-1444              CUUAG.GAGGAACCGC............UAUGAAC.GA.AGUUCA.UA..AUAGGA.AU.CGGUUCCGA.CG.ACCUGCC.C.CGC.UCGU.GUGA.GCGAGAG.G..GGCGAUACAUAUU
scaffold55965_2_MH0052/492-582                CUUAG.GAGGAACCGC............UAUGAAC.GA.AGUUCA.UA..CUAGGA.AU.CGGUUCCGC.CG.ACCUGCC.C.CGC.UCGU.GUGA.GCGAGAG.G..GGCGAUACAUAUU
4491403.3_NODE_1453/9955-10045                CUUAG.GAGGAACCGC............UAUGAAC.GA.AGUUCA.UA..CUAGGA.AU.CGGUUCCGA.CG.ACCUGCC.C.CGC.UCGU.GUGA.GCGAGAG.G..GGCGAUACAUAUU
scaffold49203_5_MH0046/2954-3044              CUUAG.GAGGAACCGC............UAUGAAC.GA.AGUUCA.UA..CUAGGA.AU.CGGUUCCGA.CG.ACCUGCC.C.CGC.UCGU.GUGA.GCGAGAG.G..GGCGAUACAUAUU
scaffold2832_1_V1.CD-8/4932-5022              CUUAG.GAGGAACCGC............UAUGAAC.GA.AGUUCA.UA..CUAGGA.AU.CGGUUCCGA.CG.ACCUGCC.C.CGC.UCGU.GUGA.GCGAGAG.G..GGCGAUACAUAUU
scaffold28935_6_MH0065/1666-1576              CUUAG.GAGGAACCGC............UAUGAAC.GA.AGUUCA.UA..CUAGGA.AU.CGGUUCCGA.CG.ACCUGCC.C.CGC.UCGU.GUGA.GCGAGAG.G..GGCGAUACAUAUU
scaffold2062_8_MH0086/2954-3044               CUUAG.GAGGAACCGC............UAUGAAC.GA.AGUUCA.UA..CUCGGA.AU.CGGUUCCGA.CG.ACCUGCC.C.CGC.UCGU.GUGA.GCGAGAG.G..GGCGAUACAUAUU
scaffold12555_3_MH0030/3204-3114              CUUAG.GAGGAACCGC............UAUGAAC.GA.AGUUCA.UA..CUCGGA.AU.CGGUUCCGA.CG.ACCUGCC.C.CGC.UCGU.GUGA.GCGAGAG.G..GGCGAUACAUAUU
SRS047014_WUGC_scaffold_27313/2259-2349       GAUAG.GAGGAACCAC............UAUGAAC.GA.AGUUCA.UA..CUCGGA.AU.CGGUUCCGA.CG.ACCUGCC.C.CGC.UCGC.AUGU.GCGAGAG.G..GGCAAUACAUAUU
SRS023526_Baylor_scaffold_30953/970-880       GAUAG.GAGGAACCGC............UAUGAAC.GA.AGUUCA.UA..CUCGGA.AU.CGGUUCCGA.CG.ACCUGCC.C.CGC.UCGC.AUGU.GCGAGAG.G..GGCAAUACAUAUU
SRS014459_WUGC_scaffold_94073/998-908         GAUAG.GAGGAACCGC............UAUGAAC.GA.AGUUCA.UA..CUCGGA.AU.CGGUUCCGA.CG.ACCUGCC.C.CGC.UCGC.AUGU.GCGAGAG.G..GGCAAUACAUAUU
scaffold778_11_MH0034/521-611                 CUUAG.GAGGAACCGC............UAUGAAC.GA.AGUUCA.UA..CUCGGA.AU.CGGUUCCGA.CG.ACCUGCC.C.CGC.UCGC.AUGU.GCGAGAG.G..GGCAAUACAUAUU
SRS015782_WUGC_scaffold_16738/22140-22052     AAGAG.GAGGAACCGC............UAUGAAC.GA.AGUUCA.UA..UUGAAA.AC.CGGUUCCGA.CG.ACCUGCCGC.CGA.AC...GAAU...GUGAG.GG.GGCGUUACAACAU
NOM010_scaffold33282_4/77402-77314            AAGAG.GAGGAACCGC............UAUGAAC.GA.AGUUCA.UA..UUGAAA.AC.CGGUUCCGA.CG.ACCUGCCGC.CGA.AC...GAAU...GUGAG.GG.GGCGUUACAACAU
scaffold10641_4_O2.UC-14/15557-15469          AAGAG.GAGGAACCGC............UAUGAAC.GA.AGUUCA.UA..UUGAAA.AC.CGGUUCCGA.CG.ACCUGCCGC.CGA.AC...GAAU...GUGAG.GG.GGCGUUACAACAU
scaffold1719_3_MH0012/3245-3333               AUGAG.GAGGAACCGA............UAUGAAC.GA.AGUUCA.UA..UUUAGG.AC.CGGUUCCGA.CG.CCCAGCCGC.CGA.AC...GGAU...GUGAG.GG.GGCAUUACAUAUU
scaffold1902_2_V1.UC-9/139-227                AUGAG.GAGGAACCGA............UAUGAAC.GA.AGUUCA.UA..UUUAGG.AU.CGGUUCCGA.CG.ACCAGCCGC.CGA.AC...GGAU...AUGAG.GG.GGCAUUACAUAUU
SRS014459_C2467875/183-271                    AUGAG.GAGGAACCGA............UAUGAAC.GA.AGUUCA.UA..UUUAGG.AU.CGGUUCCGA.CG.ACCAGCCGC.CGA.AC...GGAU...AUGAG.GG.GGCAUUACAUAUU
scaffold30325_1_MH0011/2007-2095              AUGAG.GAGGAACCGA............UAUGAAC.GA.AGUUCA.UA..UUUAGG.AU.CGGUUCCGA.CG.ACCAGCCGC.CGA.AC...GGAU...AUGAG.GG.GGCAUUACAUAUU
scaffold2272_11_MH0014/6052-5964              AUGAG.GAGGAACCGA............UAUGAAC.GA.AGUUCA.UA..UUUAGG.AU.CGGUUCCGA.CG.ACCAGCCGC.CGA.AC...GGAU...AUGAG.GG.GGCAUUACAUAUU
scaffold41649_10_V1.UC-17/4996-5084           AUGAG.GAGGAACCGA............UAUGAAC.GA.AGUUCA.UA..UUUAGG.AU.CGGUUCCGA.CG.ACCAGCCGC.CGA.AC...GGAU...AUGAG.GG.GGCAUUACAUAUU
4491482.3_NODE_87692/24-112                   AUGAG.GAGGAACCGA............UAUGAAC.GA.AGUUCA.UA..UUUAGG.AU.CGGUUCCGA.CG.ACCAGCCGC.CGA.AC...GGAU...AUGAG.GG.GGCAUUACAUAUU
NLF013_scaffold45578_1/85876-85788            AUGAG.GAGGAACCGA............UAUGAAC.GA.AGUUCA.UA..UUUAGG.AU.CGGUUCCGA.CG.ACCAGCCGC.CGA.AC...GGAU...GUGAG.GG.GGCAUUACAUAUU
scaffold24076_1_MH0033/3722-3810              AUGAG.GAGGAACCGA............UAUGAAC.GA.AGUUCA.UA..UUUAGG.AU.CGGUUCCGA.CG.ACCAGCCGC.CGA.AC...GGAU...GUGAG.GG.GGCAUUACAUAUU
scaffold2234_5_MH0050/1538-1626               AUGAG.GAGGAACCGA............UAUGAAC.GA.AGUUCA.UA..UUUAGG.AU.CGGUUCCGA.CG.ACCAGCCGC.CGA.AC...GGAU...GUGAG.GG.GGCAUUACAUAUU
scaffold132_16_MH0053/1683-1595               AUGAG.GAGGAACCGA............UAUGAAC.GA.AGUUCA.UA..UUUAGG.AU.CGGUUCCGA.CG.ACCAGCCGC.CGA.AC...GGAU...GUGAG.GG.GGCAUUACAUAUU
scaffold3667_9_V1.UC-21/23830-23742           AUGAG.GAGAAACCGA............UAUGAAC.GA.AGUUCA.UA..UUUAGG.AU.CGGUUCCGA.CG.ACCAGCCGC.CGA.AC...GGAU...GUGAG.GG.GGCAUUACAUAUU
scaffold5428_1_O2.UC-14/17505-17593           AUGAG.GAGGAACCGA............UAUGAAC.GA.AGUUCA.UA..UUUAGG.AU.GGGUUCCGA.CG.ACCAGCCGC.CGA.AC...AGAU...GUGAG.GG.GGCAUUACAUAUU
scaffold15241_2_MH0002/34477-34389            AUGAG.GAGGAACCGA............UAUGAAC.GA.AGUUCA.UA..UUUAGG.AU.CGGUUCCGA.CG.ACCAGCCGC.CGA.AC...AGAU...GUGAG.GG.GGCAUUACAUAUU
scaffold52426_1_MH0051/700-612                AUGAG.GAGGAACCGA............UAUGAAC.GA.AGUUCA.UA..UUUAGG.AU.CGGUUCCGA.CG.ACCAGCCGC.CGA.AC...AGAU...GUGAG.GG.GGCAUUACAUAUU
scaffold11364_4_MH0056/112-200                AUGAG.GAGGAACCGA............UAUGAAC.GA.AGUUCA.UA..UUUAGG.AU.CGGUUCCGA.CG.ACCAGCCGC.CGA.AC...AGAU...GUGAG.GG.GGCAUUACAUAUU
scaffold16004_2_MH0064/4563-4651              AUGAG.GAGGAACCGA............UAUGAAC.GA.AGUUCA.UA..UUUAGG.AU.CGGUUCCGA.CG.ACCAGCCGC.CGA.AC...AGAU...GUGAG.GG.GGCAUUACAUAUU
NLF011_scaffold14295_1/6335-6423              AUGAG.GAGGAACCGA............UAUGAAC.GA.AGUUCA.UA..UUUAGG.AU.CGGUUCCGA.CG.ACCAGCCGC.CGA.AC...AGAU...GUGAG.GG.GGCAUUACAUAUU
SRS014235_WUGC_scaffold_102291/38554-38466    AUGAG.GAGGAACCGA............UAUGAAC.GA.AGUUCA.UA..UUUAGG.AU.CGGUUCCGA.CG.ACCAGCCGC.CGA.AC...AGAU...GUGAG.GG.GGCAUUACAUAUU
DLF005_scaffold22990_4/511-599                AUGAG.GAGGAACCGA............UAUGAAC.GA.AGUUCA.UA..UUUAGG.AU.CGGUUCCGA.CG.ACCAGCCGC.CGA.AC...AGAU...GUGAG.GG.GGCAUUACAUAUU
NOF004_scaffold19900_1/18960-18872            AUGAG.GAGGAACCGA............UAUGAAC.GA.AGUUCA.UA..UUUAGG.AU.CGGUUCCGA.CG.ACCAGCCGC.CGA.AC...AGAU...GUGAG.GG.GGCAUUACAUAUU
SRS047044_C1414559/24-111                     ..........GAGCAG....AGGGCGCAUAUGAAC.GA.AGUUCA.UA..UUUAGG.AUC.GGUUCCGA.CG.ACCAGCCGC.CGA.AC...AGAU...GUGAG.GG.GGCAUUACAUAUU
NLM029_scaffold25909_2/11498-11410            UAGAG.GAGGAAGCAU............CAUGAAC.GA.AGUGAA.UGA.UUUAGG.AU..GCUUCCGA.CG.ACCUGCCGC.CGA.AC...GAAU...GUGAG.GG.GGCGAUACAUAUA
scaffold4537_3_V1.CD-13/2456-2368             AUUAG.GAGGAAACAU............CAUGAAC.GA.AGUGAA.UGA.U.UAAG.AU.UGUUCCCGA.CG.ACCUGCCGC.CGA.AC...GAAU...GUGAG.GG.GGCGAUACAUAUU
NLF007_scaffold66696_3/32608-32520            AUUAG.GAGGAAACAU............CAUGAAC.GG.AGUGAA.UGA.UUUAGG.AU..GUUUCCGA.CG.AUCUGCCGC.CGA.AC...GAAU...GUGAG.GG.GGCGAUACAUAUU
BABA01007483.1/609-697                        AUUAG.GAGGAAACAU............CAUGAAC.GG.AGUGAA.UGA.UUUAGG.AU..GUUUCCGA.CG.AUCUGCCGC.CGA.AC...GAAU...GUGAG.GG.GGCGAUACAUAUU
DLM028_scaffold23654_4/26131-26043            AUUAG.GAGGAAACAU............CAUGAAC.GG.AGUGAA.UGA.UUUAGG.AU..GUUUCCGA.CG.AUCUGCCGC.CGA.AC...GAAU...GUGAG.GG.GGCGAUACAUAUU
scaffold697_1_MH0033/1618-1706                AUUAG.GAGGAAACAU............CAUGAAC.GA.AGUGAA.UGA.UUUAGG.AU..GUUUCCGA.CG.ACCUGCCGC.CGA.AC...GAAU...GUGAG.GG.GGCGAUACAUAUU
scaffold8829_2_MH0060/11955-12043             AUUAG.GAGGAAACAU............CAUGAAC.GA.AGUGAA.UGA.UUUAGG.AU..GUUUCCGA.CG.ACCUGCCGC.CGA.AC...GAAU...GUGAG.GG.GGCGAUACAUAUU
SRS011271_WUGC_scaffold_33155/9484-9572       AUUAG.GAGGAAACAU............CAUGAAC.GA.AGUGAA.UGA.UUUAGG.AU..GUUUCCGA.CG.AUCUGCCGC.CGA.AC...GAAU...GUGAG.GG.GGCGAUACAUAUU
SRS016335_C5098243/352-440                    AUUAG.GAGGAAACAU............CAUGAAC.GA.AGUGAA.UGA.UUUAGG.AU..GUUUCCGA.CG.AUCUGCCGC.CGA.AC...GAAU...GUGAG.GG.GGCGAUACAUAUU
scaffold96045_2_MH0040/2490-2402              AUUAG.GAGGAAACAU............CAUGAAC.GA.AGUGAA.UGA.UUUAGG.AU..GUUUCCGA.CG.AUCUGCCGC.CGA.AC...GAAU...GUGAG.GG.GGCGAUACAUAUU
scaffold4677_3_MH0059/121-209                 AUUAG.GAGGAAACAU............CAUGAAC.GA.AGUGAA.UGA.UUUAGG.AU..GUUUCCGA.CG.AUCUGCCGC.CGA.AC...GAAU...GUGAG.GG.GGCGAUACAUAUU
scaffold13785_3_O2.UC-14/2487-2399            AUUAG.GAGGAAACAU............CAUGAAC.GA.AGUGAA.UGA.UUUAGG.AU..GUUUCCGA.CG.AUCUGCCGC.CGA.AC...GAAU...GUGAG.GG.GGCGAUACAUAUU
scaffold42368_8_V1.UC-6/175-87                AUUAG.GAGGAAACAU............CAUGAAC.GA.AGUGAA.UGA.UUUAGG.AU..GUUUCCGA.CG.AUCUGCCGC.CGA.AC...GAAU...GUGAG.GG.GGCGAUACAUAUU
scaffold7561_6_MH0026/9204-9292               AUUAG.GAGGAAACAU............CAUGAAC.GA.AGUGAA.UGA.UUUAGG.AU..GUUUCCGA.CG.AUCUGCCGC.CGA.AC...GAAU...GUGAG.GG.GGCGAUACAUAUU
scaffold77654_3_MH0031/370-282                AUUAG.GAGGAAACAU............CAUGAAC.GA.AGUGAA.UGA.UUUAGG.AU..GUUUCCGA.CG.AUCUGCCGC.CGA.AC...GAAU...GUGAG.GG.GGCGAUACAUAUU
scaffold3096_4_MH0002/2488-2400               AUUAG.GAGGAAACAU............CAUGAAC.GA.AGUGAA.UGA.UUUAGG.AU..GUUUCCGA.CG.AUCUGCCGC.CGA.AC...GAAU...GUGAG.GG.GGCGAUACAUAUU
scaffold2272_5_MH0014/2456-2368               AUUAG.GAGGAAACAU............CAUGAAC.GA.AGUGAA.UGA.UUUAGG.AU..GUUUCCGA.CG.AUCUGCCGC.CGA.AC...GAAU...GUGAG.GG.GGCGAUACAUAUU
scaffold29933_1_MH0070/5640-5552              AUUAG.GAGGAAACAU............CAUGAAC.GA.AGUGAA.UGA.UUUAGG.AU..GUUUCCGA.CG.AUCUGCCGC.CGA.AC...GAAU...GUGAG.GG.GGCGAUACAUAUU
scaffold27510_3_O2.UC-16/474-386              AUUAG.GAGGAAACAU............CAUGAAC.GA.AGUGAA.UGA.UUUAGG.AU..GUUUCCGA.CG.AUCUGCCGC.CGA.AC...GAAU...GUGAG.GG.GGCGAUACAUAUU
SRS049995_C2536170/556-644                    AUUAG.GAGGAAACAU............CAUGAAC.GA.AGUGAA.UGA.UUUAGG.AU..GUUUCCGA.CG.AUCUGCCGC.CGA.AC...GAAU...GUGAG.GG.GGCGAUACAUAUU
NLF013_scaffold45578_1/31480-31392            AUUAG.GAGGAAACAU............CAUGAAC.GA.AGUGAA.UGA.UUUAGG.AU..GUUUCCGA.CG.AUCUGCCGC.CGA.AC...GAAU...GUGAG.GG.GGCGAUACAUAUU
SRS078176_C2160098/88-176                     AUUAG.GAGGAAACAU............CAUGAAC.GA.AGUGAA.UGA.UUUAGG.AU..GUUUCCGA.CG.AUCUGCCGC.CGA.AC...GAAU...GUGAG.GG.GGCGAUACAUAUU
4491423.3_NODE_64735/32709-32621              AUUAG.GAGGAAACAU............CAUGAAC.GA.AGUGAA.UGA.UUUAGG.AU..GUUUCCGA.CG.AUCUGCCGC.CGA.AC...GAAU...GUGAG.GG.GGCGAUACAUAUU
NOF014_scaffold41283_10/26144-26232           AUUAG.GAGGAAACAU............CAUGAAC.GA.AGUGAA.UGA.UUUAGG.AU..GUUUCCGA.CG.AUCUGCCGC.CGA.AC...GAAU...GUGAG.GG.GGCGAUACAUAUU
scaffold52141_1_MH0051/199-287                AUUAG.GAGGAAACAU............CAUGAAC.GG.AGUGAA.UGA.UUUAGG.AU..GUUUCCGA.CG.ACCUGCCGC.CGA.AC...GAAU...GUGAG.GG.GGCGAUACAUAUU
SRS014459_WUGC_scaffold_89329/571-659         AUUAG.GAGGAAACAU............CAUGAAC.GG.AGUGAA.UGA.UUUAGG.AU..GUUUCCGA.CG.ACCUGCCGC.CGA.AC...GAAU...GUGAG.GG.GGCGAUACAUAUU
DLM022_scaffold4983_13/6005-6093              AUUAG.GAGGAAACAU............CAUGAAC.GG.AGUGAA.UGA.UUUAGG.AU..GUUUCCGA.CG.ACCUGCCGC.CGA.AC...GAAU...GUGAG.GG.GGCGAUACAUAUU
NOF004_scaffold12813_8/463-551                AUUAG.GAGGAAACAU............CAUGAAC.GG.AGUGAA.UGA.UUUAGG.AU..GUUUCCGA.CG.ACCUGCCGC.CGA.AC...GAAU...GUGAG.GG.GGCGAUACAUAUU
NOM010_scaffold33282_4/54132-54044            AUUAG.GAGGAAACAU............CAUGAAC.GG.AGUGAA.UGA.UUUAGG.AU..GUUUCCGA.CG.ACCUGCCGC.CGA.AC...GAAU...GUGAG.GG.GGCGAUACAUAUU
scaffold630_5_MH0011/11963-12051              AUUAG.GAGGAAACAU............CAUGAAC.GG.AGUGAA.UCA.UUUAGG.AU..GUUUCCGA.CG.ACCUGCCGC.CGA.AC...GAAU...GUGAG.GG.GGCGAUACAUAUU
scaffold69276_2_MH0035/1589-1677              AUUAG.GAGGAAACAU............CAUGAAC.GG.AGUGAA.UCA.UUUAGG.AU..GUUUACGA.CG.ACCUGCCGC.CGA.AC...GAAU...GUGAG.GG.GGCGAUACAUAUU
NLF013_scaffold48822_2/34785-34872            AGGAG.GAGGGAGCAU............CAUGAAC.GA.AGUGAA.UGA.UUUAGG.AU..GCGACCGA.CG.AUCUGCCGC.CGA.GU...GAA....ACGAG.GG.GGCAUUACAUUAA
SRS020233_C4269387/1972-2059                  UAUAG.GAGGGAGCAU............CAUGAAC.GA.AGUGAA.UGA.UUUAGG.AU..GCGACCGA.CG.AUCUGCCGC.CGA.GU...GAA....ACGAG.GG.GGCAUUACAUUAA
NLM010_scaffold40240_5/44972-45059            UAUAG.GAGGGAGCAU............CAUGAAC.GA.AGUGAA.UGA.UUUAGG.AU..GCGACCGA.CG.AUCUGCCGC.CGA.GU...GAA....ACGAG.GG.GGCAUUACAUUAA
C4135057_1_MH0035/1076-989                    UAUAG.GAGGGAGCAU............CAUGAAC.GA.AGUGAA.UGA.UUUAGG.AU..GCGACCGA.CG.AUCUGCCGC.CGA.GU...GAA....ACGAG.GG.GGCAUUACAUUAA
C2116635_1_MH0051/233-146                     UAUAG.GAGGGAGCAU............CAUGAAC.GA.AGUGAA.UGA.UUUAGG.AU..GCGACCGA.CG.AUCUGCCGC.CGA.GU...GAA....ACGAG.GG.GGCAUUACAUUAA
DLM028_scaffold47970_3/19511-19595            AGGAG.GAGGCGCA..............UAUGUGC.GA.AGCACA.UA..UUCAGG.AU...GCGCCGA.CG.ACAUGCCGC.CGA.AC...GAAU...GUGAG.GG.GGCAACACCACUA
scaffold20532_1_MH0040/1004-920               UAUAG.GAGGCGCA..............UAUGUGC.GA.AGCACA.UA..UUCAGG.AU...GCGCCGA.CG.ACAUGCCGC.CGA.AC...GAAU...GUGAG.GG.GGCAACACCACAA
scaffold11436_2_MH0051/281-197                UAUAG.GAGGCGCA..............UAUGUGC.GA.AGCACA.UA..UUCAGG.AU...GCGCCGA.CG.ACAUGCCGC.CGA.AC...GAAU...GUGAG.GG.GGCAACACCACAA
SRS024132_C3525749/154-238                    UAUAG.GAGGCGCA..............UAUGUGC.GA.AGCACA.UA..UUCAGG.AU...GCGCCGA.CG.ACAUGCCGC.CGA.AC...GAAU...GUGAG.GG.GGCAACACCACAA
SRS050752_LANL_scaffold_33768/209-125         UAUAG.GAGGCGCA..............UAUGUGC.GA.AGCACA.UA..UUCAGG.AU...GCGCCGA.CG.ACAUGCCGC.CGA.AC...GAAU...GUGAG.GG.GGCAACACCACAA
NOM019_scaffold39671_7/37659-37743            UAUAG.GAGGCGCA..............UAUGUGC.GA.AGCACA.UA..UUCAGG.AU...GCGCCGA.CG.ACAUGCCGC.CGA.AC...GAAU...GUGAG.GG.GGCAACACCACAA
C1978164_1_MH0007/1522-1606                   UAUAG.GAGGCGCA..............UAUGUGC.GA.AGCACA.UA..UUCAGG.AU...GCGCCGA.CG.ACAUGCCGC.CGA.AC...GAAU...GUGAG.GG.GGCAACACCACAA
scaffold11461_1_MH0012/770-686                UAUAG.GAGGCGCA..............UAUGUGC.GA.AGCACA.UA..UUCAGG.AU...GCGCCGA.CG.ACAUGCCGC.CGA.AC...GAAU...GUGAG.GG.GGCAACACCACAA
scaffold26223_3_MH0050/7511-7427              UAUAG.GAGGCGCA..............UAUGUGC.GA.AGCACA.UA..UUCAGG.AU...GCGCCGA.CG.ACAUGCCGC.CGA.AC...GAAU...GUGAG.GG.GGCAACACCACAA
scaffold82837_1_V1.UC-9/1525-1609             UAUAG.GAGGCGCA..............UAUGUGC.GA.AGCACA.UA..UUCAGG.AU...GCGCCGA.CG.ACAUGCCGC.CGA.AC...GAAU...GUGAG.GG.GGCAACACCACAA
SRS049995_C2600669/1522-1606                  UAUAG.GAGGCGCA..............UAUGUGC.GA.AGCACA.UA..UUCAGG.AU...GCGCCGA.CG.ACAUGCCGC.CGA.AC...GAAU...GUGAG.GG.GGCAACACCACAA
DLF005_scaffold16051_29/3405-3321             UAUAG.GAGGCGCA..............UAUGUGC.GA.AGCACA.UA..UUCAGG.AU...GCGCCGA.CG.ACAUGCCGC.CGA.AC...GAAU...GUGAG.GG.GGCAACACCACAA
scaffold12152_15_MH0011/1412-1496             UAUAG.GAGGCGCA..............UAUGUGC.GA.AGCACA.UA..UUCAGG.AU...GCGCCGA.CG.ACAUGCCGC.CGA.AC...GAAU...GUGAG.GG.GGCAACACCACAA
scaffold100128_1_MH0056/760-847               GCGCG.GAGGGCGCUU............AUGAAUC.GA.AGAGUC.AUA.AUUAGG.AU..GAGCCCGA.CA.ACAUACCAC.AGA.GC...AAA....GCGAU.GU.GGUGAUAUCCGAG
4491487.3_NODE_1386/13989-13902               GCGCG.GAGGGCGCUU............AUGAAUC.GA.AGAUUC.AUA.AUUAGG.AU..GCGCCCGA.CA.ACCUACCAC.AGA.GC...GAA....GCGAU.GU.GGUGAUACCAGAA
scaffold34318_2_MH0059/390-303                GCGCG.GAGGGCGCUU............AUGAAUC.GA.AGAUUC.AUA.AUUAGG.AU..GCGCCCGA.CA.ACCUACCAC.AGA.GC...GAA....GCGAU.GU.GGUGAUACCAGAA
SRS016335_C5173971/714-627                    GCGCG.GAGGGCGCUU............AUGAAUC.GA.AGAUUC.AUA.AUUAGG.AU..GCGCCCGA.CA.ACCUACCAC.AGA.GC...GAA....GCGAU.GU.GGUGAUACCAGAA
NLF013_scaffold45578_1/5545-5457              GCGAG.GAGGGCGCAU............AUGAAUC.GA.AGAUUC.AUA.UUUAGG.AU..GCGCCCGA.CA.ACCUACCAC.AGA.GC...GGAU...GCGAU.GU.GGUGAUACCCGAG
NOM010_scaffold33282_1/42781-42694            GCGCG.GAGGGCGUUU............AUGAAUC.GA.AGAUUC.AUA.AUUAGG.AU..ACGCCCGA.CA.ACUUACCAC.AGA.GC...GAA....GCGAU.GU.GGUGAUACCCGGG
4491482.3_NODE_100743/1735-1648               GAGCG.GAGGGCGCAU............AUGAAUC.GU.AGAUUC.AUA.UUUAGG.AU..GCGCCCGA.CA.AUCUGCCGA.CGA.GC...GAA....GCGAG.GG.GGCAAUACCCGGG
4491484.3_NODE_73/210092-210005               GAGCG.GAGGGCGCAU............AUGAAUC.GU.AGAUUC.AUA.UUUAGG.AU..GCGCCCGA.CA.AUCUGCCGA.CGA.GC...GAA....GCGAG.GG.GGCAAUACCCGGG
SRS011239_C2687501/4979-4892                  GAGCG.GAGGGCGCAU............AUGAAUC.GU.AGAUUC.AUA.UUUAGG.AU..GCGCCCGA.CA.AUCUGCCGA.CGA.GC...GAA....GCGAG.GG.GGCAAUACCCGGG
SRS015065_WUGC_scaffold_42974/10-97           GAGCG.GAGGGCGCAU............AUGAAUC.GU.AGAUUC.AUA.UUUAGG.AU..GCGCCCGA.CA.AUCUGCCGA.CGA.GC...GAA....GCGAG.GG.GGCAAUACCCGGG
DLM028_scaffold54315_1/2296-2383              GAGCG.GAGGGCGCAU............AUGAAUC.GU.AGAUUC.AUA.UUUAGG.AU..GCGCCCGA.CA.AUCUGCCGA.CGA.GC...GAA....GCGAG.GG.GGCAAUACCCGGG
DLF005_scaffold55161_2/217-130                GAGCG.GAGGGCGCAU............AUGAAUC.GU.AGAUUC.AUA.UUUAGG.AU..GCGCCCGA.CA.AUCUGCCGA.CGA.GC...GAA....GCGAG.GG.GGCAAUACCCGGG
DLM022_scaffold2925_2/1943-2030               GAGCG.GAGGGCGCAU............AUGAAUC.GU.AGAUUC.AUA.UUUAGG.AU..GCGCCCGA.CA.AUCUGCCGA.CGA.GC...GAA....GCGAG.GG.GGCAAUACCCGGG
NOM013_scaffold46335_1/35171-35258            GAGCG.GAGGGCGCAU............AUGAAUC.GU.AGAUUC.AUA.UUUAGG.AU..GCGCCCGA.CA.AUCUGCCGA.CGA.GC...GAA....GCGAG.GG.GGCAAUACCCGGG
NLM025_C497713_1/2334-2247                    GAGCG.GAGGGCGCAU............AUGAAUC.GU.AGAUUC.AUA.UUUAGG.AU..GCGUCCGA.CA.AUCUGCCGA.CGA.GC...GAA....GCGAG.GG.GGCAAUACCCGGG
NOM019_scaffold24197_1/21132-21219            GAGCG.GAGGGCGCAU............AUGAAUC.GU.AGAUUC.AUA.UUUAGG.AU..GCGUCCGA.CA.AUCUGCCGA.CGA.GC...GAA....GCGAG.GG.GGCAAUACCCGUG
NLM025_scaffold7256_19/268-355                GAGCG.GAGGGCGCAU............AGGAAUC.UC.AGAUUC.CUA.UUUAGG.AU..GCGCCCGA.CA.ACAUGCCGA.CGA.GC...GAA....GCGAG.GG.GGCAAUACCCGUG
4491423.3_NODE_36569/53-141                   GAGCG.GAGGGCGCAU............AGGAAUC.GC.AGAUUC.CUA.UUUUGG.AU..GCGCCCGA.CA.ACCUGCCGA.CGA.GC...GUAU...GCGAG.UG.GGCGAUACCCGAG
SRS015782_WUGC_scaffold_2777/48433-48345      GAGCG.GAGGGCGCAU............AGGAAUC.GC.AGAUUC.CUA.UUUUGG.AU..GCGCCCGA.CA.ACCUGCCGA.CGA.GC...GUAU...GCGAG.UG.GGCGAUACCCGAG
4491401.3_NODE_8691/206-118                   GAGCG.GAGGGCGCAU............AGGAAUC.GC.AGAUUC.CUA.UUUUGG.AU..GCGCCCGA.CA.ACCUGCCGA.CGA.GC...GUAU...GCGAG.UG.GGCGAUACCCGAG
scaffold23281_1_MH0023/6-94                   GAGCG.GAGGGCGCAU............AGGAAUC.GC.AGAUUC.CUA.UUUUGG.AU..GCGCCCGA.CA.ACCUGCCGA.CGA.GC...GUAU...GCGAG.UG.GGCGAUACCCGAG
scaffold9440_6_MH0056/1653-1565               GAGCG.GAGGGCGCAU............AGGAAUC.GC.AGAUUC.CUA.UUUUGG.AU..GCGCCCGA.CA.ACCUGCCGA.CGA.GC...GUAU...GCGAG.UG.GGCGAUACCCGAG
SRS014235_WUGC_scaffold_10857/33162-33074     GAGCG.GAGGGCGCAU............AGGAAUC.UC.AGAUUC.CUA.UUUAGG.AU..GCGCCCGA.CA.ACCUGCCGA.CGA.GC...GUAU...GCGAG.UG.GGCGAUACCCGAG
SRS019685_C8402448/15-103                     GAGCG.GAGGGCGCAU............AGGAAUC.UC.AGAUUC.CUA.UUUAGG.AU..GCGCCCGA.CA.ACCUGCCGA.CGA.GC...GUAU...GCGAG.UG.GGCGAUACCCGAG
NLF007_scaffold66696_1/10580-10493            GAGCG.GAGGGCGCAU............AGGAAUC.GU.AGAUUC.CUA.UUUAGG.AU..GCGCCCGA.CA.ACCUGCCGA.CGA.GC...GAA....GCGAG.UG.GGCGAUACCCGUG
NLM010_scaffold14051_7/24660-24573            GAGCG.GAGGGCGCAU............AGGAAUC.GU.AGAUUC.CUA.UUUAGG.AU..GCGCCCGA.CA.ACCUGCCGA.CGA.GC...GAA....GCGAG.UG.GGCGAUACCCGUG
DLM028_scaffold23654_3/22375-22288            GAGCG.GAGGGCGCAU............AGGAAUC.GU.AGAUUC.CUA.UUUAGG.AU..GCGCCCGA.CA.ACCUGCCGA.CGA.GC...GAA....GCGAG.UG.GGCGAUACCCGUG
scaffold21276_1_V1.CD-4/3906-3819             GAGCG.GAGGGCGCAU............AGGAACC.GC.AGAUGC.CUA.UUUAGG.AU..GCGCCCGA.CA.ACCUGCCAA.CGA.GC...AAA....GCGAG.UG.GGCGAUUCCCGUG
scaffold29672_6_MH0011/9124-9211              GAGCG.GAGGGCGCAU............AGGAAUC.GC.AUAUUC.CUA.UUUAGU.AU..GCGCCCGA.CA.ACCUGCCAA.CGA.GC...AAA....GCGAG.UG.GGCGAUUCCCGUG
scaffold1821_14_O2.UC-14/3220-3133            GAGAG.GAGGGCGCAU............AGGAAUC.GC.AGAUUC.CUA.UUUAGG.AU..GCGACCGA.CA.ACCUGCCAA.CGA.GC...AAA....GCGAG.UG.GGCGAUUCCCGUG
SRS017307_C2514543/3079-2992                  GAGCG.GAGGGCGCAU............AGGAAUC.GC.AGAUUC.CUA.UUUAGG.AU..GCGCCCGA.CA.ACCUGCCAA.CGA.GC...AAA....GCGAG.UG.GGCGAUUCCCGUG
SRS020233_C4260362/24-111                     GAGCG.GAGGGCGCAU............AGGAAUC.GC.AGAUUC.CUA.UUUAGG.AU..GCGCCCGA.CA.ACCUGCCAA.CGA.GC...AAA....GCGAG.UG.GGCGAUUCCCGUG
4491401.3_NODE_69617/553-640                  GAGCG.GAGGGCGCAU............AGGAAUC.GC.AGAUUC.CUA.UUUAGG.AU..GCGCCCGA.CA.ACCUGCCAA.CGA.GC...AAA....GCGAG.UG.GGCGAUUCCCGUG
4491423.3_NODE_6148/3344-3257                 GAGCG.GAGGGCGCAU............AGGAAUC.GC.AGAUUC.CUA.UUUAGG.AU..GCGCCCGA.CA.ACCUGCCAA.CGA.GC...AAA....GCGAG.UG.GGCGAUUCCCGUG
SRS011271_C3179792/10-97                      GAGCG.GAGGGCGCAU............AGGAAUC.GC.AGAUUC.CUA.UUUAGG.AU..GCGCCCGA.CA.ACCUGCCAA.CGA.GC...AAA....GCGAG.UG.GGCGAUUCCCGUG
SRS013476_C2798911/315-228                    GAGCG.GAGGGCGCAU............AGGAAUC.GC.AGAUUC.CUA.UUUAGG.AU..GCGCCCGA.CA.ACCUGCCAA.CGA.GC...AAA....GCGAG.UG.GGCGAUUCCCGUG
SRS050752_LANL_scaffold_16419/9033-9120       GAGCG.GAGGGCGCAU............AGGAAUC.GC.AGAUUC.CUA.UUUAGG.AU..GCGCCCGA.CA.ACCUGCCAA.CGA.GC...AAA....GCGAG.UG.GGCGAUUCCCGUG
4491414.3_NODE_2030/51-138                    GAGCG.GAGGGCGCAU............AGGAAUC.GC.AGAUUC.CUA.UUUAGG.AU..GCGCCCGA.CA.ACCUGCCAA.CGA.GC...AAA....GCGAG.UG.GGCGAUUCCCGUG
NLM025_scaffold37641_7/1111-1024              GAGCG.GAGGGCGCAU............AGGAAUC.GC.AGAUUC.CUA.UUUAGG.AU..GCGCCCGA.CA.ACCUGCCAA.CGA.GC...AAA....GCGAG.UG.GGCGAUUCCCGUG
4491484.3_NODE_1781/68477-68390               GAGCG.GAGGGCGCAU............AGGAAUC.GC.AGAUUC.CUA.UUUAGG.AU..GCGCCCGA.CA.ACCUGCCAA.CGA.GC...AAA....GCGAG.UG.GGCGAUUCCCGUG
NLF011_scaffold43_1/10124-10211               GAGCG.GAGGGCGCAU............AGGAAUC.GC.AGAUUC.CUA.UUUAGG.AU..GCGCCCGA.CA.ACCUGCCAA.CGA.GC...AAA....GCGAG.UG.GGCGAUUCCCGUG
NOM010_scaffold39874_1/12327-12414            GAGCG.GAGGGCGCAU............AGGAAUC.GC.AGAUUC.CUA.UUUAGG.AU..GCGCCCGA.CA.ACCUGCCAA.CGA.GC...AAA....GCGAG.UG.GGCGAUUCCCGUG
C11183465_1_MH0084/151-65                     AUGAG.GAGGAACCGA............UAUGAAC.GA.AGUUCA.UA..UUUAGG.AU..GCGCCCGA.CA.AUCUGCCGC.CGA.GC...AAA....GCGAG.GG.GGCAAUACCCGCA
SRS013687_Baylor_scaffold_37687/1104-1190     AUGAG.GAGGAACCGA............UAUGAAC.GA.AGUUCA.UA..UUUAGG.AU..GCGCCCGA.CA.AUCUGCCGC.CGA.GC...AAA....GCGAG.GG.GGCAAUACCCGCA
NLM010_scaffold212_11/21007-20922             GAGCG.GAGGGCGCA.............UAUGAAC.GG.AGUUCA.UA..UUUAGG.AU..GCGCCCGA.CA.AUCUGCCGC.UGA.GC...AAC....GCGAG.GG.GGCAAUACCAAUC
SRS051031_LANL_scaffold_75548/43-128          GAGCG.GAGGGCGCA.............UAUGAAC.GA.AGUUCA.UA..UUCAGG.AU..GCGCCCGA.CA.ACCUGCCGC.CGA.AC...AAC....GUGAG.GG.GGCAAUACCCAUG
NLM010_scaffold34313_2/1269-1354              GAGCG.GAGGGCGCA.............UAUGAAC.GA.AGUUCA.UA..UUCAGG.AU..GCGCCCGA.CA.ACCUGCCGC.CGA.AC...AAC....GUGAG.GG.GGCAAUACCCAUG
scaffold15015_3_MH0002/28337-28252            GAGCG.GAGGGCGCA.............UAUGAAC.GA.AGUUCA.UA..UUCAGG.AU..GCGCCCGA.CA.ACCUGCCGC.CGA.AC...AAC....GUGAG.GG.GGCAAUACCCAUG
NOM013_scaffold55147_7/2709-2794              GAGCG.GAGGGCGCA.............UAUGAAC.AG.CGUUCA.UA..UUUAGG.AU..GCGCCCGA.CA.ACAUGCCGA.CGA.GC...GAA....GCGAG.GG.GGCAAUACCCGUG
NLM025_scaffold1206_28/10176-10091            GAGCG.GAGGGCACU.............UAUGAAC.GA.AGUUCA.UA..AUUAGG.AU..GUGCCCGA.CA.AUCUGCCGA.CGA.GC...AAA....GCGAG.GG.GGCAAUACCCGUG
NOM013_scaffold55110_2/25840-25755            GAGCG.GAGGGCGCA.............UAUGAAC.GU.AGUUCA.UA..UUUAGG.AU..GCGCCCGA.CA.AUCUGCCGC.CGA.GC...CAU....GCGAG.GG.GGCAAUACUCGUG
DLF005_scaffold5253_15/517-432                GAGCG.GAGGGCGCA.............UAUGAAC.GU.AGUUCA.UA..UUUAGG.AU..GCGCCCGA.CA.AUCUGCCGC.CGA.GC...CAU....GCGAG.GG.GGCAAUACUCGUG
NOM010_scaffold39305_1/34929-34844            GAGCG.GAGGGCGCA.............UAUGAAC.GU.AGUUCA.UA..UUUAGG.AU..GCGCCCGA.CA.AUCUGCCGC.CGA.GC...CAU....GCGAG.GG.GGCAAUACUCGUG
DLM022_scaffold2605_5/1798-1883               GAGCG.GAGGGCGCA.............UAUGAAC.GA.AGUUCA.UA..UUUAGG.AU..GCGCCCGA.CA.ACCUGCCGC.CGA.GC...GAA....GCGAG.GG.GGCAAUACCCGCA
NLF013_scaffold40523_2/5098-5013              GAGCG.GAGGGCGCA.............UAUGAAC.GA.AGUUCA.UA..UUUAGG.AU..GCGCCCGA.CA.ACCUGCCGC.CGA.GC...GAA....GCGAG.GG.GGCAAUACCCGCA
4491414.3_NODE_88/12158-12243                 GAGCG.GAGGGCGCA.............UAUGAAC.GA.AGUUCA.UA..UUUAGG.AU..GCGCCCGA.CA.ACCUGCCGC.CGA.GC...GAA....GCGAG.GG.GGCAAUACCCGCA
4491484.3_NODE_11298/18777-18862              GAGCG.GAGGGCGCA.............UAUGAAC.GA.AGUUCA.UA..UUUAGG.AU..GCGCCCGA.CA.ACCUGCCGC.CGA.GC...GAA....GCGAG.GG.GGCAAUACCCGCA
NLM010_scaffold14051_8/4970-4885              GAGCG.GAGGGCGCA.............UAUGAAC.GA.AGUUCA.UA..UUUAGG.AU..GCGCCCGA.CA.ACCUGCCGC.CGA.GC...GAA....GCGAG.GG.GGCAAUACCCGCA
NOM010_scaffold33282_6/4969-4884              GAGCG.GAGGGCGCA.............UAUGAAC.GA.AGUUCA.UA..UUUAGG.AU..GCGCCCGA.CA.ACCUGCCGC.CGA.GC...GAA....GCGAG.GG.GGCAAUACCCGCA
NOM013_scaffold86_3/5102-5017                 GAGCG.GAGGGCGCA.............UAUGAAC.GA.AGUUCA.UA..UUUAGG.AU..GCGCCCGA.CA.ACCUGCCGC.CGA.GC...GAA....GCGAG.GG.GGCAAUACCCGCA
scaffold305_4_MH0012/9850-9765                UAGCG.GAGGGCGCA.............UAUGAAC.GA.AGUUCA.UA..UUUAGG.AU..GCGCCCUA.CA.ACCUGCCGC.CGA.GC...GAA....GCGAG.GG.GGCAAUACCCGCA
DLF005_scaffold115_11/525-440                 GAGCG.GAGGGCGCA.............UAUGAAC.GA.AGUUCA.UA..UUUAGG.AU..GCGCCCGA.CA.AUCUGCCGC.CGA.GC...AAA....GCGAG.GG.GGCAAUACCCGCA
NLF013_scaffold40991_1/43164-43249            GAGCG.GAGGGCGCA.............UAUGAAC.GA.AGUUCA.UA..UUUAGG.AU..GCGCCCGA.CA.AUCUGCCGC.CGA.GC...AAA....GCGAG.GG.GGCAAUACCCGCA
SRS020233_C4266788/48-133                     GAGCG.GAGGGCGCA.............UAUGAAC.GA.AGUUCA.UA..UUUAGG.AU..GCGCCCGA.CA.AUCUGCCGC.CGA.GC...AAA....GCGAG.GG.GGCAAUACCCGCA
SRS050752_LANL_scaffold_15875/4728-4643       GAGCG.GAGGGCGCA.............UAUGAAC.GA.AGUUCA.UA..UUUAGG.AU..GCGCCCGA.CA.AUCUGCCGC.CGA.GC...AAA....GCGAG.GG.GGCAAUACCCGCA
DLM028_scaffold5141_1/25855-25770             GAGCG.GAGGGCGCA.............UAUGAAC.GA.AGUUCA.UA..UUUAGG.AU..GCGCCCGA.CA.AUCUGCCGC.CGA.GC...AAA....GCGAG.GG.GGCAAUACCCGCA
NLM001_scaffold17342_2/43464-43549            GAGCG.GAGGGCGCA.............UAUGAAC.GA.AGUUCA.UA..UUUAGG.AU..GCGCCCGA.CA.AUCUGCCGC.CGA.GC...AAA....GCGAG.GG.GGCAAUACCCGCA
SRS015065_WUGC_scaffold_43002/5820-5905       GAGCG.GAGGGCGCA.............UAUGAAC.GA.AGUUCA.UA..UUUAGG.AU..GCGCCCGA.CA.AUCUGCCGC.CGA.GC...AAA....GCGAG.GG.GGCAAUACCCGCA
NLF011_scaffold619_4/7976-7891                GAGCA.GAGGGCGCA.............UAUGAAC.GA.AGUUCA.UA..UUUAGG.AU..GCGCCCGA.CA.AUCUGCCGC.CGA.GC...AAA....GCGAG.GG.GGCAAUACCCGCA
SRS015782_WUGC_scaffold_13717/8771-8686       GAGCA.GAGGGCGCA.............UAUGAAC.GA.AGUUCA.UA..UUUAGG.AU..GCGCCCGA.CA.ACCUGCCGA.CGA.GC...AAA....GCGAG.GG.GGCAAUACCCGUG
4491414.3_NODE_1590/51-136                    GAGCA.GAGGGCGCA.............UAUGAAC.GA.AGUUCA.UA..UUUAGG.AU..GCGCCCGA.CA.ACCUGCCGA.CGA.GC...AAA....GCGAG.GG.GGCAAUACCCGUG
NLM001_scaffold17342_2/22599-22684            GAGCA.GAGGGCGCA.............UAUGAAC.GA.AGUUCA.UA..UUUAGG.AU..GCGCCCGA.CA.ACCUGCCGA.CGA.GC...AAA....GCGAG.GG.GGCAAUACCCGUG
NLM029_scaffold41027_3/30355-30270            GAGCA.GAGGGCGCA.............UAUGAAC.GA.AGUUCA.UA..UUUAGG.AU..GCGCCCGA.CA.ACCUGCCGA.CGA.GC...AAA....GCGAG.GG.GGCAAUACCCGUG
NLF011_scaffold6675_2/12829-12743             AGGAG.GAGGACGCA.............UAUGUGC.GA.AGCACA.UA..UUUAGG.AU..GCGUCCGG.CG.ACCUGCCGC.CGA.AC...GAAU...GUGAG.GA.GGCAAUACCGCGA
scaffold21789_2_MH0001/1132-1046              AGGAG.GAGGACGCA.............UAUGUGC.GA.AGCACA.UA..UUUAGG.AU..GCGUCCGG.CG.ACCUGCCGC.CGA.AC...GAAU...GUGAG.GA.GGCAAUACCGCGA
scaffold5783_2_MH0026/1081-1167               AGGAG.GAGGACGCA.............UAUGUGC.GA.AGCACA.UA..UUUAGG.AU..GCGUCCGG.CG.ACCUGCCGC.CGA.AC...GAAU...GUGAG.GA.GGCAAUACCGCGA
scaffold16926_1_MH0031/213-299                AGGAG.GAGGACGCA.............UAUGUGC.GA.AGCACA.UA..UUUAGG.AU..GCGUCCGG.CG.ACCUGCCGC.CGA.AC...GAAU...GUGAG.GA.GGCAAUACCGCGA
SRS014235_WUGC_scaffold_2906/10492-10406      AGGAG.GAGGACGCA.............UAUGUGC.GA.AGCACA.UA..UUUAGG.AU..GCGUCCGG.CG.ACCUGCCGC.CGA.AC...GAAU...GUGAG.GA.GGCAAUACCGCGA
scaffold43775_1_MH0070/4201-4115              GAAAG.GAGGACGCA.............UAUGUGC.GA.AGCACA.UA..UUUAGG.AU..GCGUCCGA.CG.ACCUGCCGC.CGA.AC...GAAU...GUGAG.GA.GGCAAUACCGCGA
scaffold10053_1_V1.UC-10/295-381              GAAAG.GAGGACGCA.............UAUGUGC.GA.AGCACA.UA..UUUAGG.AU..GCGUCCGA.CG.ACCUGCCGC.CGA.AC...GAAU...GUGAG.GG.GGCGAUACCGCGA
C3021096_1_MH0078/389-303                     GAAAG.GAGGACGCA.............UAUGUGC.GA.AGCACA.UA..UUUAGG.AU..GCGUCCGA.CG.ACCUGCCGC.CGA.AC...GAAU...GUGAG.GG.GGCAAUACCGCGA
scaffold64011_1_V1.UC-9/295-381               GAAAG.GAGGACGCA.............UAUGUGC.GA.AGCACA.UA..UUUAGG.AU..GCGUCCGA.CG.ACCUGCCGC.CGA.AC...GAAU...GUGAG.GG.GGCAAUACCGCGA
scaffold3966_8_MH0014/6047-5961               GAAAG.GAGGACGCA.............UAUGUGC.GA.AGCACA.UA..UUUAGG.AU..GCGUCCGA.CG.ACCUGCCGC.CGA.AC...GAAU...GUGAG.GG.GGCAAUACCGCGA
scaffold42467_3_MH0002/9945-9857              GAGAG.GAGAGCGCAU............AUGAACC.AU.AGGUUC.AUA.UUUAGG.AU..GCGCUCGA.CG.AUUUACCGC.CGA.AC...GAAA...GUGAG.GG.GGUGCUACCCGUG
scaffold7823_8_MH0028/9950-9862               GAGAG.GAGAGCGCAU............AUGAACC.AU.AGGUUC.AUA.UUUAGG.AU..GCGCUCGA.CG.AUUUACCGC.CGA.AC...GAAA...GUGAG.GG.GGUGCUACCCGUG
SRS013687_C2570204/400-488                    GAGAG.GAGAGCGCAU............AUGAACC.AU.AGGUUC.AUA.UUUAGG.AU..GCGCUCGA.CG.AUUUACCGC.CGA.AC...GAAA...GUGAG.GG.GGUGCUACCCGUG
scaffold3109_9_O2.UC-14/8286-8198             GGGAG.GAGAGCGCAU............AUGAACC.GU.AGGUUC.AUA.UUUAGG.AU..GCGCUCGA.CG.AUUUACCGC.CGA.AC...GAAA...GUGAG.GG.GGUGCUACCCGCG
SRS014235_WUGC_scaffold_8226/10288-10200      GGGAG.GAGAGCGCAU............AUGAACC.GU.AGGUUC.AUA.UUUAGG.AU..GCGCUCGA.CG.AUUUACCGC.CGA.AC...GAAA...GUGAG.GG.GGUGCUACCCGCG
NLF013_scaffold345_1/21833-21921              GGGAG.GAGAGCGCAU............AUGAACC.GU.AGGUUC.AUA.UUUAGG.AU..GCGCUCGA.CG.AUUUACCGC.CGA.AC...GAAA...GUGAG.GG.GGUGCUACCCGCG
NLM010_scaffold13542_3/23333-23421            GGGAG.GAGAGCGCAU............AUGAACC.GU.AGGUUC.AUA.UUUAGG.AU..GCGCUCGA.CG.AUUUACCGC.CGA.AC...GAAA...GUGAG.GG.GGUGCUACCCGCG
SRS051031_LANL_scaffold_72848/22184-22272     GGGAG.GAGAGCGCAU............AUGAACC.GU.AGGUUC.AUA.UUUAGA.AU..GCGCUCGA.CG.AUUUACCGC.CGA.AC...GAAA...GUGAG.GG.GGUGCUUCCCGCG
scaffold63743_1_MH0076/1853-1765              GGGAG.GAGAGCGCAU............AUGAACC.GU.AGGUUC.AUA.UUUAGA.AU..GCGCUCGA.CG.AUUUACCGC.CGA.AC...GAAA...GUGAG.GG.GGUGCUUCCCGCG
scaffold52922_7_V1.UC-10/8917-8829            GGGAG.GAGAGCGCAU............AUGAACC.GU.AGGUUC.AUA.UUUAGA.AU..GCGCUCGA.CG.AUUUACCGC.CGA.AC...GAAA...GUGAG.GG.GGUGCUUCCCGCG
scaffold17839_4_MH0023/687-599                GGGAG.GAGAGCGCAU............AUGAACC.GU.AGGUUC.AUA.UUUAGA.AU..GCGCUCGA.CG.AUUUACCGC.CGA.AC...GAAA...GUGAG.GG.GGUGCUUCCCGCG
scaffold103636_1_MH0040/1382-1470             GGGAG.GAGAGCGCAU............AUGAACC.GU.AGGUUC.AUA.UUUAGA.AU..GCGCUCGA.CG.AUUUACCGC.CGA.AC...GAAA...GUGAG.GG.GGUGCUUCCCGCG
scaffold10937_5_V1.UC-21/18056-17967          ACGAG.GAGGAACCGU............UAUGCGC.AU.AGCGCA.UAA.UUAAAA.AU.CGGUUCCGA.CG.ACCUGCCGC.CGG.GC...AUAA...GCACG.GG.GGCAACACAGAUU
scaffold17227_1_MH0003/3559-3470              AUGAG.GAGAAACCGU............UAUGCGC.AU.AGCGCA.UAA.UUAAAA.AU.CGGUUCCGA.CG.ACCUGCCGC.CGG.GC...AUAA...GCACG.GG.GGCAACACAGAUU
UnmappedStool_Broad_scaffold_727491/776-687   AUGAG.GAGGAACCGU............UAUGCGC.AU.AGCGCA.UAA.UUAAAA.AU.CGGUUCCGA.CG.ACCUGCCGC.CGG.GC...AUAA...GCACG.GG.GGCAACACAGAUU
scaffold38477_2_MH0003/889-978                UAGAG.GAGGAACCGU............UAUGUGC.GA.AGCGCA.UA..AUUAAG.AAUCGGUUCCGA.CG.ACCUGCCGU.CUG.GC...GAAU...GCGAG.GG.GGCGAUACGAAUU
SRS047014_WUGC_scaffold_64002/203-291         CUAAG.GAGGAACCGC............UAUGCGC.AA.AGCGCA.UAA.UUGAAA.AU.CGGUUCCGA.CG.ACCUGCCGC.UGA.GC...AUAA...GCGAG.G..GUCGAUACAUAUU
UnmappedStool_Broad_scaffold_615438/938-849   CUAAG.GAGGAACCGC............UAUGCGC.AA.AGCGCA.UA..AUUGAA.AAUCGGUUCCGA.CG.ACCUGCCGC.CGA.GC...GUGG...GCGAG.GG.GGCGAUACAGAUU
scaffold28406_3_MH0003/1164-1253              CUAAG.GAGGAACCGC............UAUGCGC.AA.AGCGCA.UA..AUUGAA.AAUCGGUUCCGA.CG.ACCUGCCGC.CGA.GC...GUGG...GCGAG.GG.GGCGAUACAGAUU
scaffold286_9_V1.UC-21/10499-10410            CUAAG.GAGGAACCGC............UAUGCGC.AA.AGCGCA.UAA.UUGAAA.AU.CGGUUCUGA.CG.ACCUGCCGC.CGA.GC...GUGG...GCGGG.GG.GGCGAUACAGAUU
scaffold10571_2_MH0003/135-224                AAGAG.AAGGAAUCGU............UAUGUGC.AA.AGCACA.UA..AUUGAG.AAUCGAUUCCGA.CG.ACUUGCCGC.CGA.GC...GUAA...GCGAG.GG.GGCAUUACAUAUU
SRS047014_C3622017/1125-1214                  AAGAG.AAGGAAUCGU............UAUGUGC.AA.AGCACA.UA..AUUGAG.AAUCGAUUCCGA.CG.ACCUGCCGC.CGA.GC...GUAA...GCGAG.GG.GGCAUUACAUAUU
scaffold15787_5_V1.UC-21/2262-2351            AAGAG.AAGGAAUCGU............UAUGUGC.AA.AGCACA.UA..AUUGAG.AAUCGAUUCCGA.CG.ACCUGCCGC.CGA.GC...GUAA...GCGAG.GG.GGCAUUACAUAUU
scaffold2299_8_V1.UC-21/4878-4967             AUUAG.GAGGAAUCGU............UAUGUGC.GA.AGCACA.UA..AUUAAA.AAUCGGUUCCGA.CG.ACCUGCCGC.CGA.GC...GAAA...GGGAG.GG.GGCGAUACAGAUU
scaffold28663_1_MH0003/4901-4990              AUUAG.GAGGAAUCGU............UAUGUGC.GA.AGCACA.UA..AUUAAA.AAUCGGUUCCGA.CG.ACCUGCCGC.CGA.GC...GAAA...GGGAG.GG.GGCGAUACAGAUU
scaffold13014_3_MH0003/871-782                AUGAG.GAGGAACCGU............UAUGUGC.AA.AGCGAA.AA..AUAAAA.AAGCGGUUCCGA.CG.CCCUGCCGC.CGA.GC...GAAA...GCGAG.GG.GGCAAUACAGAUU
scaffold1560_5_V1.UC-21/35532-35621           UUGAG.GAGAAACCGU............UAUGUGC.GA.AGCACA.UAA.UUAAAA.AU.CGGUUUCGA.CG.CCCUGCCGC.CGA.GC...GAAG...GCGAG.GG.GGCGUUACACAUA
scaffold10862_12_MH0070/850-763               GAGAG.GAGGCACUCA............CAAGAAC.GA.AGUUCU.UG..UUUUUC.AU..AGUGCCGA.CG.ACUUGCCGC.CGA.AC...GAAG...GUGAG.GG.GGCGUUACCUUAA
scaffold40279_5_MH0086/4387-4474              GAGAG.GAGGCGCUCA............CAAGAAC.GA.AGUUCU.UG..UUUUUC.AU..AGUGCCGA.CG.ACUUGCCGC.CGA.AC...GGAA...GUGAG.GG.GGCGUUACCUUAA
DLM002_scaffold41192_1/4338-4423              GUGAG.GAGGGGCUG.............CAUGAAC.GA.AGUUCA.UA..UUU..A.AU.CAGCCCCGA.CG.ACCUGCCGU.CUG.GC...GAAG...GCGAG.GG.GGCGACACUAGAG
scaffold11155_5_MH0069/941-856                GUGAG.GAGGGGCUG.............CAUGAAC.GA.AGUUCA.UA..UUUA...AU.CAGCCCCGA.CG.ACCUGCCGC.CGA.GC...GAAG...GCGAG.GG.GGCAUUAUCAGAG
SRS049164_WUGC_scaffold_17458/1752-1667       GUGAG.GAGGGGCUG.............CAUGAAC.GA.AGUUCA.UA..UUUA...AU.CAGCCCCGA.CG.ACCUGCCGC.CGA.GC...GAAG...GCGAG.GG.GGCAUUACCAGAG
SRS047014_WUGC_scaffold_37217/764-679         GUGAG.GAGGGGCUG.............CAUGAAC.GA.AGUUCA.UA..UUUA...AU.CAGCCCCGA.CG.ACCUGCCGC.CGA.GC...GAAG...GCGAG.GG.GGCAUUACCAGAG
scaffold4153_5_MH0086/14381-14296             GUGAG.GAGGGGCUG.............CAUGAAC.GA.AGUUCA.UA..UUU..A.AU.CAGCCCCGA.UG.ACCUGCCGU.CUG.GC...GAAG...GCGAG.GG.GGCAUUACCUGAG
scaffold11765_2_MH0035/2930-3018              GUGAG.GAGGCGCCGG............UAGGGAG.GA.AGUCCA.UA..AUUAAA.AU.CGGCGCCGA.CG.ACGUGCCGC.CGA.GC...GUAG...GCGAG.GG.AGCGAUACAUUGA
scaffold13717_16_MH0055/3193-3105             GUGAG.GAGGCACCGU............UAUGGAC.GA.AGUCCA.UA..AUUAAA.AU.CGGCGCCGA.CG.ACGUGCCGC.CGA.GC...GGAG...GCGAG.GG.GGCGAAACAUUUG
4491412.3_NODE_59187/2415-2327                UGAAG.GAGGUGCCGU............UAUGGAC.GA.AGUCCA.UA..AUUAAA.AU.CGGCACCGA.CG.ACGUGCCGC.CGA.GC...GGAG...GCGAG.GG.GGCGAUACAUUGA
scaffold78567_4_V1.UC-10/736-648              UGAAG.GAGGUGCCGU............UAUGGAC.GA.AGUCCA.UA..AUUAAA.AU.CGGCACCGA.CG.ACGUGCCGC.CGA.GC...GGAG...GCGAG.GG.GGCGAUACAUUGA
scaffold13105_5_MH0039/1478-1390              UGAAG.GAGGCGCCGU............UAUGGAC.GA.AGUCCA.UA..AUUAAA.AU.CGGCGCCGA.CG.ACGUGCCGC.CGA.GC...GGAG...GCGAG.GG.GGCGAUACAUUGA
SRS015065_C2475984/160-72                     UGAAG.GAGGCGCCGU............UAUGGAC.GA.AGUCCA.UA..AUUAAA.AU.CGGCGCCGA.CG.ACGUGCCGC.CGA.GC...GAAG...GCGAG.GG.GGCGAUACAUUGA
SRS015854_WUGC_scaffold_39722/783-871         UGAAG.GAGGCGCCGU............UAUGGAC.GA.AGUCCA.UA..AUUAAA.AU.CGGCGCCGA.CG.ACGUGCCGC.CGA.GC...GAAG...GCGAG.GG.GGCGAUACAUUGA
4491410.3_NODE_72874/458-370                  UGAAG.GAGGCGCCGU............UAUGGAC.GA.AGUCCA.UA..AUUAAA.AU.CGGCGCCGA.CG.ACGUGCCGC.CGA.GC...GAAG...GCGAG.GG.GGCGAUACAUUGA
scaffold30791_1_MH0045/1440-1352              UGAAG.GAGGCGCCGU............UAUGGAC.GA.AGUCCA.UA..AUUAAA.AU.CGGCGCCGA.CG.ACGUGCCGC.CGA.GC...GAAG...GCGAG.GG.GGCGAUACAUUGA
SRS014313_C2642007/513-425                    UGAAG.GAGGCGCCGU............UAUGGAC.GA.AGUCCA.UA..AUUAAA.AU.CGGCGCCGA.CG.ACGUGCCGC.CGA.GC...GAAG...GCGAG.GG.GGCGAUACAUUGA
SRS015133_WUGC_scaffold_14646/3958-4046       UGAAG.GAGGCGCCGU............UAUGGAC.GA.AGUCCA.UA..AUUAAA.AU.CGGCGCCGA.CG.ACGUGCCGC.CGA.GC...GAAG...GCGAG.GG.GGCGAUACAUUGA
SRS064276_LANL_scaffold_69898/947-859         UGAAG.GAGGCGCCGU............UAUGGAC.GA.AGUCCA.UA..AUUAAA.AU.CGGCGCCGA.CG.ACGUGCCGC.CGA.GC...GAAG...GCGAG.GG.GGCGAUACAUUGA
scaffold6217_11_MH0060/445-533                UGAAG.GAGGCGCCGU............UAUGGAC.GA.AGUCCA.UA..AUUAAA.AU.CGGCGCCGA.CG.ACGUGCCGC.CGA.GC...GAAG...GCGAG.GG.GGCGAUACAUUGA
NLM031_scaffold22895_2/701-789                GUGAG.GAGGCACCGU............UAUGGAC.GG.AGUCCA.UA..AUUAAA.AU.CGGCGCCGA.CG.ACGUGCCGC.CGA.GC...GGAG...GCGAG.GG.GGCGAUACAUUGA
SRS019161_C2635214/910-822                    GUGAG.GAGGCGCCGU............UAUGGAC.GA.AGUCCA.UA..AUUAAA.AU.CGGCGCCGA.CG.ACGUGCCGC.CGA.GC...GAAG...GCGAG.GG.GGCGAUACAUUGA
SRS022609_Baylor_scaffold_81975/306-394       GUGAG.GAGGCGCCGU............UAUGGAC.GA.AGUCCA.UA..AUUAAA.AU.CGGCGCCGA.CG.ACGUGCCGC.CGA.GC...GGAG...GCGAG.GG.AGCGAUACAUUGA
SRS011134_C5096897/68-156                     GUGAG.GAGGCGCCGU............UAUGGAC.GA.AGUCCA.UA..AUUAAA.AU.CGGCGCCGA.CG.ACGUGCCGC.CGA.GC...GGAG...GCGAG.GG.AGCGAUACAUUGA
SRS016095_C2550127/95-7                       GUGAG.GAGGCGCCGU............UAUGGAC.GA.AGCCCA.UA..AUUAAA.AU.CGGCGCCGA.CG.ACGUGCCGC.CGA.GC...GGAG...GCGAG.GG.GGCGAUACAUUGA
SRS014923_C3359156/1501-1589                  GUGAG.GAGGCACCGU............UAUGGAC.GA.AGCCCA.UA..AUUAAA.AU.CGGCGCCGA.CG.ACGUGCCGC.CGA.GC...GGAG...GCGAG.GG.GGCGAUACAUUGA
scaffold2629_2_V1.CD-4/630-718                GUGAG.GAGGCGCCGU............UAUGGAC.GA.AGUCCA.UA..AUUAAA.AU.CGGCGCCGA.CG.ACGUGCCGC.CGA.GC...GGAG...GCGAG.GG.GGCGAUACAUUGA
SRS016989_C1449896/215-303                    GUGAG.GAGGCGCCGU............UAUGGAC.GA.AGUCCA.UA..AUUAAA.AU.CGGCGCCGA.CG.ACGUGCCGC.CGA.GC...GGAG...GCGAG.GG.GGCGAUACAUUGA
scaffold33809_5_MH0010/436-524                GUGAG.GAGGCGCCGU............UAUGGAC.GA.AGUCCA.UA..AUUAAA.AU.CGGCGCCGA.CG.ACGUGCCGC.CGA.GC...GGAG...GCGAG.GG.GGCGAUACAUUGA
SRS050925_LANL_scaffold_67068/378-288         GUGAG.UUGGAGCGCU............UAUGAGC.GU.AGCGAA.UA..ACUCUC.AU.GCGCUCCAA.CG.ACCUGCCCCGCUC.GC...AUAA...GCGAGAGG.GGCGAUACCGAUU
hgutS8_s8_160066/177-267                      GUGAG.UUGGAGCGCU............UAUGAGC.GU.AGCGAA.UA..ACUCUC.AU.GCGCUCCAA.CG.ACCUGCCCCGCUC.GC...AUAA...GCGAGAGG.GGCGAUACCGAUU
scaffold3218_1_O2.UC-4/8120-8030              GUGAG.UUGGAGCGCU............UAUGAGC.GU.AGCGAA.UA..ACUCUC.AU.GCGCUCCAA.CG.ACCUGCCCCGCUC.GC...AUAA...GCGAGAGG.GGCGAUACCGAUU
scaffold61583_4_MH0075/3685-3775              GUGAG.UUGGAGCGCU............UAUGAGC.GU.AGCGAA.UA..ACUCUC.AU.GCGCUCCAA.CG.ACCUGCCCCGCUC.GC...AUAA...GCGAGAGG.GGCGAUACCGAUU
scaffold15636_16_MH0056/1445-1356             .AAGA.GAGGAGCGCU............UAUGAGC.GA.AGCGAA.UA..AUUCAA.AU.GCGCUCCGA.CG.ACCUGCCCCUCUC.GC...GGAG...GCGAGAGG.GGCGAUACAUUGU
SRS022609_Baylor_scaffold_87525/2659-2748     GAG.A.GAGGAGCGCU............UAUGAGC.GA.AGCGAA.UA..ACUCAA.AU.GCGCUCCGA.CG.ACCUGCCCCGCUU.GC...GGAG...GCGAGAGG.GGCGAUACAUUGU
scaffold742_3_MH0070/8895-8984                GAG.A.GAGGAGCGCU............UAUGAGC.GA.AGCGAA.UA..ACUCAA.AU.GCGCUCCGA.CG.ACCUGCCCCGCUU.GC...GGAG...GCGAGAGG.GGCGAUACAUUGU
scaffold296_6_V1.UC-19/3774-3685              GAG.A.GAGGAGCGCU............UAUGAGC.GA.AGCGAA.UA..ACUCAA.AU.GCGCUCCGA.CG.ACCUGCCCCGCUU.GC...GGAG...GCGAGAGG.GGCGAUACAUUGU
SRS052697_C3342988/581-670                    GAG.A.GAGGAGCGCU............UAUGAGC.GA.AGCGAA.UA..ACUCAA.AU.GCGCUCCGA.CG.ACCUGCCCCGCUU.GC...GGAG...GCGAGAGG.GGCGAUACAUUGU
scaffold29381_3_MH0051/248-159                GAG.A.GAGGAGCGCU............UAUGAGC.GA.AGCGAA.UA..ACUCAA.AU.GCGCUCCGA.CG.ACCUGCCCCGCUU.GC...GGAG...GCGAGAGG.GGCGAUACAUUGU
NZ_ABEY02000006.1/301682-301592               GGAAG.GAGGAGCGCU............UAUGAGC.GA.AGCGAA.UA..AUUCAA.AU.GCGCUCCGA.CG.ACCUGCCCCGCUC.GC...GGAG...GCGAGAGG.GGCGAUACAUUGU
scaffold28830_2_MH0069/4782-4692              GGAAG.GAGGAGCGCU............UAUGAGC.GA.AGCGAA.UA..AUUCAA.AU.GCGCUCCGA.CG.ACCUGCCCCGCUC.GC...GGAG...GCGAGAGG.GGCGAUACAUUGA
NLM004_scaffold581_30/972-882                 GGAAG.GAGGAGCGCU............UAUGAGC.GA.AGCGAA.UA..ACUCAA.AU.GCGAUCCGA.CG.ACCUGCCCCGCUC.GC...AGAG...GCGAGAGG.GGCGAUACAUUGU
SRS020233_C4264350/1106-1196                  GGAAG.GAGGAGCGCU............UAUGAGC.GA.AGCGAA.UA..ACUCAA.AU.GCGCUCCGA.CG.ACCUGCCCCGCUC.GC...AGAG...GCGAGAGG.GGCGAUACAUUGU
scaffold11003_2_MH0086/11061-11151            GGAAG.GAGGAGCGCU............UAUGAGC.GA.AGCGAA.UA..ACUCAA.AU.GCGCUCCGA.CG.ACCUGCCCCGCUC.GC...AGAG...GCGAGAGG.GGCGAUACAUUGU
scaffold10118_1_V1.CD-8/20010-19920           GGAAG.GAGGAGCGCU............UAUGAGC.GA.AGCGAA.UA..ACUUAA.AU.GCGCUCCGA.CG.ACCUGCCCCGCUC.GC...GGAG...GCGAGAGG.GGCGAUACAUUGU
scaffold6167_3_O2.UC-4/1532-1442              GGAAG.GAGGAGCGCU............UAUGAGC.GA.AGCGAA.UA..ACUCAA.AU.GCGCUCCGA.CG.ACCUGCCACGCUC.GU...GGAG...GCGAGAGG.GGCGAUACAUUGU
C1456103_1_MH0019/972-882                     GGAAG.GAGGAGCGCU............UAUGAGC.GA.AGCGAA.UA..ACUCAA.AU.GCGCUCCGA.CG.ACCUGCCACGCUC.GC...GGAG...GCGAGAGG.GGCGAUACAUUGU
SRS045004_C3998566/517-607                    GGAAG.GAGGAGCGCU............UAUGAGC.GA.AGCGAA.UA..ACUCAA.AU.GCGCUCCGA.CG.ACCUGCCCCGCUU.GC...GGAG...GCGAGAGG.GGCGAUACAUUGU
scaffold70668_3_MH0064/4916-5006              GGAAG.GAGGAGCGCU............UAUGAGC.GA.AGCGAA.UA..ACUCAA.AU.GCGCUCCGA.CG.ACCUGCCCCGCUC.GC...GGAG...GCGAGAGG.GGCGAUACAUUGU
SRS018427_C2379170/1195-1285                  GGAAG.GAGGAGCGCU............UAUGAGC.GA.AGCGAA.UA..ACUCAA.AU.GCGCUCCGA.CG.ACCUGCCCCGCUC.GC...GGAG...GCGAGAGG.GGCGAUACAUUGU
4491401.3_NODE_79689/191-101                  GGAAG.GAGGAGCGCU............UAUGAGC.GA.AGCGAA.UA..ACUCAA.AU.GCGCUCCGA.CG.ACCUGCCCCGCUC.GC...GGAG...GCGAGAGG.GGCGAUACAUUGU
scaffold2507_7_MH0046/2573-2663               GGAAG.GAGGAGCGCU............UAUGAGC.GA.AGCGAA.UA..ACUCAA.AU.GCGCUCCGA.CG.ACCUGCCCCGCUC.GC...GGAG...GCGAGAGG.GGCGAUACAUUGU
scaffold2413_1_MH0063/15654-15744             GGAAG.GAGGAGCGCU............UAUGAGC.GA.AGCGAA.UA..ACUCAA.AU.GCGCUCCGA.CG.ACCUGCCCCGCUC.GC...GGAG...GCGAGAGG.GGCGAUACAUUGU
SRS014459_WUGC_scaffold_95717/5242-5152       GGAAG.GAGGAGCGCU............UAUGAGC.GA.AGCGAA.UA..ACUCAA.AU.GCGCUCCGA.CG.ACCUGCCCCGCUC.GC...GGAG...GCGAGAGG.GGCGAUACAUUGU
SRS047014_WUGC_scaffold_39331/1374-1284       GGAAG.GAGGAGCGCU............UAUGAGC.GA.AGCGAA.UA..ACUCAA.AU.GCGCUCCGA.CG.ACCUGCCCCGCUC.GC...GGAG...GCGAGAGG.GGCGAUACAUUGU
4491405.3_NODE_22803/227-137                  GGAAG.GAGGAGCGCU............UAUGAGC.GA.AGCGAA.UA..ACUCAA.AU.GCGCUCCGA.CG.ACCUGCCCCGCUC.GC...GGAG...GCGAGAGG.GGCGAUACAUUGU
scaffold25242_4_MH0015/1807-1717              GGAAG.GAGGAGCGCU............UAUGAGC.GA.AGCGAA.UA..ACUCAA.AU.GCGCUCCGA.CG.ACCUGCCCCGCUC.GC...GGAG...GCGAGAGG.GGCGAUACAUUGU
scaffold15636_16_MH0056/1538-1448             GGAAU.GAGGAGCGCU............UAUGAGC.GA.AGCGAA.UA..AUUCAA.AU.GCGCUCCGA.CG.ACCUGCCCCUCUC.GC...GGAG...GCGAGAGG.GGCGAUACAUUGA
scaffold6167_3_O2.UC-4/1439-1350              .AAGA.GAGGAGCGCU............UAUGAGC.GA.AGCGAA.UA..ACUCAA.AU.GCGCUCCGA.CG.ACCUGCCACGCUC.GU...GGAG...GCGAGAGG.GGCGAUACAUUGU
NLM004_scaffold581_30/879-790                 .AAGA.GAGGAGCGCU............UAUGAGC.GA.AGCGAA.UA..AAUCAA.AU.GCGCUCCGA.CG.ACCUGCCCCGCUC.GC...AGAG...GCGAGAGG.GGCGUUACAUAUU
DLM002_scaffold52723_1/45415-45325            GGAAG.GAGGAGCGCU............UAUGAGC.GA.AGCGAA.UA..AAUCAA.AU.GCGCUCCGA.CG.ACCUGCCCCGCUC.GC...AGAG...GCGAGAGG.GGCGUUACAUAUU
NZ_ABEY02000006.1/301589-301500               .AAGA.GAGGAGCGCU............UAUGAGC.GA.AGCGAA.UA..ACUCAA.AU.GCGCUCCGA.CG.ACCUGCC.C.CGC.UCGU.GGAG.GCGAGAG.G..GGCGAUACAUUGU
NLM005_scaffold36694_1/287-373                UUUAG.GAGGAAACAA............AAUGAAC.GA.AGUUUA.UU..UUUAGA.AU..GUUUUCGA.GG.AAAUGCCUA.UAA.UC...AAA....GGAAA.GG.AACAAUACAUAUA
NLF011_scaffold10954_1/27-113                 UUUAG.GAGGAAACAA............AAUGAAC.GA.AGUUUA.UU..UUUAGA.AU..GUUUUCGA.GG.AAAUGCCUA.UAA.UC...AAA....GGAAA.GG.AACAAUACAUAUA
SRS052027_C1742966/217-303                    UUUAG.GAGAAAACAA............AAUGAAC.GA.AGUUUA.UU..UUUAGA.AU..GUUUUCGA.CG.AAAUGCCGA.UAA.UC...AAA....GGAAA.GG.AACAAUACAUAUA
SRS014979_C3274535/480-566                    UUUAG.GAGAAAACAA............AAUGAAC.GA.AGUUUA.UU..UUUAGA.AU..GUUUUCGA.CG.AAAUGCCGA.UAA.UC...AAA....GGAAA.GG.AACAAUACAUAUA
SRS015578_C2424559/247-333                    UUUAG.GAGAAAACAA............AAUGAAC.GA.AGUUUA.UU..UUUAGA.AU..GUUUUCGA.CG.AAAUGCCGA.UAA.UC...AAA....GGAAA.GG.AACAAUACAUAUA
NLM032_scaffold27568_6/12444-12530            UUUAG.GAGAAAACAA............AAUGAAC.GA.AGUUUA.UU..UUUAGA.AU..GUUUUCGA.CG.AAAUGCCGA.UAA.UC...AAA....GGAAA.GG.AACAAUACAUAUA
SRS014923_C3362890/480-566                    UUUAG.GAGAAAACAA............AAUGAAC.GA.AGUUUA.UU..UUUAGA.AU..GUUUUCGA.CG.AAAUGCCGA.UAA.UC...AAA....GGAAA.GG.AACAAUACAUAUA
NOM016_scaffold15677_1/127-41                 .AGAG.GGAGGUGCAA............CAUGAAC.GA.AGUGAA.UGU.UUUGGA.AC..GCACCGAC.CG.ACUUGCCGA.CGA.GC...AAA....GCGAG.GG.GGCGUUACCGAAG
SRS022071_C2744722/142-57                     .AGAG.GGAGGUGCAA............CAUGAAC.GA.AGUGAA.UG..UUUUGG.AA.UGCACCGAC.CG.ACUUGCCGA.CGA.GC...AAA....GCGAG..G.GGCGUUACCGAAA
SRS014979_C3294287/1871-1785                  .AGAG.GGAGGUGCAA............CAUGAAC.GA.AGAGAA.UGU.UUUUAA.AU..GCACCGAC.CG.ACUUGCCGA.CGA.GC...GAA....GCGAG.GG.GGCGUUACCGAAA
scaffold19350_1_MH0062/365-279                .AGAG.GGAGGUGCAA............CACGAAC.AA.AGUGAA.UGU.UUUUAA.AU..GCACCGAC.CG.ACUUGCCGA.CGA.GC...GAA....GCGAG.GG.GGCGUUACCGAAA
NLM032_scaffold67254_1/6230-6144              AGAGG.GAGGUGCAA.............CAUGAAC.GA.AGUGAA.UG..UUUAUA.AA..UGCACCGACCG.ACUUGCCGA.CGA.GC...AAA....GCGAG.GG.GGCGUUACCGAAG
SRS015217_C2386290/3350-3265                  UAAGG.GAGGUGCAA.............CAUGAAC.AA.AGUGAA.UG..UUUUUA.AA..UGCACCGACCG.ACUUGCCGA.CGA.GC...GAA....GCGAG..G.GGCGUUACCGAAG
SRS011302_C3312932/573-487                    GAGAA.GAGGUGCAA.............CAUGAAC.GA.AGUGAA.UG..UUUUUG.AA..UGCACCGACCG.AAUUGCCAC.CGA.AC...CAU....GUGAG.GG.GGCGUUACCGAAA
SRS063040_Baylor_scaffold_7730/53-141         UGGGG.AAGGGGACUU............UGUUGAC.GCCAGUCAA.CA..ACUCUA.AU..GUCCCCGA.CG.ACUUGCCGC.UGA.GC...GUAU...GCGAA.GG.GGCGCCUCCUUGU
scaffold51037_4_MH0080/1598-1686              UUGAG.GAGGGGACUU............UGUUGAC.GCCAGUCAA.CA..ACUCUA.AU..GUCCCCGA.CG.ACUUGCCGC.UGA.GC...GUAU...GCGAA.GG.GGCACUUCCUUGU
4491414.3_NODE_14236/248-160                  UUGAG.GAGGGAACUU............UGUUGAC.GCCAGUCAA.CA..ACUCUA.AU..GUCCCCGA.CG.ACUUGCCGC.UGA.GC...GUAU...GCGAA.GG.GGCGCCUCCUUGU
scaffold130800_1_MH0006/1338-1250             GGUAG.CUACCGGCCU............UGCUGAC.GAUAGUCAG.CA..ACUCUA.AU..GCCGGUAG.CG.ACCUGCCGC.CGA.GC...GUAU...GCAAG.GG.GGCGCUUCCUUGC
scaffold2754_3_MH0086/3470-3558               GUGAG.GCGGCUGGCU............UGCUGAC.GA.AGUCAG.CA..ACUCUA.AU.GCCAGCCGC.CG.ACCUGCCGC.CGA.GC...GGAG...GCGAG.GG.GGCACUACAAUGU
#=GC SS_cons                                  :::::.::<<<<<<<<....-.......<<<<<<<.__._>>>>>.>>..------...>>>>>>>>--.--.---<<<<-<.<-..<<<<<___.>>>>>-->.>.->>>>:::::::::
//
