# Supplementary material for: RNA structure prediction using positive and negative evolutionary information
Source: PLoS Comput Biol. 2020 Oct 30;16(10):e1008387. doi: 10.1371/journal.pcbi.1008387 (PMC7657543; doi:10.1371/journal.pcbi.1008387)
Supplement: S1 File — Includes alignments, and source code. (GZ) [file pcbi.1008387.s008.tar.gz › supplemental_material/data/ZWD/zashaw-zashaweinbergdata-114e95ddbeb0/224/ARRPOF-assoc.sto]

# STOCKHOLM 1.0
#=GF STATUS Updated after publication (GUC is conserved on 5' end, and the outer stem in the top sequence should have been shifted to promote sequence conservation)
#=GF DE ARRPOF-assoc RNA
#=GF WK http://en.wikipedia.org/wiki/ARRPOF_RNA_motif
#=GF SE Published; PMID:28977401
#=GF AU Weinberg Z
#=GF ID ARRPOF-assoc
#=GF TP Gene; sRNA;
#=GF SS Published; PMID:28977401
SRS055426_C3280298/895-951                 GUCGCUCAUCCCAGCUGUUCUCCUUAAUCGAACAGCUAAGAUGGUAUGAGCUCCAGG
SRS021496_C2805665/86-32                   GUCACUCUA.UCAGCUGUUCUCCUUAAUCGAACAGCUAAGACGA.UAGAGUGCCAAG
SRS042643_WUGC_scaffold_65762/29380-29434  GUCACUCUA.UCAGCUGUUCUCCUUAAUCGAACAGCUAAGACGA.UAGAGUGCCAAG
SRS050244_LANL_scaffold_100448/14038-14092 GUCACUCUA.UCAGCUGUUCUCCUUAAUCGAACAGCUAAGACGA.UAGAGUGCCAAG
SRS021477_C2658400/133-79                  GUCACUCUA.UCAGCUGUUCUCCUUAAUCGAACAGCUAAGACGA.UAGAGUGCCAAG
SRS024441_C2910487/188-242                 GUCACUCUA.UCAGCUGUUCUCCUUAAUCGAACAGCUAAGACGA.UAGAGUGCCAAG
SRS019071_WUGC_scaffold_25552/4558-4612    GUCACUCUA.UCAGCUGUUCUCCUUAAUCGAACAGCUAAGACGA.UAGAGUGCCAAG
SRS057205_LANL_scaffold_46301/1102-1158    GUCGCUCAUCCCAGCUGUUCUCCUUAAUCGAACAGCUAAGAUGGUAUGAGCUCCAAG
SRS015762_WUGC_scaffold_51515/30750-30806  GUCGCUCAUCCCAGCUGUUCUCCUUAAUCGAACAGCUAAGAUGGUAUGAGCUCCAAG
SRS019022_C2667169/1045-989                GUCGCUCAUCCCAGCUGUUCUCCUUAAUCGAACAGCUAAGAUGGUAUGAGCUCCAAG
SRS019327_WUGC_scaffold_35742/44002-44058  GUCGCUCAUCCCAGCUGUUCUCCUUAAUCGAACAGCUAAGAUGGUAUGAGCUCCAAG
SRS049389_WUGC_scaffold_18616/165-109      GUCGCUCAUCCCAGCUGUUCUCCUUAAUCGAACAGCUAAGAUGGUAUGAGCUCCAAG
Subgingival_plaque_LANL_C10989943/59-3     GUCGCUCAUCCCAGCUGUUCUCCUUAAUCGAACAGCUAAGAUGGUAUGAGCUCCAAG
SRS045127_LANL_scaffold_31092/467-523      GUCGCUCAUCCCAGCUGUUCUCCUUAAUCGAACAGCUAAGAUGGUAUGAGCUCCAAG
#=GC SS_cons                               ...<<<<<<.<<<<<<<<<<_________>>>>>>>>----->>.>>>>>>------
#=GC cons                                  GUCRCUCnnnYCAGCUGUUCUCCUUAAUCGAACAGCUAAGAYGRnnnGAGYnCCARG
//
