# Supplementary material for: RNA structure prediction using positive and negative evolutionary information
Source: PLoS Comput Biol. 2020 Oct 30;16(10):e1008387. doi: 10.1371/journal.pcbi.1008387 (PMC7657543; doi:10.1371/journal.pcbi.1008387)
Supplement: S1 File — Includes alignments, and source code. (GZ) [file pcbi.1008387.s008.tar.gz › supplemental_material/data/ZWD/zashaw-zashaweinbergdata-114e95ddbeb0/224/RAGATH-28.sto]

# STOCKHOLM 1.0
#=GF ID RAGATH-28
#=GF AU Weinberg Z
#=GF SS Published; PMID:28977401
#=GF TP Gene; sRNA;
#=GF SE Published; PMID:28977401
#=GF DE RAGATH-28 RNA
#=GF WK http://en.wikipedia.org/wiki/RAGATH_RNA_motifs
NZ_FR891329.1/82584-82502                   AGAG..GGUUGAUUCGUCCC.CUCUCGCUGCGGUUGUCGU...UAUAGC...UCCGUACAAUGUCAGCU.....AACC............AGCUGGCAU.AUGGCGG.AGC
scaffold23170_1_MH0039/819-898              GCAG..AGUUGAUUCGUCCU.CUGUCGCGGCAACUGCUGU...CAUAGC...UCCGUACACUGUCAA.......UACUU.............UUGACAG.AUGGCGG.AGC
scaffold39673_1_MH0016/3012-2917            UGGG..GAUUGAUUCGUCUC.CUCGGAGGGAACGG.CUG...ACAUAUU..GCAGGAACACAGCAACCUAAUUUCCGAACA....AAAUCAGGUUGCUG.GGGGCGA.AGC
SRS024435_C3233760/1428-1333                UGAG..GAUUGAUUCGUCUC.CUCAGAGGGAACGG.C...UGACAUACU..GCAGGAACACAGUAACUUAAUUUCCGAACA....AAAUCAGGUUGCUG.GGGGCGA.AGC
SRS020869_C3444639/3098-3003                UGAG..GAUUGAUUCGUCUC.CUCGGAGGGAACGG.CU...GACAUACU..GCAGGAACACAGUAACUUAAUU.GCCGAACAA...AAUCAGGUUGCUG.GGGGCGA.AGC
NC_014828.1/93703-93788                     GGGC..GGUUGAUUCGUCCC.AAACCGGGUGCCGG.AGG.UGAGAUGGA..CCAAGAGAACCGGGGCUU.....UUGA............AAGCCGCGGGAUGGCGA.AGC
NC_013216.1/4397567-4397646                 ACAU..GUUUGAUUCGUCGC.AUGCCAGGUAAAUGGUUUUUAUAGUAUU....GGGGAAACCGGAU........GAAAA..............AUCCGG.GUGGCGA.AGC
JGI12104J13512_1000173/30849-30934          GCCA.UGCUUGACUCGUCGCAUGACCGGAUUGAAAGGGGUUAGGUUACC..UGGGGCAAACCGGAUGA......UUA..............UCAACCGG.GUGGCGA.AGC
JGI12104J13512_1000515/28430-28348          CUCG.UGUUUGAUUCGUCGCAUGGCCGGGUUGAAAGGGGUAAA.AGCUG..GGGUGACGACCGGAU........GAAAA..............AUCCGG.GGGGCGA.AGC
SRS015190_C1294149/748-667                  GUAC..GGUUGAUUCGUCCC.GUUCCGAUCGGCGCAGGAG...CAUAAG.....AAAAAACAGCUUUUU.....AGAC............AAAAUGCUGAAUGGCGG.AGC
SRS049995_C2497477/397-480                  GUAC..GGUUGAUGCGUCCC.GUACCGAUCGGCGCAGCGGA...AUAUA.....CAAAAACGGCUUUUUA....AAAC...........UGAAUUGCCGAAUGGCGA.AGC
SRS015133_C3490505/1258-1341                GUAC..GGUUGAUGCGUCCC.GUACCGAUCGGCGCAGCGGA...AUAUA.....CAAAAACGGCUUUUUA....AAAC...........UGAAUUGCCGAAUGGCGA.AGC
UnmappedStool_Broad_C252741501/367-450      GUAC..GGUUGAUGCGUCCC.GUACCGAUCGGCGCAGCGGAAU...AUA.....UAAAAACGGCUUUUUA....AAAC...........UGAAUUGCCGAAUGGCGA.AGC
scaffold32150_4_MH0045/2727-2644            GUAC..GGUUGAUGCGUCCC.GUACCGAUCGGCGCAGCGGAAU...AUA.....UAAAAACGGCUUUUUA....AAAC...........UGAAUUGCCGAAUGGCGA.AGC
scaffold29979_8_V1.UC-17/1007-924           GUAC..GGUUGAUGCGUCCC.GUACCGAUCGGCGCAGCGGAAU...AUA.....UAAAAACGGCUUUUUA....AAAC...........UGAAUUGCCGAAUGGCGA.AGC
scaffold9189_4_V1.CD-14/221-138             GUAC..GGUUGAUGCGUCCC.GUACCGAUCGGCGCAGCGGAAU...AUA.....UAAAAACGGCUUUUUA....AAAC...........UGAAUUGCCGAAUGGCGA.AGC
NC_021039.1/1914875-1914791                 CCGG..GGUUGAUACGUCCC.CCGGUGUCGCACAGGAUUG...CAUGAU...GCCAGUCACCUGAUUUCA....ACC............UGGAAUCAGGAAUGGCGG.AGC
NZ_FR894909.1/3679-3595                     CCGG..GGUUGAUACGUCCC.CCGGUGUCGCGCAGGAUUG...CAUGAU...GCCAGCCACCUGAUUUC.....AACCC...........GAAAUCCGGAAUGGCGG.AGC
scaffold62896_2_MH0069/12391-12307          CCGG..GGUUGAUACGUCCC.CCGGUGCCGCACAGGAUUG...CAUGAU...ACCAGCCACCUGAUUUC.....AACUC...........GAAAUCCGGAAUGGCGG.AGC
08_19_CONTROL_DNA_scaffold14441_7/2225-2141 CAGAACGGUUGAUUCGUCCCGGCUGAUGAGCGAGUGUG.....UAUACG.....UCAAAACGGAAUUU......GAGAUACA.........AAAUUCCGAAUGGCGG.AGC
07_22_CONTROL_DNA_scaffold1904_3/734-649    CAGAACGGUUGAUUCGUCCCGGCUGAUGAGCGAGUGCG.....UAUACA....UCGGAAACGGAAUUU......GAGAUACA.........AAAUUCCGAAUGGCGG.AGC
NOF008_scaffold14230_3/142-49               ACAU.CGGUUGAUUCGUCCCGAUGCAGAAGCGUAUACAG....CAUAGU.....ACAGAACGGAUUUAGCUUC.AAAAAUCA....GAAG.UAAUUCCGAAUGGCGA.AGC
scaffold29447_2_MH0030/5639-5555            AGCG..GAUUGAUUCGUCUC.UGCUUGAUGUGAC.ACGGCUGACAUACA..GCAAAGCUACCGAUAAC......CUCAA............GUUAGCGG.AUGGCGG.AGC
SRS011586_WUGC_scaffold_8532/225-141        AGCG..GAUUGAUUCGUCUC.UGCUUGAUGUGAC.ACGGCUGACAUACA..GCAAAGCUACCGAUAAC......CUCAA............GUUAGCGG.AUGGCGG.AGC
SRS014235_WUGC_scaffold_30294/53614-53530   AGCG..GAUUGAUUCGUCUC.UGCUUGAUGUGAC.ACGGCUGACAUACA..GCAAAGCUACCGAUAAC......CUCAA............GUUAGCGG.AUGGCGG.AGC
SRS019582_C3062446/512-596                  AGCG..GAUUGAUUCGUCUC.UGCUUGAUGUGAC.ACGGCUGACAUACA..GCAAAGCUACCGAUAAC......CUCAA............GUUAGCGG.AUGGCGG.AGC
scaffold114725_2_MH0011/961-877             AGCG..GAUUGAUUCGUCUC.UGCUUGAUGUGAC.ACGGCUGACAUACA..GCAAAGCUACCGAUAAC......CUCAA............GUUAGCGG.AUGGCGG.AGC
scaffold4421_3_MH0023/4938-4854             AGCG..GAUUGAUUCGUCUC.UGCUUGAUGUGAC.ACGGCUGACAUACA..GCAAAGCUACCGAUAAC......CUCAA............GUUAGCGG.AUGGCGG.AGC
scaffold30504_11_MH0082/628-712             AGCG..GAUUGAUUCGUCUC.UGCUUGAUGUGAC.ACGGCUGACAUACA..GCAAAGCUACCGAUAAC......CUCAA............GUUAGCGG.AUGGCGG.AGC
SRS013158_Baylor_scaffold_3808/14336-14420  AGCG..GAUUGAUUCGUCUC.UGCUUGAUGUGAC.ACGGCUGACAUACA..GCAAAGCUACCGAUAAC......CUCAA............GUUAGCGG.AUGGCGG.AGC
SRS016018_C1314793/5382-5298                AGCG..GAUUGAUUCGUCUC.UGCUUGAUGUGAC.ACGGCUGACAUACA..GCAAAGCUACCGAUAAC......CUCAA............GUUAGCGG.AUGGCGG.AGC
scaffold40540_4_MH0014/5203-5119            AGCG..GAUUGAUUCGUCUC.UGCUUGAUGUGAC.ACGGCUGACAUACA..GCAAAGCUACCGAUAAC......CUCAA............GUUAGCGG.AUGGCGG.AGC
DOM013_scaffold46653_1/5609-5525            GGCG..GAUUGAUUCGUCUC.UGCUUGAUGUGA.CACGGCUGACAUACG..GCAAAGCUACCGAUAAC......CUCAA............GUUAGCGG.AUGGCGG.AGC
SRS013687_Baylor_scaffold_58929/20930-20846 GGCG..GAUUGAUUCGUCUC.UGCUUGAUGUGA.CACGGCUGACAUACG..GCAAAGCUACCGAUAAC......CUCAA............GUUAGCGG.AUGGCGG.AGC
SRS021484_C2209220/9474-9556                GGCG..GAUUGAUUCGUCUC.CACCCGAUGCAACGGCUGA...CAUACG..GCGAAGUCACCGAUAACC.....UCA.............GGUUAGCGG.AUGGCGA.AGC
scaffold5606_10_V1.CD-4/33-115              GGCG..GAUUGAUUCGUCUC.CACCCGAUGCAACGGCUGA...CAUACG..GCGAAGUCACCGAUAACC.....UCA.............GGUUAGCGG.AUGGCGA.AGC
SRS020328_Baylor_scaffold_24786/6603-6685   GGCG..GAUUGAUUCGUCUC.CACCCGAUGCAACGGCUGA...CAUACG..GCGAAGUCACCGAUAACC.....UCA.............GGUUAGCGG.AUGGCGA.AGC
SRS016495_LANL_scaffold_22196/12369-12451   GGCG..GAUUGAUUCGUCUC.CACCCGAUGCAACGGCUGA...CAUACG..GCGAAGUCACCGAUAACC.....UCA.............GGUUAGCGG.AUGGCGA.AGC
scaffold18261_6_MH0068/1646-1728            GACG..GAUUGAUUCGUCUC.CGCCCGAUGCAACGGCUGA...CAUACG..GCGAAGUCACCGAUAACC.....UCA.............GGUUAGCGG.AUGGCGA.AGC
scaffold1381_2_MH0003/5114-5032             GACG..GAUUGAUUCGUCUC.CGCCCGAUGCAACGGCUGA...CAUACG..GCGAAGUCACCGAUAACC.....UCA.............GGUUAGCGG.AUGGCGA.AGC
DLM022_scaffold65082_1/85239-85321          GGCG..GAUUGAUUCGUCUC.CGCCCGAUGCAACGGCUGA...CAUACG..GCGAAGUCACCGAUAACC.....UCA.............GGUUAGCGG.AUGGCGA.AGC
DLM002_scaffold9227_14/1310-1390            AGCG..GAUUGAUUCGUCUU.CGCUUGAUGAAUGGUUGUU....AUACA....CUUAGCACCGAUAAC......ACCAAA...........GUUAGCGG.AUGGCGA.AGC
scaffold7176_1_MH0084/21120-21040           AGCG..GAUUGAUUCGUCUU.CGCUUGAUGAAUGGUUGUU....AUACA....CUUAGCACCGAUAAC......ACCAAA...........GUUAGCGG.AUGGCGA.AGC
NLM023_scaffold968_3/7304-7384              AGCG..GAUUGAUUCGUCUU.CGCUUGAUGAAUGGUUGUU....AUACA....CUUAGCACCGAUAAC......AUCAAA...........GUUAGCGG.AUGGCGA.AGC
C4470332_1_V1.CD-13/2042-2122               AGCG..GAUUGAUUCGUCUU.CGCUUGAUGAAUGGUUGUU....AUACA....CUUAGCACCGAUAAC......AUCAAA...........GUUAGCGG.AUGGCGA.AGC
DLM001_scaffold30022_1/10904-10824          AGCG..GAUUGAUUCGUCUU.CGCUUGAUGAAUGGUUGUU....AUACA....CUUAGCACCGAUAAC......AUCAAA...........GUUAGCGG.AUGGCGA.AGC
NLM029_scaffold10574_3/4933-5013            AGCG..GAUUGAUUCGUCUU.CGCUUGAUGAAUGGUUGUU....AUACA....CUUAGCACCGAUAAC......AUCAAA...........GUUAGCGG.AUGGCGA.AGC
scaffold74202_4_O2.UC-23/7372-7452          AGCG..GAUUGAUUCGUCUU.CGCUUGAUGAAUGGUUGUU....AUACA....CUUAGCACCGAUAAC......AUCAAA...........GUUAGCGG.AUGGCGA.AGC
FGTW_GHRKC7402JUQ49/92-9                    GCCU..GGUUGAUUCGUCCU.GGGCUGUGGAGCAGGUG...AACAGAUG...CGGAAAACCUGGGC.CCA....AUG............UGGCGGUCGGAAUGGCGA.AGC
FGTW_GHW66OE02HLG1P/63-147                  GGCC..GGUUGAUUCGUCCC.GGCCUGUGGAACGGGUGAA...CAGGAG..ACGGAAACCCCGA..GCC.....AAAUGC..........GGCGGUCGGAAUGGCGA.AGC
SRS015217_C2223427/387-473                  GAGC..GGUUGAUUCGUCCU.GCAUGUGGAAAUUGGCGGACAUAAGAAA..GGCAAAAAGCCGAGA........AAUCAUAAAA.........UCUCGG.AUGGCGA.AGC
DLM022_scaffold48269_8/21-106               AAAC..GGUUGAUUCGUCCU.GUGAGCGGAAAUUGGUGGUUAA.AUAGC..AUGAACUAUCCUAGA........AAACAAAAUA.........UCUGGG.AUGGCGA.AGC
scaffold33877_3_O2.UC-12/9940-10025         AAAC..GGUUGAUUCGUCCU.GUAAGCGGAAAUUGGUGGUUAA.AUAGC..AUGAACUAUCCUAGA........AAAUAAAAUA.........UCUGGG.AUGGCAA.AGC
longitudinal_139_199/24172-24087            AAAC..GGUUGAUUCGUCCU.GUAAGCGGAAAUUGGUGGUUAA.AUAGC..AUGAACUAUCCUAGA........AAAUAAAAUA.........UCUGGG.AUGGCAA.AGC
scaffold864_7_MH0074/601-684                AAGA..GGUUGAUUCGGCCC.GCCUGGGGAGACCGGGGGA...AAUACG.GGUGAAAUAACCGGGCUG......AAUGA............CAGGCUGG.GUGGCGA.AGC
NZ_DS544175.1/256250-256333                 AGGC..GGUUGAUUCGUCCC.GCCUGGGGAGGCCGGUGGA...AAUACG.GGCGAAAUAACCGGGCUG......AAUGA............CAGGCUGG.GUGGCGA.AGC
SRS054956_LANL_scaffold_37239/70-153        AGGC..GGUUGAUUCGUCCC.GCCUGGGGAGACCGGUGGA...AAUACG.GGUGAAAUAACCGGGCUG......AAUGA............CAGGCUGG.GUGGCGA.AGC
SRS064276_LANL_scaffold_57244/309-392       AGGC..GGUUGAUUCGUCCC.GCCUGGGGAGACCGGUGGA...AAUACG.GGUGAAAUAACCGGGCUG......AAUGA............CAGGCUGG.GUGGCGA.AGC
SRS052027_C1887983/1687-1604                AGGC..GGUUGAUUCGUCCC.GCCUGGGGAGGCCGGUGGAAAU...ACG.GGUGAAAUAACCGGGCUG......AAUGA............CAGGCUGG.GUGGCGA.AGC
SRS013687_Baylor_scaffold_18085/5272-5355   AGGC..GGUUGAUUCGUCCC.GCCUGGGGAGGCCGGUGGAAAU...ACG.GGUGAAAUAACCGGGCUG......AAUGA............CAGGCUGG.GUGGCGA.AGC
SRS051882_C2421845/262-345                  AGGC..GGUUGAUUCGUCCC.GCCUGGGGAGGCCGGUGGAAAU...ACG.GGUGAAAUAACCGGGCUG......AAUGA............CAGGCUGG.GUGGCGA.AGC
SRS043411_WUGC_scaffold_25485/319-402       AGGC..GGUUGAUUCGUCCC.GCCUGGGGAGGCCGGUGGAAAU...ACG.GGUGAAAUAACCGGGCUG......AAUGA............CAGGCUGG.GUGGCGA.AGC
SRS015854_C5383286/183-267                  AGGC..GGUUGAUUCGUCCC.GCCUGGGGAGGCCGGUGGA.AAUACAGU..GCAAAAGAACCGGGCUG......AACAG............CAGGCUGG.GUGGCGA.AGC
SRS053335_C2391549/82-166                   AGGC..GGUUGAUUCGUCCC.GCCUGGGGAGGCCGGUGGA.AAUACAGU..GCAAAAGAACCGGGCUG......AACAG............CAGGCUGG.GUGGCGA.AGC
NZ_KI391951.1/28121-28037                   AGGC..GGUUGAUUCGUCCC.GCCUGGGGAGGCCGGUGGA.AAUACAGU..GCAAAAGAACCGGGCUG......AACAG............CAGGCUGG.GUGGCGA.AGC
scaffold45387_6_MH0059/96-12                AGGC..GGUUGAUUCGUCCC.GCCUGGGGAGGCCGGUGGA.AAUACAGU..GCAAAAGAACCGGGCUG......AACAG............CAGGCUGG.GUGGCGA.AGC
4448816.3_Contig28419/187-103               AGGC..GGUUGAUUCGUCCC.GCCUGGGGAGGCCGGUGGA.AAUACAGU..GCAAAAGAACCGGGCUG......AACAG............CAGGCUGG.GUGGCGA.AGC
UnmappedStool_Broad_scaffold_34985/287-203  AGGC..GGUUGAUUCGUCCC.GCCUGGGGAGGCCGGUGGA.AAUACAGU..GCAAAAGAACCGGGCUG......AACAG............CAGGCUGG.GUGGCGA.AGC
SRS015264_C1737072/605-521                  AGGC..GGUUGAUUCGUCCC.GCCUGGGGAAUCCGGUGGA.AAUACAGG..GCGAAAGAACCGGGCUG......AACAG............CAGGCUGG.GUGGCGA.AGC
SRS043001_C2998311/90-174                   AGGC..GGUUGAUUCGUCCC.GCCUGGGGAGACUGGUGGAAAU.AUCGG..GCAAAAGAACCGGGCUG......AACAA............CAGGCUGG.GUGGCGA.AGC
SRS011239_Baylor_scaffold_25587/1215-1299   AGGC..GGUUGAUUCGUCCC.GCCUGGGGAGACUGGUGGAAAU.AUCGG..GCAAAAGAACCGGGCUG......AACAA............CAGGCUGG.GUGGCGA.AGC
SRS018427_C2370758/1078-1162                AGGC..GGUUGAUUCGUCCC.GCCUGGGGAGACUGGUGGAAAU.AUCGG..GCAAAAGAACCGGGCUG......AACAA............CAGGCUGG.GUGGCGA.AGC
SRS013687_Baylor_scaffold_41211/2509-2425   AGGC..GGUUGAUUCGUCCC.GCCUGGGGAGACUGGUGGAAAU.AUCGG..GCAAAAGAACCGGGCUG......AACAA............CAGGCUGG.GUGGCGA.AGC
scaffold6970_11_MH0046/7531-7618            ACGUCUGGUUGAUUCGUCCCAGCGUGGCUA..AGGGACGGA..CAUAAU..GAGAAGGAACUGAGCAGA.....AAAAUG..........UCUGGUUGG.GUGGCGA.AGC
scaffold5290_2_MH0068/588-675               GACC..GGUUGAUUCGUCCC.GGUUGUGUU..CGGGACGCAGGCAUAAA..GAAAAGGAACUGAGCAG......AAAAGGACG........CUGGUCGG.GUGGCGA.AGC
DOM010_scaffold3905_56/3326-3413            GACC..GGUUGAUUCGUCCC.GGUUGUGUU..CGGGACGCAGGCAUAAA..GAAAAGGAACUGAGCAG......AAAAGGACG........CUGGUCGG.GUGGCGA.AGC
scaffold22762_6_MH0016/5190-5277            GACC..GGUUGAUUCGUCCC.GGUUGUGUU..CGGGACGCAGGCAUAAA..GAAAAGGAACUGAGCAG......AAAAGGACG........CUGGUCGG.GUGGCGA.AGC
scaffold41202_3_MH0044/525-612              GACC..GGUUGAUUCGUCCC.GGCUGCGUU..CGGGACGCAGGCAUAAA..GAAAAGGAACUGAGCAG......AAAAGGACG........CUGGUCGG.GUGGCGA.AGC
scaffold4663_2_MH0038/19214-19127           GACC..GGUUGAUUCGUCCC.GG..CUGUGUUCGGGACGCAGGGAUAAA..GAAAAGGAACUGAGCAG......AAAAGGACG........CUGGUCGG.GUGGCGA.AGC
SRS047014_C3532435/517-604                  GACC..GGUUGAUUCGUCCC.GG..CUGUGUUCGGGACGCAGGCAUAAA..GAAAAGGAACUGAGCAG......AAAAGAACG........CUGGUCGG.GUGGCGA.AGC
DLM006_scaffold13008_4/1089-1176            GACC..GGUUGAUUCGUCCC.GG..CUGUGUUCGGGAUGCAGGCAUAAA..GAAAAGGAACUGAGCAG......AAAAGGACG........CUGGUCGG.GUGGCGA.AGC
SRS015264_WUGC_scaffold_67394/820-907       GACC..GGUUGAUUCGUCCC.GG..CUGUGUUCGGGAUGCAGGCAUAAA..GAAAAGGAACUGAGCAG......AAAAGGACG........CUGGUCGG.GUGGCGA.AGC
4491402.3_NODE_9521/64763-64850             GACC..GGUUGAUUCGUCCC.GG..CUGUGUUCGGGAUGCAGGCAUAAA..GAAAAGGAACUGAGCAG......AAAAGGACG........CUGGUCGG.GUGGCGA.AGC
NOM028_scaffold10197_7/283-370              GACC..GGUUGAUUCGUCCC.GG..CUGUGUUCGGGAUGCAGGCAUAAA..GAAAAGGAACUGAGCAG......AAAAGGACG........CUGGUCGG.GUGGCGA.AGC
scaffold70739_4_MH0006/1010-1097            GACC..GGUUGAUUCGUCCC.GG..CUGUGUUCGGGAUGCAGGCAUAAA..GAAAAGGAACUGAGCAG......AAAAGGACG........CUGGUCGG.GUGGCGA.AGC
SRS013687_C2567284/507-420                  GACC..GGUUGAUUCGUCCC.GG..CUGUGUUCGGGACGCAGGCAUAAA..GAAAAGGAACUGAGCAG......AAAAGGACG........CUGGUCGG.GUGGCGA.AGC
SRS016267_C4386068/552-639                  GACC..GGUUGAUUCGUCCC.GG..CUGUGUUCGGGACGCAGGCAUAAA..GAAAAGGAACUGAGCAG......AAAAGGACG........CUGGUCGG.GUGGCGA.AGC
SRS049712_C15498996/550-637                 GACC..GGUUGAUUCGUCCC.GG..CUGUGUUCGGGACGCAGGCAUAAA..GAAAAGGAACUGAGCAG......AAAAGGACG........CUGGUCGG.GUGGCGA.AGC
UnmappedStool_Broad_scaffold_707786/653-566 GACC..GGUUGAUUCGUCCC.GG..CUGUGUUCGGGACGCAGGCAUAAA..GAAAAGGAACUGAGCAG......AAAAGGACG........CUGGUCGG.GUGGCGA.AGC
NZ_JH376515.1/84399-84312                   GACC..GGUUGAUUCGUCCC.GG..CUGUGUUCGGGACGCAGGCAUAAA..GAAAAGGAACUGAGCAG......AAAAGGACG........CUGGUCGG.GUGGCGA.AGC
scaffold40110_1_MH0085/557-644              GACC..GGUUGAUUCGUCCC.GG..CUGUGUUCGGGACGCAGGCAUAAA..GAAAAGGAACUGAGCAG......AAAAGGACG........CUGGUCGG.GUGGCGA.AGC
SRS014287_C1896927/185-98                   GACC..GGUUGAUUCGUCCC.GG..CUGUGUUCGGGACGCAGGCAUAAA..GAAAAGGAACUGAGCAG......AAAAGGACG........CUGGUCGG.GUGGCGA.AGC
SRS019397_C1417287/113-200                  GACC..GGUUGAUUCGUCCC.GG..CUGUGUUCGGGACGCAGGCAUAAA..GAAAAGGAACUGAGCAG......AAAAGGACG........CUGGUCGG.GUGGCGA.AGC
SRS049995_LANL_scaffold_41561/9489-9576     GACC..GGUUGAUUCGUCCC.GG..CUGUGUUCGGGACGCAGGCAUAAA..GAAAAGGAACUGAGCAG......AAAAGGACG........CUGGUCGG.GUGGCGA.AGC
scaffold549_7_MH0045/428-341                GACC..GGUUGAUUCGUCCC.GG..CUGUGUUCGGGACGCAGGCAUAAA..GAAAAGGAACUGAGCAG......AAAAGGACG........CUGGUCGG.GUGGCGA.AGC
SRS013215_C678096/398-312                   CAGA.CGGUUGAUUCGUCCCG.GUGCAGGAAGCGCG...CGGACAUAAG..GAAACGGAACCAAGCGGG.....AAAAG...........CCCGGUCGGGAUGGCGA.AGC
scaffold8107_4_O2.UC-18/474-388             CAGA.CGGUUGAUUCGUCCCG.GUGCAGGAAGCGCG...CGGACAUAAG..GAAACGGAACCAAGCGGG.....AAAAG...........CCCGGUCGGGAUGGCGA.AGC
NZ_KB851019.1/95615-95528                   GCAGACGGUUGAUUCGUCCCGGUGCAGGAAACGCG.UGGA...CAUAAG..GAAACGGAACCAAGCAGG.....AAAUA...........CCUGGUCGGGAUGGCGG.AGC
NZ_JH376422.1/267192-267105                 GCAGACGGUUGAUUCGUCCCGGUGCAGGAAGCGCG.CGGA...UAUAAG..GAAACGGAACCAAGCGGG.....AAAAG...........CCCGGUCGGGAUGGCGA.AGC
NZ_KB851142.1/35651-35564                   GCAGACGGUUGAUUCGUCCCGGUGCAGGAAGCGCG.CGGA...CAUAAG..GAAACGGAACCAAGCGGGC....AAU............GCCCGGUCGGGAUGGCGA.AGC
NOM014_scaffold11825_3/1243-1327            GCAGACGGUUGAUUCGUCCCGCUGCAGGAAGCCGU.....GGACAUAGG..GAACAGGAACUGAGCAGG.....AUAA............CCUGGUCGG.GUGGCGG.AGC
SRS016267_WUGC_scaffold_15869/461-377       GCAGGCGGUUGAUUCGUCCCGCUGCAGGAAGCCGU.....GGACAUAGG..GAACAGGAACUGAGCAGG.....AUAA............CCUGGUCGG.GUGGCGG.AGC
DLM006_scaffold9115_2/9945-10034            GCAUACGGUUGAUUCGUCCCGAUGCCGGAAGCUG.GCGG...ACAUAGA..GAAAGGGAACUGAGCAG......AAAAAGUACA.......CUGGUUGG.GUGGCGA.AGC
scaffold35065_4_O2.UC-20/11075-11164        GCAUACGGUUGAUUCGUCCCGAUGCCGGAAGCUG.GCGG...ACAUAGA..GAAAGGGAACUGAGCAG......AAAAAGUACA.......CUGGUUGG.GUGGCGA.AGC
scaffold17154_9_O2.UC-21/245-156            GCAUACGGUUGAUUCGUCCCGAUGCCGGAAGCUG.GCGG...ACAUAGA..GAAAGGGAACUGAGCAG......AAAAAGUACA.......CUGGUUGG.GUGGCGA.AGC
scaffold61725_2_MH0052/3673-3584            GCAUACGGUUGAUUCGUCCCGAUGCCGGAAGCUG.GCGG...ACAUAGA..GAAAGGGAACUGAGCAG......AAAAAGUACA.......CUGGUUGG.GUGGCGA.AGC
scaffold1241_2_MH0062/12596-12507           GCAUACGGUUGAUUCGUCCCGAUGCCGGAAGCUG.GCGG...ACAUAGA..GAAAGGGAACUGAGCAG......AAAAAGUACA.......CUGGUUGG.GUGGCGA.AGC
scaffold11171_2_MH0002/3699-3610            GCAUACGGUUGAUUCGUCCCGAUGCCGGAAGCUG.GCGG...ACAUAGA..GAAAGGGAACUGAGCAG......AAAAAGUACA.......CUGGUUGG.GUGGCGA.AGC
C8209314_1_MH0006/915-1004                  GCAUACGGUUGAUUCGUCCCGAUGCCGGAAGCUG.GCGG...ACAUAGA..GAAAGGGAACUGAGCAG......AAAAAGUACA.......CUGGUUGG.GUGGCGA.AGC
scaffold25551_3_MH0028/185-96               GCAUACGGUUGAUUCGUCCCGAUGCCGGAAGCUG.GCGG...ACAUAGA..GAAAGGGAACUGAGCAG......AAAAAGUACA.......CUGGUUGG.GUGGCGA.AGC
scaffold33131_4_MH0009/3479-3568            GCAUACGGUUGAUUCGUCCCGAUGCCGGAAGCUG.GCGG...ACAUAGA..GAAAGGGAACUGAGCAG......AAAAAGUACA.......CUGGUUGG.GUGGCGA.AGC
scaffold76905_11_MH0014/1799-1888           GCAUACGGUUGAUUCGUCCCGAUGCCGGAAGCUG.GCGG...ACAUAGA..GAAAGGGAACUGAGCAG......AAAAAGUACA.......CUGGUUGG.GUGGCGA.AGC
scaffold40364_4_O2.UC-24/3375-3286          GCAUACGGUUGAUUCGUCCCGAUGCCGGAAGCUG.GCGG...ACAUAGA..GAAAGGGAACUGAGCAG......AAAAAGUACA.......CUGGUUGG.GUGGCGA.AGC
scaffold2298_5_V1.UC-14/21132-21221         GCAUACGGUUGAUUCGUCCCGAUGCCGGAAGCUG.GCGG...ACAUAGA..GAAAGGGAACUGAGCAG......AAAAAGUACA.......CUGGUUGG.GUGGCGA.AGC
SRS011405_WUGC_scaffold_15567/15127-15216   GCAUACGGUUGAUUCGUCCCGAUGCCGGAAGCUG.GCGG...ACAUAGA..GAAAGGGAACUGAGCAG......AAAAAGUACA.......CUGGUUGG.GUGGCGA.AGC
SRS016335_WUGC_scaffold_3290/28510-28421    GCAUACGGUUGAUUCGUCCCGAUGCCGGAAGCUG.GCGG...ACAUAGA..GAAAGGGAACUGAGCAG......AAAAAGUACA.......CUGGUUGG.GUGGCGA.AGC
SRS016989_C1610683/849-938                  GCAUACGGUUGAUUCGUCCCGAUGCCGGAAGCUG.GCGG...ACAUAGA..GAAAGGGAACUGAGCAG......AAAAAGUACA.......CUGGUUGG.GUGGCGA.AGC
SRS051031_LANL_scaffold_18892/11132-11221   GCAUACGGUUGAUUCGUCCCGAUGCCGGAAGCUG.GCGG...ACAUAGA..GAAAGGGAACUGAGCAG......AAAAAGUACA.......CUGGUUGG.GUGGCGA.AGC
NOM017_scaffold5574_12/4-93                 GCAUACGGUUGAUUCGUCCCGAUGCCGGAAGCUG.GCGG...ACAUAGA..GAAAGGGAACUGAGCAG......AAAAAGUACA.......CUGGUUGG.GUGGCGA.AGC
SRS048870_C1804418/4-93                     GCAUACGGUUGAUUCGUCCCGAUGCCGGAAGCUG.GCGG...ACAUAGA..GAAAGGGAACUGAGCAG......AAAAAGUACA.......CUGGUUGG.GUGGCGA.AGC
scaffold71274_1_MH0072/5688-5599            GCAUACGGUUGAUUCGUCCCGAUGCCGGAAGCUGG.CGG...ACAUAGA..GCAAGGGAACUGAGCAG......AAAAAGUACA.......CUGGUUGG.GUGGCGA.AGC
scaffold47502_1_MH0070/214-125              GCAUACGGUUGAUUCGUCCCGAUGCCGGAAGCUGG.CGG...ACAUAGA..GAAAGGGAACUGAGCAG......AAAAAGUACA.......CUGGUUUG.GAGGCGA.AGC
SRS019030_Baylor_scaffold_38700/208-293     UGGA..GGUUGAUGCGUCCC.UCCCGCCGUGAGC.GAGGGACACAUUGA...GUAAAGAACCGGGC........AGAAAUCGGGG........GCCUGG.GUGGCGA.AGC
SRS053398_LANL_scaffold_37330/337-422       UGGA..GGUUGAUGCGUCCC.UCCCGCCGUGAGC.GAGGGACACAUUGA...GUAAAGAACCGGGC........AGAAAUCGGGG........GCCUGG.GUGGCGA.AGC
SRS017191_C1624356/180-95                   UGGA..GGUUGAUGCGUCCC.UCCCGCCGUGAGC.GAGGGACACAUUGA...GUAAAGAACCGGGC........AGAAAUCGGGG........GCCUGG.GUGGCGA.AGC
longitudinal_156_550/549-630                GCGG..GGUCGAUUCGUCCC.CCGCCCGUGGCCAUGGCGGG..CAUAGAAGGGGAUAAACCGGGCG........GAAA...............CGGCCGUAUGGCGA.AGC
NZ_JH414702.1/250886-250806                 GCGG..GGU.GAUUCGUCCC.CCGCCCGUGGCCAUGGCGG..GCAUAGA.GGGGUAAAAACCGGGCG.......GAAA..............CGGCCGG.AUGGCGA.AGC
SRS016517_C20284873/296-216                 GCGG..GGU.GAUUCGUCCC.CCGCCCGUGGCCAUGGCGG..GCAUAGA.GGGGUAAAAACCGGGCG.......GAAA..............CGGCCGG.AUGGCGA.AGC
longitudinal_206_296/549-630                GCGG..GGUCGAUUCGUCCC.CCGCCCGUGGCCAUGGCGGG..CAUAGA.AGGGGAUAAACCGGGCG.......GAAA..............CGGCCGG.AUGGCGA.AGC
NZ_JH414698.1/142-61                        GCGG..GGUCGAUUCGUCCC.CCGCCCGUGGCCAUGGCGGACACAGAGG...GGUAAAAACCGGACG.......GAAA..............CGGCCGG.AUGGCGA.AGC
BABD01012204.1/852-770                      GCGG..GGUUGAUUCGUCCC.CCGCCCGUGGCCAUGGCGGGCAUAGAGG..GGGUGAAAACCGGGCG.......GAAA..............CGGUCGG.AUGGCGA.AGC
UnmappedStool_Broad_scaffold_256617/84-166  GCGG..GGUUGAUUCGUCCC.CCGCCCGUGGCCAUGGCGGGCAUAGAGG..GGGUGAAAACCGGGCG.......GAAA..............CGGUCGG.AUGGCGA.AGC
SRS014923_C3229563/173-254                  GCGG..GGU.GAUUCGUCCC.CCGCCCGUGGCCAUGGCGGGCAUAGAGG..GGGUGAAAACCGGGCG.......GAAA..............CGGUCGG.AUGGCGA.AGC
scaffold11503_1_MH0056/215-297              GCGG..GGUUGAUUCUUCCC.CCGCCCGUGGCCAUGGCGGGCAUAGAGG..GGGUGAAAACCGGGCG.......GAAA..............CGGUCGG.AUGGCGA.AGC
longitudinal_310_56/3458-3537               ACAG..GGUCGAUUCGUCCC.CUGCGGAUG...GUCUGGCAGGCAUAGC..GGCAAAAAACCGGGCG.......GAAA..............CGGCCGG.AUGGCGA.AGC
SRS020328_C3018732/341-262                  ACAG..AGUUGAUGCGUCCC.CUGUGGAUUGCCCGGCGGG...CAUAGC..AGCGAAAAUCCGGGCU.......GAAA..............AGGCCGG.AUGGCGA.AGC
scaffold24030_2_V1.UC-9/316-237             ACAG..GGUCGAUUCGUCCC.CUGCGGAUUGCCCGGCGGG...CAUAGC..AGCAAAAAACCGGGCG.......GAAA..............CGGCCGG.AUGGCGA.AGC
SRS019601_WUGC_scaffold_37111/190-269       ACAG..GGUCGAUUCGUCCC.CCGUGGAUGACCUGGCGGG...CAUAGC..AGCAAAAAACCGGGCG.......GAAA..............CGGCCGG.AUGGCGA.AGC
longitudinal_363_12/980-901                 ACAG..GGUCGAUUCGUCCC.CUGCGGAUGGUCUGGCAGG...CAUAGC..GGCAAAAAACCGGGCG.......GAAA..............CGGCCAG.AUGGCGA.AGC
SRS056519_LANL_scaffold_8467/237-157        ACAG..GGUCGAUUCGUCCC.CUGCGGAUUGCCCGGCGGG...CAUAGC.AGCGAAAAAACCAGGCU.......GAAA..............AGGCUGG.AUGGCGA.AGC
SRS018575_C7505005/5-85                     ACAG..GGUCGAUUCGUCCC.CUGCGGAUUGCCCGGCGGG...CAUAGC.AGCGAAAAAACCAGGCU.......GAAA..............AGGCUGG.AUGGCGA.AGC
SRS019601_WUGC_scaffold_43727/271-351       ACAG..GGUCGAUUCGUCCC.CUGCGGAUUGCCCGGCGGG...CAUAGC.AGCGAAAAAACCAGGCU.......GAAA..............AGGCUGG.AUGGCGA.AGC
SRS022713_LANL_scaffold_18197/663-744       GCGG..GGUUGAUUCGUCCC.CUGCGGAGCGAGCGGCGGG...CAUAAGGCAAGAGAAAGCCGGGCA.......GAAA..............UGGCCGG.AUGGCGA.AGC
UnmappedStool_Broad_C252361387/131-50       GCGG..GGUUGAUUCGUCCC.CUGCGGAGCGAGCGGCGGG...CAUAAGGCAAGAGAAAGCCGGGCA.......GAAA..............UGGCCGG.AUGGCGA.AGC
SRS015217_WUGC_scaffold_31526/800-721       CCGG..GGUUGAUACGUCCU.CCGGAGCGUGACCGGCGGG...AAUAAA..GGGAAAAAACCGGGCG.......GAAA..............CGGCCGG.AUGGCGA.AGC
SRS017433_C1677882/85-164                   CCGG..GGUUGAUACGUCCU.CCGGAACGUGACCGGCGGG...CAUAGA..GGGAAAAAACCGGGCG.......AAAA..............CGGCCGG.AUGGCGA.AGC
SRS018575_C7578025/413-334                  CCGG..GGUUGAUACGUCCU.CCGGAACGUGACCGGCGGG...CAUAGA..GGGAAAAAACCGGGCG.......AAAA..............CGGCCGG.AUGGCGA.AGC
SRS014459_C2576855/497-417                  CCGG..AGUUGAUACGUCCU.CCGGAGCGUGACCGGCGGGUAU.AGAAG...GGUGAAAACCGGGCG.......GAAA..............CGGCCGG.AUGGCGA.AGC
SRS015663_WUGC_scaffold_47381/4512-4432     CCGG..GGUUGAUACGUCCU.CCGGAGCGUGACCGGCGGGCAU.AGAGG...GGUGAAAACCGGGCG.......AAAA..............CGGCCGG.AUGGCGA.AGC
SRS014923_C3198021/446-366                  CCGG..GGUUGAUACGUCCU.CCGGAGCGUGACCGGCGGGCAU.AGAGA...GAUGAAAACCGGGCG.......GAAA..............CGGCCGG.AUGGCGA.AGC
SRS015264_WUGC_scaffold_20307/27-107        CCGG..GGUUGAUACGUCCU.CCGGAGCGUGACCGGCGGGCAU.AGAGA...GAUGAAAACCGGGCG.......GAAA..............CGGCCGG.AUGGCGA.AGC
SRS014287_C1879519/284-204                  CCGG..GGUUGAUACGUCCU.CCGGAGCGUGACCGGCGGGCAU.AGAGA...GAUGAAAACCGGGCG.......GAAA..............CGGCCGG.AUGGCGA.AGC
SRS056519_C1545878/188-107                  GCGG..GGUCGAUUCGUCCC.CCGCGGCGUGACCGGCGGGCAU.AGAAG..AGCGGGAAGCCAGGCU.......GAAA..............GGCCCGG.AUGGCGA.AGC
longitudinal_156_633/896-815                GCGG..GGUCGAUUCGUCCC.CCGCGGCGUGACCGGCGGGCAU.AGAAG..AGCGGGAAGCCAGGCU.......GAAA..............GGCCCGG.AUGGCGA.AGC
longitudinal_310_218/537-618                GCGG..GGUCGAUUCGUCCC.CCGCGGCGUGACCGGCGGGCAU.AGAAG..AGUGGAAAGCCAGGCU.......GAAA..............GGCCCGG.AUGGCGA.AGC
SRS011586_C3328106/151-231                  GGGC..GGUUGAUGCGUCCC.GCGCGGUACGAUCUGGUGG..ACAUAUG.GGGCAUUCUGCGGGCC........GAUUA..............GGCCCG.AUGGCGG.AGC
4491412.3_NODE_57972/4-84                   GGGC..GGUUGAUGCGUCCC.GCGCGGUACGAUCUGGUGG..ACAUAUG.GGGCAUUCUGCGGGCC........GAUUA..............GGCCCG.AUGGCGG.AGC
DLM023_scaffold2371_11/444-364              GGGC..GGUUGAUGCGUCCC.GCGCGGUACAAGCCGGAG..GACAUAUG.GGGUGCUGCAC.GGGC........CGGAUC.............GCCCCG.GUGGCGG.AGC
SRS019030_Baylor_scaffold_23163/188-268     GGGC..GGUUGAUGCGUCCC.GCGCGGUACGAGCCGGAG..GACAUAUG.GGGUGCUGCACGGGCCG.......GAU...............CGGCCCG.GUGGCGG.AGC
ADJS01006128.1/35743-35822                  GGGC..GGUUGAUGCGUCCC.GCGCGGUACGAGCCGGAGGA..CAUAUG..GGCGCUACACGGGCCG.......GAU...............CGGCCCG.GUGGCGG.AGC
scaffold49407_6_V1.CD-9/435-356             GGGC..GGUUGAUGCGUCCC.GCGCGGUACGAGCCGGAGGA..CAUAUG..GGCGCUACACGGGCCG.......GAU...............CGGCCCG.GUGGCGG.AGC
2227473941/897-813                          GUGU..GGUUGAUUCGUCCC.ACACGCCAACGAGG....GAAAAAUAAA...ACACAAAACACAGCCGA.....AAAUA...........UCGGGUGUGAAUGGCGGUAGC
NLM027_scaffold20357_9/213-298              UAAG..AGUUGAUUCGUCCU.CUUAUUUGAAGUUUGAGG...ACAUAAA..AAAGGCGAAUUCAAUCA......UAAAUACU.........UGAUUGAA.UCGGCGA.AGC
SRS019071_C5228933/4251-4169                GAUU..UGUUGAUUCGUCCG.AAUCUUAAAAAGCUAUA.CGGACAUAAA..AAAACAUACUUGGAU........AUCAAAA............AUCCAA.GUGGCGA.AGC
#=GC SS_cons                                <<<<.<<<__________>>>>>>>...................................<<<<<<<<<<<<<<...........>>>>>>>>>>>>>>............
//
