# Supplementary material for: RNA structure prediction using positive and negative evolutionary information
Source: PLoS Comput Biol. 2020 Oct 30;16(10):e1008387. doi: 10.1371/journal.pcbi.1008387 (PMC7657543; doi:10.1371/journal.pcbi.1008387)
Supplement: S1 File — Includes alignments, and source code. (GZ) [file pcbi.1008387.s008.tar.gz › supplemental_material/data/ZWD/zashaw-zashaweinbergdata-114e95ddbeb0/224/proV.sto]

# STOCKHOLM 1.0
#=GF AU Weinberg Z
#=GF SE Published; PMID:28977401
#=GF DE proV RNA
#=GF SS Published; PMID:28977401
#=GF WK http://en.wikipedia.org/wiki/ProV_RNA_motif
#=GF ID proV
#=GF TP Cis-reg;
2211752253/336-190              CGUCACUGUC..GCACUUAAA.GGUGCAAGACAGA.CCG.GG.AAACCA.AAGCCCGGACCGGAA.CACCAACAAGCACCGGCCA.GCGAG.AA..CGCAGAUCGGUCAUACAAAAAAUUUCGGAUGUACGCGCAGAGCAGGAGGCUCUGC.GAAAUCCC
NZ_KB822633.1/1602-1748         CGUCGCUGCCGGCUC..CGUG...GG.CCGGCAGA.CCG.CG.GCUC.UCAGCCGCGGACCGAAG.AGCAACAAGUGGCCGCCUUCCCCUCUCGACCCGAAGGCAGGCCUAGAAGAAAUUUCGGAAGUACGGGCCUCCA.GGAAUGGAGGU.CGCAUUCU
NC_021499.1/437262-437115       CGUCGCUGUCG.GUUC.CCGU..GGAC.CGACAGA.CCGCGA.GCAC.UCAGCUCCGGACCGAAG.AACA..CAAGCGGCGGCCUCCCCCC.GAAGCAGAGGCCGGCCUAAUAAGAAAUUUCGGAAGUACGCGCACCUCCGGCCGAGGUGCUGAACCCGC
NZ_AJMR01000224.1/35817-35963   CGUCGCUGUCGGUUCC.CGU...GGA.UCGACAGA.CCGUGG.GCAC.UCCGCCCCGGACCGAAU.AACAC..AAGCGGCAGCCUCCCCCC.GAG.UCGAGGCUGGCCUAAUAAGAAAUUUCGGAAGUACGCGCACCUCCGGUCGAGGUGCAGAACCCGC
NZ_ATCP01000113.1/36092-36239   CGUCGCUGUCCUUUCA.AGCC..UGAACUGACAGA.CCU.GG.GCCC.UCAGCCCUGGACCGAAG.AACAGAAAACGGCGGAGCCAAUGUC.UA...AGGCGCCCGCCCUACAAGAAAUUUCGGAUGUACGCACACCUCAGGACGAGGUGUUGAUCGACC
NZ_AFFX01000003.1/292527-292379 CGUCGCUGUU.GCUUG.AAAC..CGAGCAAACAGA.CCG.AG.GCAA.AGUGCCUUGGACCGAAGUAAUAAAAACGUGCUGGCCAACCAUC.GAA.CGGGCGCCAGCCCAACAAGAAAAUUCGGAUGUACGCGCAUCUCAGGUUGAGAUGU.GUUCACCC
NZ_AVOF01000170.1/5592-5444     CGUCGCUGCCGCCACUGCCCAGCAGGG.CGGCAGA.CCA.GA.GCCC.ACACCUCUGGACCGAAG.AACAGACA.GCGCUGGUGC.CCUCC.CGA.CGGGCGCCGGACCAACAAGAAAUUUCGGAUGCACGCAUGCGCCAGGACGGCGUAU.GAACCCCC
NC_009439.1/523349-523201       CGUCGCUGCCGCGCUC.ACCA..GAG.GCGGCAGA.CCG.GG.GCCC.ACCGCCCCGGACCGAAG.AACAUAUAAGCGCUGGCCCACCUUC.GAAUCGGGCGCCAGCCCAACAAGAAAUUUCGGAUGUACGCAUGCUCCAGGAAGGAGCAU.GAAAUCCC
NZ_ALKM01000020.1/196992-197140 CGUCGCUGCCGCGCUC.ACCA..GAG.GCGGCAGA.CCG.GG.GCCC.ACCGCCCCGGACCGAAG.AACAUAUAAGCGCUGGCCCACCUUC.GAAUCGGGCGCCAGCCCAACAAGAAAUUUCGGAUGUACGCAUGCUCCAGGAAGGAGCAU.GAAAUCCC
2210211194/341-192              CGUCGCUGCCA.CUUC.ACGG..GAAGCUGGCAGACCUG.GG.GCCC.UCCGCCCCGGGCCGAAG.AACAGACAAGCGCUGGCCGCCCCUC.AUGACGGGCGCCAGCCCAACAAGAAAUUUCGGAUGUACGCAUGUUCCAGGAUGGAGCAU.GAACCCCA
NZ_ANGB01000008.1/265891-265743 CGUCGCUGCCGCUUCC.CGAGG.GGAA.CGGCAGA.CUG.GG.GCUC.ACCGCCCCGGACCGAAG.AACAUACAAGCGCUGGCCCACCAUC.GAU.AGGGCGCCAGCCCAACAAGAAAUUUCGGAUGUACGCAUGCGCCAGGACGACGCAU.GAAUCCCC
NZ_CAIG01000004.1/207129-206982 CGUCGCUGCCGCUUCC.CGAGG.GGAA.CGGCAGA.CUG.GG.GCUC.ACCGCCCCGGACCGAAG.AACAUACAAGCGCUGGGCC.CCAUC.GAU.AGGGCGCCAGCCCAACAAGAAAUUUCGGAUGUACGCAUGCGCCAGGACGACGCAU.GAAUCCCC
NC_015410.1/564661-564514       CGUCGCUGCCGACUCC.CAGGG.GGAG.CGGCAGA.CUG.GG.GCCCCACAACCCCGGACCGAAG.AACAGAUAAGCGCUGGCCCACCACU.A...CGGGCGCCAGCCCAACAAGAAAUUUCGGAUGUACGCAUGCUCCAGGAAGGAGCAU.GAACCCCC
NZ_AMCD01000003.1/54033-54180   CGUCGCUGCCGACUCC.CAGGG.GGAG.CGGCAGA.CUG.GG.GCCCCACAACCCCGGACCGAAG.AACAGAUAAGCGCUGGCCCACCACC.A...CGGGCGCCAGCCCAACAAGAAAUUUCGGAUGUACGCAUGCUCCAGGAAGGAGCAU.GAACCCCC
NC_015556.1/4639112-4639256     CGUCGCUGCCG.CUCU.UGACC.AGGGA.GGCAGA.CUG.GG.GCCC.UCCGCUCCGGACCGAAG.AACAGAUAAGUGCUGGCA.ACCG.C.AAC.AGGGCGCCAGACCAACAAGAAAUUUCGGAUGUACGCGCAUCUC.GGAUGAGAUGU.GAACACCC
3300000052_170167/52-199        CGUCGCUGUC.AC.CU.GAGC..AGGGUCGACAGA.CCG.GGCGCCC.ACAGCCCCGGACCGAAA.AAUAUAUAAGUGCUGGCUCACCACA.UGA.UGGGUGCCAGCCCAACAAGAAAUUUCGGAUGUACGCGCACCUCGGGACGAGGUGG.GUAAUACC
#=GC SS_cons                    ,,,,,<<<<<<<<<<<<.....>>>>>>>>>>>>,.<<<.<<.<<__.___>>>>>>>,,,,,,,.,,,,,,........................................................---<<<<<<<<_____>>>>>>>.>:::::::
//
