# Supplementary material for: RNA structure prediction using positive and negative evolutionary information
Source: PLoS Comput Biol. 2020 Oct 30;16(10):e1008387. doi: 10.1371/journal.pcbi.1008387 (PMC7657543; doi:10.1371/journal.pcbi.1008387)
Supplement: S1 File — Includes alignments, and source code. (GZ) [file pcbi.1008387.s008.tar.gz › supplemental_material/data/ZWD/zashaw-zashaweinbergdata-114e95ddbeb0/224/Proteo-phage-1.sto]

# STOCKHOLM 1.0
#=GF ID Proteo-phage-1
#=GF WK http://en.wikipedia.org/wiki/Proteo-phage-1_RNA_motif
#=GF SS Published; PMID:28977401
#=GF AU Weinberg Z
#=GF SE Published; PMID:28977401
#=GF TP Gene; sRNA;
#=GF DE Proteo-phage-1 RNA
4443754.3.27206/218-305           .ACCCUUCCCGC.GGGGCUGGA.........UCU............UCCAGAUGGUGCGGGCCGGG.A.CAAGCCGGAGAGUG.UCCCGGUUUCAGAAACAACCUUCGGCAGCC
NC_015856.1/3214921-3214839       .AGCCAGGGCAC.GGCU.CCGC.........GCAA...........GCGGUGA...GUGCCCGCAG.GAUCAGUCGGCGAGUG.CCUGC.ACA.UGAAAAAACC.CCGACAACC
NZ_AFER01000001.1/1784765-1784684 .GCCCACCGCAG.GGGC..CCG.........GACA...........CGG.AUAG..CUGCGGAGCG.GAUCAGCUGGAUAGUG.CCGCU.GCA.UGCCAAAACC.CCAGCAGCC
GYO3UBL02ILFF3/450-371            .ACCCAGCCAGU.GGGU..GAC.........GUAG...........GUC.AUG...ACUGGAUGGC.ACU.AGACGGUGAGUG.UGCCA.AUU..ACAAUAACCCCCGUCACCU
NC_015942.1/1887750-1887662       .CCCCAGUCUGC.GGGG..CGCUU.......AUGCG........GAGCG.GUAA..GCAGACCAUG.GACCAGCCAGCGGUUGUCCAUG.UCAGUAGAAAAACA.CUGGCAGCC
GYO3UBL02IL14U/37-118             .CCCUCGCGGCA.GGGG.CCGG.........AUAGU..........CCGGAUAG..UGCCGCCGAG.GUG.AGCCGG.GGGUG.CCUCG.UCC..GAAAAAGCC.CCGGCAGGG
ATED_F4WRAXD01ARJ7W/400-479       .CCGUAGCCAGG.ACGGGCCGC.........AUU............GCGGAUAG.ACCUGGAUCCG...UAGGCCGG.UCGAG..CGGA.UUU..ACGUUAUCA.CCGGCAUCC
NC_017964.1/2309255-2309349       .CCCCAGCUACC.GGGGACCGCUUGUA....GGCU......UGCAAGCGGAGAG..GGUAGAUGAG.GAUCAGACGGUGAGUG.CCUCA.UUU.AGCGAAAACC.CCGUCAGGC
ATED_contig18352/56-134           .CCCUUGCCAGG.GGGGU.AUC.........UUCG...........GAU.AGAG..CCUGGACAGG..AUUAGCGGG.GAGUG..CCUG.UCA..CGAAAAACU.CCCGCAGCA
ATED1026_contig03932/8391-8469    .CCCUUGCCAGG.GGGGU.AUC.........UUCG...........GAU.AGAG..CCUGGACAGG..AUUAGCGGG.GAGUG..CCUG.UCA..CGAAAAACU.CCCGCAGCA
ATED_F4WRAXD01AXNQJ/160-239       .GCCCCGCCCGG.GGGC...GC.........CUC............GUG.CAAG..CCGGGCUGCG.GAUAAUUCGGCGAGUG.CCGCA.UCA.UUGAAUAACC.CCGAAAGCC
JCVI_SCAF_1101668635011/778-875   .ACCCUGCCGCA.GGGG.CGCUAGCGUUUGAUCGG..UCAA..GCUAGCGCAA...GGCGGCUGCG.GAUAAGCCGG.GAGUG.CCGCA.CUC.CAGAAAAACC.CCGGCAGCG
FGTW_contig30458/7141-7219        .UCACUGCCAGG.AUG...GGC.........UCAG...........GCC.GGCA..CCUGGACGUC.GUU.AGCCGGAAAGUG.CGACG.AA..GACGAAAACA.CCGGCAGCC
NC_009656.1/5305685-5305764       .CCGCUGCCCGU.GCGG..CCC.........UUCG...........GGG.GUU...ACGGGACGGGGAAU.AGUCGU.GAGUC.ACCCG.UCA.UGAAAGAACC.GCGACAGCU
_GVICOHK01A9065/88-13             .CCCGAGGCUGG.CGGG...CC.........UAAG...........GG..AUAG..CCAGCCGCCC...CCAGCCGGCAUGUG..GGGU.UU...AUGAAAACAGCCGGCAGCC
GYO3UBL02GBZXB/262-187            .CCCGAGGCUGG.CGGG...CC.........UAAG...........GG..AUAG..CCAGCCGCCC...CCAGCCGGCAUGUG..GGGU.UU...AUGAAAACAGCCGGCAGCC
GYO3UBL02HVYEU/57-132             .CCCGAGGCUGG.CGGG...CC.........UAAG...........GG..AUAG..CCAGCCGCCC..CC.AGCCGGCAGGUG..GGGU.U...UAUAAAAACAGCCGGCAGCC
SRR014586.40202/112-190           .CCCCGGCCUGG.CGGGGCGCG..........UGA...........CGCGAUAG..CCAGGACGCC...CCAGCCGG.CGGUG..GGCG.AUC..AGGCAAACA.CCGGCAGCC
SRR014584.22234/84-162            .CCCCGGCCUGG.CGGGGCGCG..........UGA...........CGCGAUAG..CCAGGACGCC...CCAGCCGG.CGGUG..GGCG.AUC..AGGCAAACA.CCGGCAGCC
SRR014584.95816/221-143           .CCCCGGCCUGG.CGGGGCGCG..........UGA...........CGCGAUAG..CCAGGACGCC...CCAGCCGG.CGGUG..GGCG.AUC..AGGCAAACA.CCGGCAGCC
2036047992/730-810                .CCCUGACCGGU.GGGG.CCAC.........GCGA...........GUGGAAA...GCCGGGAGCG.GAUAAGCCAU.GAGUG.CCGCG.CA..UGCAAAAACC.AUGGCAGCC
2036062749/35-114                 .CCCUUGCCGG..GGGG.CCAC.........AUGA...........GUGGAAGG...CCGGACGCG.GAUAAGCCAU.GAGUG.CCGCG.CAU..AGAAAAACC.AUGGCAGCC
ATED_F4WRAXD02IK9QO/167-91        .CCCGAGCCAGG.CGGG..CCC.........AUAC...........GGG.AGUC..CCUGGACACC...CCAGCCGC.AGGUG..GGUG.UC..GGAGAAAACA.GCGGCAGCC
ATED1026_F5B15RW01EZ6AI/217-293   .CCCGAGUCAGG.CGGG..CCC.........AUAC...........GGG.AGUC..CCUGGACACC...CCAGCCGC.AGGUG..GGUG.UC..GGAGAAAACA.GCGGCAGCC
SWWA_GG7DDL201EOR88/197-115       .UCGCAGCCUAA.GCGA..CCC.........GCGA...........GGG.GCGA..UUAGGACAGGGGUU.GGUCGGUGAGUA.CCCUG.AUUCGGAAAUAACC.CCGACAGCU
SWWA_GG7DDL201BZK9C/90-9          .UCGCAGCCUAA.GCGA..CCC.........GCGA...........GGG.GCA...UUAGGACAGGGGUU.GGUCGGUGAGUA.CCCUG.AUUCGGAAAUAACC.CCGACAGCU
SWWA_GG7DDL201CHZJF/180-100       .UCGCAGCCUAA.GCGA..CCC.........GCGA...........GGG.GCA...UUAGGACAGG.GUU.GGUCGGUGAGUA.CCCUG.AUUCGGAAAUAACC.CCGACAGCU
SWWA_GG7DDL201BQVG7/166-85        .UCGCAGCCUAA.GCGA..CCC.........GCGA...........GGG.GCA...UUAGGACAGGGGUU.GGUCGGUGAGUA.CCCUG.AUUCGGAAAUAACC.CCGACAGCU
NZ_ACXS01000599.1/11291-11372     .CCGCAGCCUAA.GCGG..CCC.........GAAA...........GGG.GAA...UUAGGACAGG.GAUCAGUCGUUGAGUG.CCCUG.AUUCGGAACUAACC.UCGACAGCU
NC_015422.1/442395-442313         .CCCGUGCCGGUGCGGG..GGC.........GAAA...........GCC.GCAG..ACCGGACGCG.CCUUAGUCGGUGAGUG.GCGCG.GCG.ACAACGAACC.CCGACAGCC
2036044890/148-66                 .CCUAUGCCGGU.AAGGG.GGC.........GAAA...........GCC.GCAG..ACCGGACGCG.CGUUAGUCGGUGAGUG.GCGCG.GCG.UCAACUAACC.CCGACCGAC
_GVICOHK01BL9H6/90-10             .ACCGUGCCGGG.CGGU..GCC.........GCAA...........GGC.GUAU..CCCGGAUGAG.GAUAAGACGGUGAGUG.CCUCA.CAU..CGGAAAACC.CCGUCAGGC
XAGC_GET0UTC02ILS3M/285-363       .CCACAGCCGGG.GUGG.ACCC.........AUAA...........GGGAUAAG..CCCGGACUCG...UAAGCCGA.UAGAG..CGAG.AU..GAAAACAUCA.UCGGCAGCC
4455295.3.137132/253-171          .CCUUUGCCGGC.GAGGG.CUC.........GAAA...........GAG.AUGU..GCCGGACGUG.GAUUAGUCGGAAAGUG.CCACG.UCA.UAAGAAAACC.CCGACAGCC
2036061304/617-534                .CCCGGGCUUGC.CGGG.CCGC.........GUGA...........GCGGAUAA..GCAAGAAGCG.GAUUUGUCGGAUAGUG.CCGCU.UUU.CAUCAAAACA.CCGACUGUC
2036022675/221-304                AGCCCUGCCUGG.GGGCU.GCC.........GCAA...........GGC.GCUA..UCAGGACGUG.GAUUAGUCGGGCAGUG.CCACG.GUU.CGAGAAAACC.CCGACAGCC
2036066777/148-67                 .CCCUAGCCGGG.AGGG..GCC.........GCAA...........GGC.AUAG..CCCGGAUGCG.CAUCAGUCGGCCAGUG.GCGCA.UUC.AUGAAAAACC.CCGACAGCC
NC_018708.1/2636984-2636904       .CCCUAGCCUGG.GGGG...CC.........GAAA...........GG..AAAG..CCAGGACGCG.GAUUAGUCGGGCAGUG.CCGCG.UUUCAGGAAAAACC.CCGACAGCC
NC_014910.1/1503998-1503920       .CCCUAGCCUGG.GGGG...CC.........GCAA...........GG..AGUG..CCAGGACGCG.GAUUAGUCGGGCAGUG.CCGCG.UUU..CAGAAAACU.CCGAACGCC
TB_FS06_10DRAFT_1029496/1429-1515 .CCCGAGCCUGC.CGGGGCCGC.........GCAA...........GCGGAUAAGGGCGGGACACG.GAUUAGUCGGGCAGUG.CCGUG.AUU.CAGAAAAACC.CCGACUGCC
NC_018220.1/1522637-1522716       .CCACUGCCAGU.GUGG..CCC.........GAAA...........GGG.AUA...ACUGGACGCG.GAUAAGCCGG.UAGUG.CCGCG.AUG.CAGGAAAACA.CCGGCAGCC
NC_018220.1/1574150-1574229       .CCACUGCCAGC.GUGG..CCC.........GAAA...........GGG.AUA...ACUGGACGCG.GAUAAGCCGG.UAGUG.CCGCG.AUG.CAGGAAAACA.CCGGCAGCC
SWWA_contig31877/1178-1256        .CCACUGCCAGA.GUGG..CCC.........CUUG...........GGG.AUG...UCUGGACACC.GAUAAGCCGG.UAGUG.CGGUG.GU..GCGAUAAACA.CCGGCAGUC
DPOL_F4W77DB01BZFE8/51-129        .CCACUGCCAGA.GUGG..CCC.........CUUG...........GGG.AUG...UCUGGACACC.GAUAAGCCGG.UAGUG.CGGUG.GU..GCGAUAAACA.CCGGCAGUC
DPO_F5BP10M01DVL8V/128-210        .CCAUAGCCAGG.GUGG..CCC.........GCAA...........GGG.AGGG..CCUGGACACGGUAU.GGCCGGUUAGUC.ACGUG.UUUCGAAAAGAACA.CCGGCAGCC
DPOLF_contig02150/314-232         .CCAUAGCCAGG.GUGG..CCC.........GCAA...........GGG.AGGG..CCUGGACACGGUAU.GGCCGGUUAGUC.ACGUG.UUUCGAAAAGAACA.CCGGCAGCC
JCVI_SCAF_1101668618509/1313-1391 .CUGUAGCCAGG.ACAG...CC.........CUCG...........GG..AACC..CCUGGACGCGGUAU.CGCCGG.AAGUC.ACGCG.UCA.CGAAAGAACA.CCGGCAGCC
NZ_AHIP01000006.1/180652-180732   .CCACAGCCAGG.GUGG..GCC.........UUCG...........GGC.AGGG..CCUGGACGCGGUAU.AGCCGG.AAGUC.ACGCG.UUA.CGGUAGAACA.CCGGCAGUC
NZ_AHPP01000002.1/1187919-1187998 .CCAUAGCCAGG.AUGG..GCC.........UUCG...........GGC.GGG...CCUGGACGCGGUAU.CGCCGG.UAGUC.ACGCG.UUA.CGAAAGAACA.CCGGCAGCU
NZ_ADGA01000002.1/55923-56003     .CCAUAGUCAGG.GUGG..GCC.........UUCG...........GGC.GGAG..CCUGGACGCGGUAU.AGCCGG.UAGUC.ACGCG.UUA.CGAAAGAACA.CCGGCAGUC
DPOF_F4O8LWT02H2CB8/154-231       .CCGCAGCCAGA.GCGG...CC.........CUCG...........GG..GGA...UCUGGACACU.GAUAGGCCGG.UAGUG.CAGUG.AUC.GACGAAAACA.CCGGCAGCC
DPOL_contig04841/92-15            .CCGCAGCCAGA.GCGG...CC.........CUCG...........GG..GGA...UCUGGACACU.GAUAGGCCGG.UAGUG.CAGUG.AUC.GACGAAAACA.CCGGCAGCC
NZ_AHZN01000089.1/23335-23257     .UUGUGGCCAGG.ACAG...CC.........CUCG...........GG..AAGU..CCUGGACACU.GAUAAGCCGG.UAAUG.CAGCC.CUA.CGGAACAACA.UUGACGUCC
SwRhRL2b_contig_1113417/169-247   .CUGCAGCCAGG.GCAGG..CC.........CUAACA.........GG..ACAG..CCUGGACACU.GCU.AGCCGG.UAGUG.UGGUG.U...CGGAAAAACA.CCGGCAGCC
NC_010322.1/3854545-3854467       .CUGCAGCCAGG.GCAG..CCC.........UAAC...........GGG.GACG..CCUGGACACU.GCU.AGCCGG.UAGUG.UGGUG.UAC..GGAAAAACA.CCGGCAGCC
DPOF_contig07553/1523-1443        .CCACAGCCAGG.UUGG..CCC.........UUCG...........GGG.GAUG..CCUGGACGCU.GAUAAGCCAG.UAGUG.CAGCG.CUA.CGGGAAAAUA.CCGGCAGCC
SWWA_contig20340/2818-2740        .CCGCAGCCAGG.GCGG...CC.........UCAC...........GG..AAGG..CCUGGACACU.GAUAAGCCGGCAAGUG.CAGUG.CUU..CGCAAAACA.CCGGCCGCC
MRS2a_Contig_15697/33-112         .CUGCAGCCAGG.GCAG...CC.........CUCG...........GG..AAGG..CCUGGACACU.GAUACGCCGGCAAGUG.CAGUG.CUA.CGAGAAAACA.CCGGCAGCC
NZ_AHIP01000088.1/532-455         .CUGCAGCCAGG.GCAG...CC.........CUCG...........GG..AGG...CCUGGACGCU.GAUAAGCCGG.UAGUG.CAGCG.CUA.CGGAAAAACA.CCGGCAGCC
NZ_AEAZ01000027.1/123868-123790   .CUGCAGUCAGG.GCAG...CC.........UCAC...........GG..AAGG..CCUGGACGCU.GAUAAGCCGG.UAGUG.CAGCG.CUA.CGGGAAAACA.CCGGCAGCC
NZ_ACOQ01000476.1/3739-3661       .CUGUAGCCAGG.GCAG...CC.........UCAC...........GG..AAGG..CCUGGACGCU.GAUAAGCCGG.UAGUG.CAGCG.CUA.CGGAAAAACA.CCGGCAGCC
NZ_AHZY01000063.1/7796-7717       .CUGCAGUCAGG.GAAG...CC.........UCAC...........GG..AAGG..CCUGGACACU.GAUAAGCCGGCAAGUG.CAGUG.CUA.CGACAAAACA.CCGGCAGCC
NZ_AKJT01000025.1/28077-27999     .CUGUAGCCAAG.GCAG...CC.........UUCG...........GA..AAGG..CCUGGACACU.GAUCAGCCGG.UCGUG.CAGUG.CUA.CGACAAAACA.CCGGCAGCC
NZ_AHIP01000053.1/25110-25033     .CUGUAGCCAGG.ACAG...CC.........CUCG...........GA..AAGG..CCUGGACGUC.GAU.AGCCGGACAGUG.CGACG.UAC..GGAACAACA.CCGGCAGCC
NZ_AKJP01000068.1/49972-49895     .GUGUAGACAGG.ACAG...CC.........UUCG...........GG..AAG...CCUGGACGUC.GAU.AGGCGGAUAGUG.CGACG.UAC.GGAAUCAACA.CCGGCAGCC
XAGC_contig21706/196-273          .CUGUAGCCAGG.ACAG...CC.........CUCG...........GG..AUAG..CCUGGACGUC.GAU.AGCCGG.UAGUG.CGACG.UAC.GGAAACAACA.CCGGCAGCC
NZ_AHOT01000027.1/796036-796114   .CUGUAGCCAGG.ACAG...CC.........CUCG...........GG..AAGA..CCUGGACGUC.GAU.AGCCGGAUAGUG.CGACG.UAC.GGAAUCAACA.CCGGCAGCC
SPBB_contig07605/555-477          .CUGUAGCCAGG.ACAG...CC.........CUCG...........GG..AAUG..CCUGGACGUC.GAU.AGCCGGAUAGUG.CGACG.UAC.GGAAUCAACG.CCGGCAGCC
NC_004129.6/4372608-4372530       .CUGUAGCCAGG.ACAG...CC.........CUCG...........GG..AAUG..CCUGGACGUC.GAU.AGCCGGAUAGUG.CGACG.UAC.GGAAUCAACG.CCGGCAGCC
SPBB_contig11511/73399-73477      .CUGUAGCCAGG.ACAG...UC.........CUCG...........GG..AAUG..CCUGGACGUC.GAU.AGCCGGAUAGUG.CGACG.UAC.GGGAUCAACG.CCGGCAGCC
DPOLF_F46JATG01DKGSW/104-26       .CUGUAUCCAGG.ACAG...CC.........UUCG...........GG..AAGG..CCUGGACGUC.GAU.AGCCGGAUAGUG.CGACG.UAC.GGAAACAACA.CCGGCAGCC
DPOLF_F46JATG01DGCB0/151-229      .CUGUAUCCAGG.ACAG...CC.........UUCG...........GG..AAGG..CCUGGACGUC.GAU.AGCCGGAUAGUG.CGACG.UAC.GGAAACAACA.CCGGCAGCC
NC_004129.6/2340762-2340840       .CUAUAGCCAGG.ACAG...CU.........CUCG...........GG..AUAG..CCUGGACGUC.GAU.AGCCGGAUAGUG.CAACG.UAC.GAAAUCUACG.CUGGCAGCC
botACOD_F64RS5002F65VH/389-311    .CCACGGCCAGG.GUGGUUCCC.........AAUA...........GGGAUGUG..CCUGGACGUC...CCAGCUGG.CGGUG..GGCG.UAU...GCAAAACA.CCAGCAGCC
ATED_F4WRAXD02FH3EU/271-352       ACCACGGCCAGG.GUGGUUUCC.........GAAA...........GGAAUAGG..CCUGGAUGCU..CC.AGCCGG.AGGUG..AGCA.UAA.UAAA.AAACAACCGGCAGCC
ATED1026_F5B15RW01D3VRV/108-186   .CCACGGCCAGG.GUGGUUUCC.........GCAA...........GGGAUAGG..CCUGGAUGCU...CCAGCCGG.AGGUG..AGCA.UA...UAAAAAACA.CCGGCAGCC
#=GC SS_cons                      BBBBB..<<<<<.bbbbb<<<<<<<<<<<<<____..>>>>>>>>>>>>>----..>>>>>.<<<<.<--.-AAAAA.......>>>>>................aaaaa....
//
