# Supplementary material for: RNA structure prediction using positive and negative evolutionary information
Source: PLoS Comput Biol. 2020 Oct 30;16(10):e1008387. doi: 10.1371/journal.pcbi.1008387 (PMC7657543; doi:10.1371/journal.pcbi.1008387)
Supplement: S1 File — Includes alignments, and source code. (GZ) [file pcbi.1008387.s008.tar.gz › supplemental_material/data/ZWD/zashaw-zashaweinbergdata-114e95ddbeb0/224/RT-6.sto]

# STOCKHOLM 1.0
#=GF TP Gene; sRNA;
#=GF DE RT-6 RNA
#=GF SS Published; PMID:28977401
#=GF ID RT-6
#=GF AU Weinberg Z
#=GF WK http://en.wikipedia.org/wiki/RT_RNA_motifs
#=GF SE Published; PMID:28977401
4444165.3.21675/120-47                         UACUCUAUGCAAGUAG...GCAUAGGGGAAGAGGAUUGUUGUCAACACCUCCAGGAU.UAUUCU.UGUG....AGUUGUGGAU
UnmappedStool_Broad_scaffold_859497/447-520    UACUCUAUGCAAGUAG...GCAUAGGGGAAGAGGAUUGUUGUCAACACCUCCAGGAU.UAUUCU.UGUG....AGUUGUGGAU
SRS058723_C6721683/171-244                     UACUCUAUGCAAGUAG...GCAUAGGGGAAGAGGAUUGUUGUCAACACCUCCAGGAU.UAUUCU.UGUG....AGUUGUGGAU
SRS015960_C1868994/658-585                     UACUCUAAAUGUAG.....AUUUAGAGGUACUGUAUUUCUGUCAAGUAUUUAUAUAC.GAUUUCUCGCA...AGAAAUCCACU
UnmappedStool_Broad_C252150906/248-322         UACAUCAUAUAAUAAG...GUAUGAUGGUUGGCGAUUGUUGUCAAGAGGUCAG.CAG.UAUAUUCACAA...GGAAUAUUCAG
SRS021484_C2184687/26-100                      UACAUCAUAUAAUAAG...GUAUGAUGGUUGGCGAUUGUUGUCAAGAGGUCAG.CAG.UAUAUUCACAA...GGAAUAUUCAG
2200979128/15984-15910                         AGCCUUAUAUUUUAG....AUAUAAGGGUCGGAGAUUGCUGUCAACUGUGACUCGAA.UAAUUCUAUCC...AGAAUAUCGAA
2200772514/3432-3359                           UGCCUUAUGUAUUG.....ACAUAAGGGUAAGGGAUUGUUGUCAACUGUCUGAUUAG.CA.UUCCAAUCU..GGAAUCGAGUC
NZ_KB902324.1/7451-7379                        UGCCUUAUGUAAUUGG...GCAUAAGGGUUGGAGAUUGUUGUCAACUGUUUCUCGAU.GAUUU..CAAUC....AAUCCAGUA
NC_007907.1/807143-807215                      UGCCUUAUGUAAUUGG...GCAUAAGGGUUGGAGAUUGUUGUCAACUGUUUCUCGAU.GAUUU..CAAUC....AAUCCAAUA
NZ_AEYL01000247.1/3554-3476                    UGCGUUACGAUGAAAUUAGGCGUAGCGGAAAAGGAUUGUUGUCAAUACCUUGUCAUA.GACUUUAUUAA...UAAAUUCUAUG
NZ_CBUH010000025.1/3223-3301                   UGCGUUACGAUGAAAUUAGGCGUAGCGGAAAAGGAUUGUUGUCAAUACCUUGUCAUA.GACUUUAUUAA...UAAAUUCUAUG
scaffold44775_2_V1.CD-11/3918-3840             UGCGUUACGAUGAAAUUAGGCGUAGCGGAAAAGGAUUGUUGUCAAUACCUUGUCAUA.GACUUUAUUAA...UAAAUUCUAUG
NZ_GL379580.1/448587-448665                    UGCGUUAUGAUGAAAUUAGGCAUAACGGAAAAGGAUUGUUGUCAAGAUCUCGGUCCA.GAAUUUAUUAA...UAAUAUUAGUA
NC_013504.1/1098074-1097996                    UGCGUUAUGAUGAAAUUAGGCAUAACGGAAAAGGAUUGUUGUCAAGAUCUCGGUCCA.GAAUUUAUUAA...UAAUAUUAGUA
NZ_GG670120.1/397530-397608                    UGCGUUAUGAUGAAAUUAGGCAUAACGGAGAAGGAUUGUUGUCAAGAUCUCGGUCCA.GAAUUUAUUAA...UAAUAUUAGUA
NZ_KB822413.1/558783-558859                    UGCAUUACGAUAAAAAG..ACGUAAUGGAAAAGGAUUGUUGUCAAUGCUGUUAUGCC.GAAUUUAUUCA...UAAAUUCUAGA
NZ_JH556658.1/361359-361430                    UGCCUUAUGUUAUG.....ACAUAGGGGACGAGGAUUGUUGUCAACUCCUG...AAG.GUAAUUAUUUAC..UAAUUCUUUCA
SRS023914_Baylor_scaffold_11406/1866-1795      UGCCUUAUAUAUUAG....AUAUAAGGGAAAGGAAUUGUUGUCAAUACCUGAAAGAG.CUCU...UUCAGAU...AUGACUGG
C4512303_1_MH0070/1383-1312                    UGCCUUAUAUAUUAG....AUAUAAGGGAAAGGAAUUGUUGUCAAUACCUGAAAGAG.CUCU...UUCAGAU...AUGACUGG
SRS015854_C5531707/1897-1826                   UGCCUUAUAUAUUAG....AUAUAAGGGAAAGGAAUUGUUGUCAAUACCUGAAAGAG.CUCU...UUCAGAU...AUGACUGG
scaffold29175_5_MH0046/3941-4012               UGCCUUAUAUAUGAG....AUAUAAGGGAAAGGAAUUGUUGUCAAUACCUGAAAGAG.CUCU...UUCAGAU...AUGACUGG
UnmappedStool_Broad_scaffold_881081/117-188    UGCCUUAUAUAUGAG....AUAUAAGGGAAAGGAAUUGUUGUCAAUACCUGAAAGAG.CUCU...UUCAGAU...AUGACUGG
longitudinal_52_3/1706-1635                    AGCCUUAUAUAUGAG....AUAUAAGGGAAAGGAAUUGUUGUCAAUACCUGAAAGAG.CUCU...UUCAGAU...AUGACUGG
Subgingival_plaque_LANL_C11229464/330-404      UGCCUCACAAAAUAG....UUGUGAGGGACGAGAAUUGUUGUCAACAGUUCGCCAA..UC.AGUGCUUUGA.CACAGGAUUGG
SRS019028_C2875621/212-286                     UGCCUCACAAAAUAG....UUGUGAGGGACGAGAAUUGUUGUCAACAGUUCGCCAA..UC.AGUGCUUUGA.CACAGGAUUGG
SRS023595_C7046258/338-412                     UGCCUCACAAAAUAG....UUGUGAGGGACGAGAAUUGUUGUCAACAGUUCGCCAA..UC.AGUGCUUUGA.CACAGGAUUGG
Supragingival_plaque_LANL_C182062724/77-3      UGCCUCACAAAAUAG....UUGUGAGGGACGAGAAUUGUUGUCAACAGUUCGCCAA..UC.AGUGCUUUGA.CACAGGAUUGG
SRS013723_C3192289/112-186                     UGCCUCACAAAAUAG....UUGUGAGGGACGAGAAUUGUUGUCAACAGUUCGCCAA..UC.AGUGCUUUGA.CACAGGAUUGG
SRS020856_C2641461/86-159                      UGCCUUACAAGUAG.....UUGUAAGGGUUGAGAAUUGUUGUCAACAGUUCGCCGAG.CAAUUCCAAUA...AGAGUGAUCGG
SRS015038_C1759995/86-159                      UGCCUUACAAGUAG.....UUGUAAGGGUUGAGAAUUGUUGUCAACAGUUCGCCGAG.CAAUUCCAAUA...AGAGUGAUCGG
SRS016002_WUGC_scaffold_12496/353-426          UGCCUUACAAGUAG.....UUGUAAGGGUUGAGAAUUGUUGUCAACAGUUCGCCGAG.CAAUUCCAAUA...AGAGUGAUCGG
SRS015797_C2660443/86-159                      UGCCUUACAAGUAG.....UUGUAAGGGUUGAGAAUUGUUGUCAACAGUUCGCCGAG.CAAUUCCAAUA...AGAGUGAUCGG
longitudinal_412_276/1898-1826                 UGCCUUACAAGCAG.....UUGUAAGGGUGGGAGAUUGUUGUCAACAGUUCAACCAA.UAAAUCGAAAU...CGAA.AGUUGG
UnmappedStool_Broad_scaffold_483908/263-335    UGCCUUACAAGUAG.....UUGUAAGGGUGGGAGAUUGUUGUCAACAGUUCAACCAA.UAAAUCGAAAU...CGAA.AGUUGG
DOF008_scaffold1787_29/590-662                 UGCCUUACAAGUAG.....UUGUAAGGGUGGGAAAUUGUUGUCAACAGUUCAACCAA.UAAAUCGAAAU...CGAA.AGUUGG
UnmappedStool_Broad_C253775637/1627-1554       UGCUUUACAAGUAUG....UUGUAAAGGAAUGGUAUUGUUGUCAACAGUUCUAACAAACA..UUUAUAA...GAAAUGGUUUG
SRS018443_C3883847/419-493                     UGCCUUACGAGAUG.....UCGUAAGGGCUGAGAAUUGUUGUCAACAGUUCGC.CAG.CGAGCUCCGAUAA.GAGCGGUUGGG
Supragingival_plaque_LANL_C182652945/501-427   UGCCUUACGAGAUG.....UCGUAAGGGCUGAGAAUUGUUGUCAACAGUUCGC.CAG.CGAGCUCCGAUAA.GAGCGGUUGGG
SRS056323_C2560462/414-488                     UGCCUUACAAGAUG.....UCGUAAGGGCUGAGAAUUGUUGUCAACAGUUCGC.CAG.CGAGCUCCGAUAA.GAGCGGUUGGG
SRS015038_C1867300/505-431                     UGCCUUACAAGAUG.....UCGUAAGGGCUGAGAAUUGUUGUCAACAGUUCGC.CAG.CGAGCUCCGAUAA.GAGCGGUUGGG
SRS019122_C5917841/1837-1763                   UGCCUUACAAGAUG.....UCGUAAGGGCUGAGAAUUGUUGUCAACAGUUCGC.CAG.CGAGCUCCGAUAA.GAGCGGUUGGG
SRS019607_C2758697/1832-1758                   UGCCUUACAAGAUG.....UCGUAAGGGCUGAGAAUUGUUGUCAACAGUUCGC.CAG.CGAGCUCCGAUAA.GAGCGGUUGGG
NZ_GG729934.1/639262-639188                    UGCCUUACAAGAUG.....UUGUAAGGGCUGAGAAUUGUUGUCAACAGUUCGC.CAG.CGAGCUCCGAUAA.GAGCGGUUGGG
SRS018575_C7554124/109-37                      UGCCUUACAAGUAG.....UUGUAAGGGUUGGAGAUUGUUGUCAACAGUUCUUCCA..CCAGCUCAGCU...GAGCGGGUCUG
scaffold70645_2_MH0028/2042-1970               UGCCUUACAAGUAG.....UUGUAAGGGUUGGAGAUUGUUGUCAACAGUUCUUCCA..CCAGCUCAGCU...GAGCGGGUCUG
SRS052876_LANL_scaffold_48719/5545-5617        UACCUUACAAGUAG.....UUGUAAGGGAUGGAGAUUGUUGUCAACAGUUCUG.UAA.CCAACUCAUAA...GAGAAGGUCGG
Supragingival_plaque_LANL_C182972041/1823-1895 UGCCUUACAAGUAG.....UUGUAAGGGAUGGAGAUUGUUGUCAACAGUUCUG.UAA.CCAACUCAUAA...GAGAAGGUCGG
SRS049268_C4257142/407-335                     UGCCUUACAAGUAG.....UUGUAAGGGAUGGAGAUUGUUGUCAACAGUUCUG.UAA.CCAACUCAUAA...GAGAAGGUCGG
ADJT01007224.1/9995-10068                      UGCUAUAUGUGUAG.....GCAUAUAGGAAAAGAAUUGUUGUCAACUGUUCGACUAU.GAGAUUUGAAA...GAAUUUCAUCG
SRS015133_C3304798/100-173                     UGCUAUAUGUGUAG.....GCAUAUAGGAAAAGAAUUGUUGUCAACUGUUCGACUAU.GAGAUUUGAAA...GAAUUUCAUCG
SRS020328_C3139721/1690-1617                   UGCUAUAUGUGUAG.....GCAUAUAGGAAAAGAAUUGUUGUCAACUGUUCGACUAU.GAGAUUUGAAA...GAAUUUCAUCG
NOF011_scaffold36044_3/247-174                 UGCUAUAUGUGUAG.....GCAUAUAGGAAAAGAAUUGUUGUCAACUGUUCGACUAU.GAGAUUUGAAA...GAAUUUCAUCG
scaffold78451_2_MH0056/787-714                 UGCUAUAUGUGUAG.....GCAUAUAGGAAAAGAAUUGUUGUCAACUGUUCGACUAU.GAGAUUUGAAA...GAAUUUCAUCG
SRS011405_C3564377/314-387                     UGCUAUAUGUGUAG.....GCAUAUAGGAAAAGAAUUGUUGUCAACUGUUCGACUAU.GAGAUUUGAAA...GAAUUUCAUCG
SRS017103_C2687982/821-894                     UGCUAUAUGUGUAG.....GCAUAUAGGAAAAGAAUUGUUGUCAACUGUUCGACUAU.GAGAUUUGAAA...GAAUUUCAUCG
C1736813_1_MH0015/1729-1656                    UGCUAUAUGUGUAG.....GCAUAUAGGAAAAGAAUUGUUGUCAACUGUUCGACUAU.GAGAUUUGAAA...GAAUUUCAUCG
C2563468_1_MH0048/937-864                      UGCUAUAUGUGUAG.....GCAUAUAGGAAAAGAAUUGUUGUCAACUGUUCGACUAU.GGGAUUUGAAA...GAAUUUCAUCG
C4235006_1_V1.UC-6/505-432                     UGCUUUAUACAAAG.....GUAUAAGGGUAAUGGAUUGUUGUCAAUACUUUAUUGAU.AAUUUCUAUCA...UUAAGUAUAGG
UnmappedStool_Broad_C252754099/86-159          UGACCUAUACAAAAGG...GUAUAGGUGUUGGAGAUUGUUGUCAAGAACUUUGCAAA.GA.UUUCUUUC...GAUAU.GUCUU
SRS014923_WUGC_scaffold_58409/228-301          UGACCUAUACAAAAGG...GUAUAGGUGUUGGAGAUUGUUGUCAAGAACUUUGCAAA.GA.UUUCUUUC...GAUAU.GUCUU
JGI994J12354_10006085/3834-3760                UGUUCUAUACAAUUAG...GUAUAGGAGAUAUGGAUUGUUGUCAAGUCUUCUGCGAG.AA.UUUCUUCAA..GAAAU.CUUGC
2211514748/109-34                              UGCUUCAUACAAUUGG...GUAUGGGGGAUGGAAAUUGUUGUCAACAGUCCUU.GCG.AAAUUUCUUCAA..GAAUUUCUGCG
NZ_ATWA01000107.1/2533-2460                    UGCUUUAUACAUAG.....GUAUAAAGGAAGAGCAUUGUUGUCAAGCUUUCCAGCAG.AAUAUCUUUCA...AGAUUUCUCGC
RUMENNODE_783136_1/19987-19914                 UGCUUCAUACGAAG.....GUAUGAAGGAAGAGCAUUGUUGUCAAGCUUUCCGUCAG.AAGAUCCACCA...GGAUAUCCUGA
RUMENNODE_6171_1/1784-1711                     AGCUCCACAUGUAG.....GUGUGGAGGAAGAGUAUUGUUGUCAAGCUUUCCGUCAG.AAGAUCCACCA...GGAUAUCCUGA
scaffold49168_3_MH0068/129-203                 UGCCCCAUACGAAAG....GUAUGGGGGAAGGAGAUUGUUGUCAACUCUCCUGCUAG.AAUAUUCUCGA...GAAUAUUUAGC
SRS016335_C5257652/1684-1610                   UGCCCCAUACGAAAG....GUAUGGGGGAAGGAGAUUGUUGUCAACUCUCCUGCUAG.AAUAUUCUCGA...GAAUAUUUAGC
DOM015_scaffold1457_1/681-755                  UGCCCCAUACGAAAG....GUAUGGGGGAAGGAGAUUGUUGUCAACUCUCCUGCUAG.AAUAUUCUCGA...GAAUAUUUAGC
scaffold81110_1_MH0006/1793-1867               UGCCCCAUACGAAAG....GUAUGGGGGAAGGAGAUUGUUGUCAACUCUCCUGCUAG.AAUAUUCUCGA...GAAUAUUUAGC
scaffold73620_1_MH0065/56-130                  UGCCCCAUACGAAAG....GUAUGGGGGAAGGAGAUUGUUGUCAACUCUCCUGCUAG.AAUAUUCUCGA...GAAUAUUUAGC
scaffold33732_2_O2.UC-13/200-126               UGCCCCAUACGAAAG....GUAUGGGGGAAGGAGAUUGUUGUCAACUCUCCUGCUAG.AAUAUUCUCGA...GAAUAUUUAGC
DLF002_scaffold29822_3/226-300                 UGCCCCAUACGAAAG....GUAUGGGGGAAGGAGAUUGUUGUCAACUCUCCUGCUAG.AAUAUUCUCGA...GAAUAUUUAGC
NOM027_scaffold6109_3/203-129                  UGCCCCAUACGAAAG....GUAUGGGGGAAGGAGAUUGUUGUCAACUCUCCUGCUAG.AAUAUUCUCGA...GAAUAUUUAGC
NZ_GG697151.2/138168-138242                    UGCCCCAUACGAAAG....GUAUGGGGGAAGGAGAUUGUUGUCAACUCUCCUGCUAG.AAUAUUCUCGA...GAAUAUUUAGC
NLF011_scaffold19822_3/408-334                 GUCCCCAUACGAAAG....GUAUGGGGGAAGGAGAUUGUUGUCAACUCUCCUGCUAG.AAUAUUCUCGA...GAAUAUUUAGC
UnmappedStool_Broad_C252155682/194-120         UGCCUCAUACGAAAG....GUAUGAGGGAAGGAGAUUGUUGUCAACUGUUCUGCAAG.AAUGUUCUCGA...GAACAUCUAGC
scaffold24724_1_V1.UC-8/2756-2830              UGCCUCAUACGAAAG....GUAUGAGGGAAGGAGAUUGUUGUCAACUGUUCUGCAAG.AAUGUUCUCGA...GAACAUCUAGC
SRS015854_C5480907/331-257                     UGCCUCAUACGAAAG....GUAUGAGGGAAGGAGAUUGUUGUCAACUGUUCUGCAAG.AAUGUUCUCGA...GAACAUCUAGC
NOM018_scaffold305_2/1773-1699                 UGCCUCAUACGAAAG....GUAUGAGGGAAGGAGAUUGUUGUCAACUGUUCUGCAAG.AAUGUUCUCGA...GAACAUCUAGC
scaffold2282_1_V1.UC-17/4104-4178              UGCCUCAUACGAAAG....GUAUGAGGGAAGGAGAUUGUUGUCAACUGUUCUGCAAG.AAUGUUCUCGA...GAACAUCUAGC
scaffold112227_2_MH0077/158-84                 UGCCUCAUACGAAAG....GUAUGAGGGAAGGAGAUUGUUGUCAACCAUCCUGCUAG.AAUGUUCUCGA...GAACAUUUAGC
SRS015133_C3341414/183-109                     UGCCUCAUACAAAAG....GUAUGAGGGAAGGAGAUUGUUGUCAACCAUCCUGCUAG.AAUGUUCUCGA...GAACAUUUAGC
SRS063985_LANL_scaffold_52038/584-510          UGCCUCAUACAAAAG....GUAUGAGGGAAGGAGAUUGUUGUCAACCAUCCUGCUAG.AAUGUUCUCGA...GAACAUUUAGC
C3386261_1_MH0038/508-582                      UGCCCUAUACGAAAG....GUGUGGGGGAAGGAGAUUGUUGUCAACCUGUCUGACAG.AAUAUUCACCA...GAAUUUCUUGC
4491407.3_NODE_618/2011-2085                   UGCCCUACACGAAAG....GUGUGGGGGAAGGAGAUUGUUGUCAACCUGUCUGACAG.AAUAUUCACCA...GAAUUUCUUGC
NOM005_scaffold23973_4/376-450                 UGCCCCACACGAAAG....GUGUGGGGGAAGGAGAUUGUUGUCAACCUGUCUGACAG.AAUAUUCACCA...GAAUUUCUUGC
SRS011134_Baylor_scaffold_30004/1513-1439      UGCCCCACACGAAAG....GUGUGGGGGAAGGAGAUUGUUGUCAACCUGUCUGACAG.AAUAUUCACCA...GAAUUUCUUGC
SRS022609_C3211574/448-522                     UGCCCCACACGAAAG....GUGUGGGGGAAGGAGAUUGUUGUCAACCUGUCUGACAG.AAUAUUCACCA...GAAUUUCUUGC
SRS015133_C3492567/186-260                     UGCCCCACACGAAAG....GUGUGGGGGAAGGAGAUUGUUGUCAACCUGUCUGACAG.AAUAUUCACCA...GAAUUUCUUGC
NLF012_scaffold7299_2/17372-17446              UGCCCCACACGAAAG....GUGUGGGGGAAGGAGAUUGAUGUCAACCCGUCUGACAG.AAUAUUCACCA...GAAUUUCUUGC
scaffold114095_2_MH0043/935-861                UGCCCUACACGAAAG....GUGUGGGGGAAGGAGAUUGAUGUCAACCCGUCUGACAG.AAUAUUCACCA...GAAUUUCUUGC
scaffold6652_1_O2.UC-12/286-359                UGCUCUACAUAUAG.....GUGUAGAGGAACGGGAUUGUUGUCAAGCCCUCCAGUAA.GA.UUCCAAUGA..GGAAUUUCUGG
SRS014235_WUGC_scaffold_105968/804-877         UGCUCUACAUAUAG.....GUGUAGAGGAACGGGAUUGUUGUCAAGCCUUCCAGUAA.GA.UUCCGAUGA..GGAAUUCCUGG
SRS014459_C2517746/363-290                     UGCUCUACAUAUAG.....GUGUAGAGGAACGGGAUUGUUGUCAAGCCUUCCAGUAA.GA.UUCCGAUGA..GGAAUUCCUGG
scaffold62782_1_MH0003/423-496                 UGCUCUACAUAUAG.....GUGUAGAGGAACGGGAUUGUUGUCAAGCCUUCCAGUAA.GA.UUCCGAUGA..GGAAUUCCUGG
C5353144_1_MH0072/281-208                      UGCUCUACAUAUAG.....GUGUAGAGGAACGGGAUUGUUGUCAAGCCUUCCAGUAA.GA.UUCCGAUGA..GGAAUUCCUGG
SRS011134_C5037217/57-130                      UGCUCUACAUAUAG.....GUGUAGAGGAACGGGAUUGUUGUCAAGCCUUCCAGUAA.GA.UUCCGAUGA..GGAAUUCCUGG
SRS015065_C2335777/492-565                     UGCUCUACAUAUAG.....GUGUAGAGGAACGGGAUUGUUGUCAAGCCUUCCAGUAA.GA.UUCCGAUGA..GGAAUUCCUGG
SRS019910_C1753484/344-417                     UGCUCUACAUAUAG.....GUGUAGAGGAACGGGAUUGUUGUCAAGCCUUCCAGUAA.GA.UUCCGAUGA..GGAAUUCCUGG
SRS058770_C1676698/1015-942                    UGCUCUACAUAUAG.....GUGUAGAGGAACGGGAUUGUUGUCAAGCCUUCCAGUAA.GA.UUCCGAUGA..GGAAUUCCUGG
SRS015782_C3369773/62-135                      UGCUCUACAUAUAG.....GUGUAGAGGAACGGGAUUGUUGUCAAGCCUUCCAGUAA.GA.UUCCGAUGA..GGAAUUCCUGG
SRS017521_C2699025/453-526                     UGCUCUACAUAUAG.....GUGUAGAGGAACGGGAUUGUUGUCAAGCCUUCCAGUAA.GA.UUCCGAUGA..GGAAUUCCUGG
SRS056259_LANL_scaffold_29854/1858-1785        UGCUCUACAUAUAG.....GUGUAGAGGAACGGGAUUGUUGUCAAGCCUUCCAGUAA.GA.UUCCGAUGA..GGAAUUCCUGG
scaffold42621_1_MH0002/1731-1658               UGCUCUACAUAUAG.....GUGUAGAGGAACGGGAUUGUUGUCAAGCCUUCCAGCAA.GA.UUCCGAUGA..GGAAUUCCUGG
4491414.3_NODE_6343/422-495                    UGCUCUACAUAUAG.....GUGUAGAGGAACGGGAUUGUUGUCAAGCCUUCCAGUAA.GA.UUCCAAUGA..GGAAUUUCUGG
SRS024435_C3214904/285-358                     UGCUCUACAUAUAG.....GUGUAGAGGAACGGGAUUGUUGUCAAGCCUUCCAGUAA.GA.UUCCAAUGA..GGAAUUCCUGG
scaffold26630_1_MH0024/256-329                 UGCUCUACAUAUAG.....GUGUAGAGGAACGGGAUUGUUGUCAAGCCUUCCAGUAA.GA.UUCCAAUGA..GGAAUUCCUGG
scaffold44220_1_MH0050/276-349                 UGCUCUACAUAUAG.....GUGUAGAGGAACGGGAUUGUUGUCAAGCCUUCCAGUAA.GA.UUCCAAUGA..GGAAUUCCUGG
scaffold104822_4_V1.UC-6/693-620               UGCUCUACAUAUAG.....GUGUAGAGGAACGGGAUUGUUGUCAAGCCUUCCAGUAA.GA.UUCCAAUGA..GGAAUUCCUGG
C8140261_1_MH0006/162-235                      UGCUCUACAUAUAG.....GUGUAGAGGAACGGGAUUGUUGUCAAGCCCUCCAGUAA.GA.UUCCAAUGA..GGAAUUCCUGG
DLF010_scaffold1658_1/700-773                  UGCUCUACAUAUAG.....GUGUAGAGGAACGGGAUUGUUGUCAAGCCCUCCAGUAA.GA.UUCCAAUGA..GGAAUUCCUGG
UnmappedStool_Broad_scaffold_1043804/169-242   UACGCCAUGCGUAG.....GUUUGGUGGACGGGGAUUGUUGUCAAGACUUCCAGUAA.GA.UUCUGAUAC..AGAAUUUCUGG
UnmappedStool_Broad_scaffold_810042/79-151     UACUCUAAACGUAG.....GUUUAGAGGAAAAAGAUUGUUGUCAACAG.UCCAGAAC.AGAUUUCUACAA..GAAA.UCUAGA
SRS048870_WUGC_scaffold_3693/3069-3142         UGCUCUAAGUGUAG.....ACUUAGAGGAAGAAGAUUGUUGUCAACAGUCCAGAGCA.GA.UUUCUUCCA..GAAAUCCACGA
#=GC SS_cons                                   --<<<<<<<<..._.._..>>>>>>>>...........................---.<<-<<<<._____.>>>>>>-....
//
