# Supplementary material for: RNA structure prediction using positive and negative evolutionary information
Source: PLoS Comput Biol. 2020 Oct 30;16(10):e1008387. doi: 10.1371/journal.pcbi.1008387 (PMC7657543; doi:10.1371/journal.pcbi.1008387)
Supplement: S1 File — Includes alignments, and source code. (GZ) [file pcbi.1008387.s008.tar.gz › supplemental_material/data/ZWD/zashaw-zashaweinbergdata-114e95ddbeb0/224/Prevotella-2.sto]

# STOCKHOLM 1.0
#=GF DE Prevotella-2 RNA
#=GF AU Weinberg Z
#=GF SS Published; PMID:28977401
#=GF ID Prevotella-2
#=GF WK http://en.wikipedia.org/wiki/Prevotella-2_RNA_motif
#=GF TP Gene; sRNA;
#=GF SE Published; PMID:28977401
SRS024561_C2601034/1-120                         UGGGUGGUGACACCCAUCAUAAAUAAAAUCCAU...UCAGCAAUGA..AUGGAGGUUUGUUUUAAUUAGUCGUUUGUGCGAGAGUUUGUGAAAACAAUCGCAUAUAAAAAUCUUAAAAGUUGAGU
SRS051244_C3280806/197-316                       UGGGUGGUGACACCCAUCAUAAAUAAAAUCCAU...UCAGCAAUGA..AUGGAGGUUUGUUUUAAUUAGUCGUUUGUGCGAGAGUUUGUGAAAACAAUCGCAUAUAAAAAUCUUAAAAGUUGAGU
SRS063932_C3932285/838-719                       UGGGUGGUGACACCCAUCAUAAAUAAAAUCCAU...UCAGCAAUGA..AUGGAGGUUUGUUUUAAUUAGUCGUUUGUGCGAGAGUUUGUGAAAACAAUCGCAUAUAAAAAUCUUAAAAGUUGAGU
SRS018443_Baylor_scaffold_29420/171-290          UGGGUGGUGACACCCAUCAUAAAUAAAAUCCAU...UCAGCAAUGA..AUGGAGGUUUGUUUUAAUUAGUCGUUUGUGCGAGAGUUUGUGAAAACAAUCGCAUAUAAAAAUCUUAAAAGUUGAGU
Supragingival_plaque_LANL_scaffold_48583/235-116 UGGGUGGUGACACCCAUCAUAAAUAAAAUCCAU...UCAGCAAUGA..AUGGAGGUUUGUUUUAAUUAGUCGUUUGUGCGAGAGUUUGUGAAAACAAUCGCAUAUAAAAAUCUUAAAAGUUGAGU
SRS023595_C7198884/711-592                       UGGGUGGUGACACCCAUCAUAAAUAAAAUCCAU...UCAGCAAUGA..AUGGAGGUUUGUUUUAAUUAGUCGUUUGUGCGAGAGUUUGUGAAAACAAUCGCAUAUAAAAAUCUUAAAAGUUGAGU
SRS024355_LANL_scaffold_20827/404-523            UGGGUGGUGACACCCAUCAUAAAUAAAAUCCAU...UCAGCAAUGA..AUGGAGGUUUGUUUUAAUUAGUCGUUUGUGCGAGAGUUUGUGAAAACAAUCGCAUAUAAAAAUCUUAAAAGUUGAGU
SRS024649_C3527337/229-348                       UGGGUGGUGACACCCAUCAUAAAUAAAAUCCAU...UCAGCAAUGA..AUGGAGGUUUGUUUUAAUUAGUCGUUUGUGCGAGAGUUUGUGAAAACAAUCGCAUAUAAAAAUCUUAAAAGUUGAGU
SRS058053_LANL_scaffold_82796/914-795            UGGGUGGUGACACCCAUCAUAAAUAAAAUCCAU...UCAGCAAUGA..AUGGAGGUUUGUUUUAAUUAGUCGUUUGUGCGAGAGUUUGUGAAAACAAUCGCAUAUAAAAAUCUUAAAAGUUGAGU
SRS063999_C3597389/439-320                       UGGGUGGUGACACCCAUCAUAAAUAAAAUCCAU...UCAGCAAUGA..AUGGAGGUUUGUUUUAAUUAGUCGUUUGUGCGAGAGUUUGUGAAAACAAUCGCAUAUAAAAAUCUUAAAAGUUGAGU
Subgingival_plaque_LANL_C11091587/288-169        UGGGUGGUGACACCCAUCAUAAAUAAAAUCCAU...UCAGCAAUGA..AUGGAGGUUUGUUUUAAUUAGUCGUUUGUGCGAGAGUUUGUGAAAACAAUCGCAUAUAAAAAUCUUAAAAGUUGAGU
SRS013836_Baylor_scaffold_28196/1361-1242        UGGGUGGUGACACCCAUCAUAAAUAAAAUCCAU...UCAGCAAUGA..AUGGAGGUUUGUUUUAAUUAGUCGUUUGUGCGAGAGUUUGUGAAAACAAUCGCAUAUAAAAAUCUUAAAAGUUGAGU
SRS015215_C2381222/318-199                       UGGGUGGUGACACCCAUCAUAAAUAAAAUCCAU...UCAGCAAUGA..AUGGAGGUUUGUUUUAAUUAGUCGUUUGUGCGAGAGUUUGUGAAAACAAUCGCAUAUAAAAAUCUUAAAAGUUGAGU
SRS018591_C1205187/211-92                        UGGGUGGUGACACCCAUCAUAAAUAAAAUCCAU...UCAGCAAUGA..AUGGAGGUUUGUUUUAAUUAGUCGUUUGUGCGAGAGUUUGUGAAAACAAUCGCAUAUAAAAAUCUUAAAAGUUGAGU
SRS019980_Baylor_scaffold_60188/16658-16777      UGGGUGGUGACACCCAUCAUAAAUAAAAUCCAU...UCAGCAAUGA..AUGGAGGUUUGUUUUAAUUAGUCGUUUGUGCGAGAGUUUGUGAAAACAAUCGCAUAUAAAAAUCUUAAAAGUUGAGU
NZ_JH114217.1/550511-550392                      UGGGUGGUGACACCCAUCAUAAAUAAAAUCCAU...UCAGCAAUGA..AUGGAGGUUUGUUUUAAUUAGUCGUUUGUGCGAGAGUUUGUGAAAACAAUCGCAUAUAAAAAUCUUAAAAGUUGAGU
SRS013252_Baylor_scaffold_59304/480-361          UGGGUGGUGACACCCAUCAUAAAUAAAAUCCAU...UCAGCAAUGA..AUGGAGGUUUGUUUUAAUUAGUCGUUUGUGCGAGAGUUUGUGAAAACAAUCGCAUAUAAAAAUCUUAAAAGUUGAGU
SRS015574_C3396639/120-239                       UGGGUGGUGACACCCAUCAUAAAUAAAAUCCAU...UCAGCAAUGA..AUGGAGGUUUGUUUUAAUUAGUCGUUUGUGCGAGAGUUUGUGAAAACAAUCGCAUAUAAAAAUCUUAAAAGUUGAGU
SRS019029_C3118458/180-299                       UGGGUGGUGACACCCAUCAUAAAUAAAAUCCAU...UCAGCAAUGA..AUGGAGGUUUGUUUUAAUUAGUCGUUUGUGCGAGAGUUUGUGAAAACAAUCGCAUAUAAAAAUCUUAAAAGUUGAGU
SRS022536_LANL_scaffold_117700/1172-1291         UGGGUGGUGACACCCAUCAUAAAUAAAAUCCAU...UCAGCAAUGA..AUGGAGGUUUGUUUUAAUUAGUCGUUUGUGCGAGAGUUUGUGAAAACAAUCGCAUAUAAAAAUCUUAAAAGUUGAGU
SRS019027_C1861660/199-82                        .GGGUGGCAACACCCAUGAUAGAUAAAAUCCGU...UCAGUAAUGA..AUGGAGGUUUGUUUUAAUUAGUCGUUUGUGUGAGAGUUUGUGAAAACAAUCACAUAUAAAA.UCUUAAAAGUUGAGU
SRS048411_C6989858/1410-1293                     .GGGUGGCAACACCCAUGAUAGAUAAAAUCCGU...UCAGUAAUGA..AUGGAGGUUUGUUUUAAUUAGUCGUUUGUGUGAGAGUUUGUGAAAACAAUCACAUAUAAAA.UCUUAAAAGUUGAGU
SRS015941_C3330337/290-173                       .GGGUGGCAACACCCAUGAUAGAUAAAAUCCGU...UCAGUAAUGA..AUGGAGGUUUGUUUUAAUUAGUCGUUUGUGUGAGAGUUUGUGAAAACAAUCACAUAUAAAA.UCUUAAAAGUUGAGU
SRS018739_C3705073/2284-2401                     .GGGUGGCAACACCCAUGAUAGAUAAAAUCCGU...UCAGUAAUGA..AUGGAGGUUUGUUUUAAUUAGUCGUUUGUGUGAGAGUUUGUGAAAACAAUCACAUAUAAAA.UCUUAAAAGUUGAGU
SRS045715_LANL_scaffold_114125/2185-2302         .GGGUGGCAACACCCAUGAUAGAUAAAAUCCGU...UCAGUAAUGA..AUGGAGGUUUGUUUUAAUUAGUCGUUUGUGUGAGAGUUUGUGAAAACAAUCACAUAUAAAA.UCUUAAAAGUUGAGU
SRS050244_LANL_scaffold_76117/490-607            .GGGUGGCAACACCCAUGAUAGAUAAAAUCCGU...UCAGUAAUGA..AUGGAGGUUUGUUUUAAUUAGUCGUUUGUGUGAGAGUUUGUGAAAACAAUCACAUAUAAAA.UCUUAAAAGUUGAGU
SRS015057_C3447568/624-741                       .GGGUGGCAACACCCAUGAUAGAUAAAAUCCGU...UCAGUAAUGA..AUGGAGGUUUGUUUUAAUUAGUCGUUUGUGUGAGAGUUUGUGAAAACAAUCACAUAUAAAA.UCUUAAAAGUUGAGU
SRS022143_WUGC_scaffold_85850/1410-1293          .GAGUGGCAACACCCAUGAUAGAUAAAAUCCGU...UCAGCAAUGA..AUGGAGGUUUGUUUUAAUUAGUCGUUUGUGUGAGAGUUUGUGAAAACGAUCACAUAUAAAA.UCUUAAAAGUUGAGU
SRS075404_C3606097/662-545                       .GGGUGGCAACACCCAUGAUAGAUAAAAUCCGU...UCAGCAAUGA..AUGGAGGUUUGUUUUAAUUAGUCGUUUGUGUGAGAGUUUGUGAAAACGAUCACAUAUAAAA.UCUUAAAAGUUGAGU
SRS015893_C2389853/1362-1479                     .GGGUGGCAACACCCAUGAUAGAUAAAAUCCGU...UCAGCAAUGA..AUGGAGGUUUGUUUUAAUUAGUCGUUUGUGUGAGAGUUUGUGAAAACGAUCACAUAUAAAA.UCUUAAAAGUUGAGU
NZ_GG703883.1/410578-410463                      GAGCC.GAAA.GGCCU..ACUGAAGAUAUGCUUAUCUCCGUUGGGAGAAAGUUUUGUUUA....AUUAGUCGUGUAUACUAUAGCUCGUGAGAGUGUAGGUAUACUAAA.UCUUAAAAGUUGAGU
SRS013836_C4555114/106-221                       GGGCC.GAAA.GGCCU..ACUGAAGAUAUGCUUAUCUCCGUUGGGAGAAAGUUUUGUUUA....AUUAGUCGUGUAUACUAUAGCUCGUGAGAGUUUAGGUAUAUUAAA.UCUUAAAAGUUGAGU
SRS013170_C4134952/148-33                        GGGCC.GAAA.GGCCU..ACUGAAGAUAUGCUUAUCUCCGUUGGGAGAAAGUUUUGUUUA....AUUAGUCGUGUAUACUAUAGCUCGUGAGAGUGUAGGUAUACUAAA.UCUUAAAAGUUGAGU
SRS013950_C2175297/566-451                       GGGCC.GAAA.GGCCU..ACUGAAGAUAUGCUUAUCUCCGUUGGGAGAAAGUUUUGUUUA....AUUAGUCGUGUAUACUAUAGCUCGUGAGAGUGUAGGUAUACUAAA.UCUUAAAAGUUGAGU
SRS014691_C2723680/644-759                       GGGCC.GAAA.GGCCU..ACUGAAGAUAUGCUUAUCUCCGUUGGGAGAAAGUUUUGUUUA....AUUAGUCGUGUAUACUAUAGCUCGUGAGAGUGUAGGUAUACUAAA.UCUUAAAAGUUGAGU
SRS017691_Baylor_scaffold_36103/2159-2274        GGGCC.GAAA.GGCCU..ACUGAAGAUAUGCUUAUCUCCGUUGGGAGAAAGUUUUGUUUA....AUUAGUCGUGUAUACUAUAGCUCGUGAGAGUGUAGGUAUACUAAA.UCUUAAAAGUUGAGU
SRS023964_C2591329/1658-1773                     GGGCC.GAAA.GGCCU..ACUGAAGAUAUGCUUAUCUCCGUUGGGAGAAAGUUUUGUUUA....AUUAGUCGUGUAUACUAUAGCUCGUGAGAGUGUAGGUAUACUAAA.UCUUAAAAGUUGAGU
SRS024144_C1788211/621-736                       GGGCC.GAAA.GGCCU..ACUGAAGAUAUGCUUAUCUCCGUUGGGAGAAAGUUUUGUUUA....AUUAGUCGUGUAUACUAUAGCUCGUGAGAGUGUAGGUAUACUAAA.UCUUAAAAGUUGAGU
SRS045313_LANL_scaffold_11084/547-432            GGGCC.GAAA.GGCCU..ACUGAAGAUAUGCUUAUCUCCGUUGGGAGAAAGUUUUGUUUA....AUUAGUCGUGUAUACUAUAGCUCGUGAGAGUGUAGGUAUACUAAA.UCUUAAAAGUUGAGU
SRS047634_C4260927/88-203                        GGGCC.GAAA.GGCCU..ACUGAAGAUAUGCUUAUCUCCGUUGGGAGAAAGUUUUGUUUA....AUUAGUCGUGUAUACUAUAGCUCGUGAGAGUGUAGGUAUACUAAA.UCUUAAAAGUUGAGU
SRS058053_C5390203/503-388                       GGGCC.GAAA.GGCCU..ACUGAAGAUAUGCUUAUCUCCGUUGGGAGAAAGUUUUGUUUA....AUUAGUCGUGUAUACUAUAGCUCGUGAGAGUGUAGGUAUACUAAA.UCUUAAAAGUUGAGU
SRS065099_LANL_scaffold_5530/375-260             GGGCC.GAAA.GGCCU..ACUGAAGAUAUGCUUAUCUCCGUUGGGAGAAAGUUUUGUUUA....AUUAGUCGUGUAUACUAUAGCUCGUGAGAGUGUAGGUAUACUAAA.UCUUAAAAGUUGAGU
SRS012285_C2791557/62-177                        GGGCC.GAAA.GGCCU..ACUGAAGAUAUGCUUAUCUCCGUUGGGAGAAAGUUUUGUUUA....AUUAGUCGUGUAUACUAUAGCUCGUGAGAGUGUAGGUAUACUAAA.UCUUAAAAGUUGAGU
SRS013723_C3396176/97-212                        GGGCC.GAAA.GGCCU..ACUGAAGAUAUGCUUAUCUCCGUUGGGAGAAAGUUUUGUUUA....AUUAGUCGUGUAUACUAUAGCUCGUGAGAGUGUAGGUAUACUAAA.UCUUAAAAGUUGAGU
SRS014476_C3195626/112-227                       GGGCC.GAAA.GGCCU..ACUGAAGAUAUGCUUAUCUCCGUUGGGAGAAAGUUUUGUUUA....AUUAGUCGUGUAUACUAUAGCUCGUGAGAGUGUAGGUAUACUAAA.UCUUAAAAGUUGAGU
SRS016746_Baylor_scaffold_83545/1581-1466        GGGCC.GAAA.GGCCU..ACUGAAGAUAUGCUUAUCUCCGUUGGGAGAAAGUUUUGUUUA....AUUAGUCGUGUAUACUAUAGCUCGUGAGAGUGUAGGUAUACUAAA.UCUUAAAAGUUGAGU
SRS019980_Baylor_scaffold_60377/790-905          GGGCC.GAAA.GGCCU..ACUGAAGAUAUGCUUAUCUCCGUUGGGAGAAAGUUUUGUUUA....AUUAGUCGUGUAUACUAUAGCUCGUGAGAGUGUAGGUAUACUAAA.UCUUAAAAGUUGAGU
SRS024087_C3420390/191-306                       GGGCC.GAAA.GGCCU..ACUGAAGAUAUGCUUAUCUCCGUUGGGAGAAAGUUUUGUUUA....AUUAGUCGUGUAUACUAUAGCUCGUGAGAGUGUAGGUAUACUAAA.UCUUAAAAGUUGAGU
SRS024649_C3669253/353-468                       GGGCC.GAAA.GGCCU..ACUGAAGAUAUGCUUAUCUCCGUUGGGAGAAAGUUUUGUUUA....AUUAGUCGUGUAUACUAUAGCUCGUGAGAGUGUAGGUAUACUAAA.UCUUAAAAGUUGAGU
SRS047113_C5384384/569-684                       GGGCC.GAAA.GGCCU..ACUGAAGAUAUGCUUAUCUCCGUUGGGAGAAAGUUUUGUUUA....AUUAGUCGUGUAUACUAUAGCUCGUGAGAGUGUAGGUAUACUAAA.UCUUAAAAGUUGAGU
SRS049318_LANL_scaffold_91688/99-214             GGGCC.GAAA.GGCCU..ACUGAAGAUAUGCUUAUCUCCGUUGGGAGAAAGUUUUGUUUA....AUUAGUCGUGUAUACUAUAGCUCGUGAGAGUGUAGGUAUACUAAA.UCUUAAAAGUUGAGU
SRS011255_Baylor_scaffold_30250/677-562          GGGCC.GAAA.GGCCU..ACUGAAGAUAUGCUUAUCUCCGUUGGGAGAAAGUUUUGUUUA....AUUAGUCGUGUAUACUAUAGCUCGUGAGAGUGUAGGUAUACUAAA.UCUUAAAAGUUGAGU
NZ_GL349565.1/408161-408276                      GGGCC.GAAA.GGCCU..ACUGAAGAUAUGCUUAUCUCCGUUGGGAGAAAGUUUUGUUUA....AUUAGUCGUGUAUACUAUAGCUCGUGAGAGUUUAGGUAUACUAAA.UCUUAAAAGUUGAGU
NZ_KB898579.1/17520-17405                        GGGCC.GAAA.GGCCU..ACUGAAGAUAUGCUUAUCUCCGUUGGGAGAAAGUUUUGUUUA....AUUAGUCGUGUAUACUAUAGCUCGUGAGAGUUUAGGUAUACUAAA.UCUUAAAAGUUGAGU
SRS014474_C716748/118-233                        GGGCC.GAAA.GGCCU..ACUGAAGAUAUGCUUAUCUCCGUUGGGAGAAAGUUUUGUUUA....AUUAGUCGUGUAUACUAUAGCUCGUGAGAGUUUAGGUAUACUAAA.UCUUAAAAGUUGAGU
SRS019219_WUGC_scaffold_61662/687-802            UGGCC.UUAG.GGCUA..ACAUAAGAUAUGCUUAUCUUCGUUGGGAGAAAGUUUUGUUUA....AUUAGUCGUGUAUACUCGAGCUCGUGAGAGUGUAAGUAUACAAAA.UCUUAAAAGUUGAGU
SRS013234_C2989796/676-791                       UGGCC.UUAG.GGCUA..ACAUAAGAUAUGCUUAUCUCCGUUGGGAGAAAGUUUUGUUUA....AUUAGUCGUGUAUACUCGAGCUCGUGAGAGUGUAAGUAUACAAAA.UCUUAAAAGUUGAGU
SRS014271_C2785554/197-312                       UGGCC.UUAG.GGCUA..ACAUAAGAUAUGCUUAUCUCCGUUGGGAGAAAGUUUUGUUUA....AUUAGUCGUGUAUACUCGAGCUCGUGAGAGUGUAAGUAUACAAAA.UCUUAAAAGUUGAGU
SRS014573_C3757157/2741-2856                     UGGCC.UUAG.GGCUA..ACAUAAGAUAUGCUUAUCUCCGUUGGGAGAAAGUUUUGUUUA....AUUAGUCGUGUAUACUCGAGCUCGUGAGAGUGUAAGUAUACAAAA.UCUUAAAAGUUGAGU
SRS015057_C3360143/346-231                       UGGCC.UUAG.GGCUA..ACAUAAGAUAUGCUUAUCUCCGUUGGGAGAAAGUUUUGUUUA....AUUAGUCGUGUAUACUCGAGCUCGUGAGAGUGUAAGUAUACAAAA.UCUUAAAAGUUGAGU
SRS015272_C3506741/273-158                       UGGCC.UUAG.GGCUA..ACAUAAGAUAUGCUUAUCUCCGUUGGGAGAAAGUUUUGUUUA....AUUAGUCGUGUAUACUCGAGCUCGUGAGAGUGUAAGUAUACAAAA.UCUUAAAAGUUGAGU
SRS015762_C3655291/555-440                       UGGCC.UUAG.GGCUA..ACAUAAGAUAUGCUUAUCUCCGUUGGGAGAAAGUUUUGUUUA....AUUAGUCGUGUAUACUCGAGCUCGUGAGAGUGUAAGUAUACAAAA.UCUUAAAAGUUGAGU
SRS015941_C3472635/455-340                       UGGCC.UUAG.GGCUA..ACAUAAGAUAUGCUUAUCUCCGUUGGGAGAAAGUUUUGUUUA....AUUAGUCGUGUAUACUCGAGCUCGUGAGAGUGUAAGUAUACAAAA.UCUUAAAAGUUGAGU
SRS016319_WUGC_scaffold_42233/1123-1008          UGGCC.UUAG.GGCUA..ACAUAAGAUAUGCUUAUCUCCGUUGGGAGAAAGUUUUGUUUA....AUUAGUCGUGUAUACUCGAGCUCGUGAGAGUGUAAGUAUACAAAA.UCUUAAAAGUUGAGU
SRS017808_C3912079/1304-1419                     UGGCC.UUAG.GGCUA..ACAUAAGAUAUGCUUAUCUCCGUUGGGAGAAAGUUUUGUUUA....AUUAGUCGUGUAUACUCGAGCUCGUGAGAGUGUAAGUAUACAAAA.UCUUAAAAGUUGAGU
SRS019071_C4986352/173-58                        UGGCC.UUAG.GGCUA..ACAUAAGAUAUGCUUAUCUCCGUUGGGAGAAAGUUUUGUUUA....AUUAGUCGUGUAUACUCGAGCUCGUGAGAGUGUAAGUAUACAAAA.UCUUAAAAGUUGAGU
SRS019126_C2116318/233-348                       UGGCC.UUAG.GGCUA..ACAUAAGAUAUGCUUAUCUCCGUUGGGAGAAAGUUUUGUUUA....AUUAGUCGUGUAUACUCGAGCUCGUGAGAGUGUAAGUAUACAAAA.UCUUAAAAGUUGAGU
SRS020856_Baylor_scaffold_39666/481-366          UGGCC.UUAG.GGCUA..ACAUAAGAUAUGCUUAUCUCCGUUGGGAGAAAGUUUUGUUUA....AUUAGUCGUGUAUACUCGAGCUCGUGAGAGUGUAAGUAUACAAAA.UCUUAAAAGUUGAGU
SRS023352_LANL_scaffold_70151/559-674            UGGCC.UUAG.GGCUA..ACAUAAGAUAUGCUUAUCUCCGUUGGGAGAAAGUUUUGUUUA....AUUAGUCGUGUAUACUCGAGCUCGUGAGAGUGUAAGUAUACAAAA.UCUUAAAAGUUGAGU
SRS023926_Baylor_scaffold_76556/14600-14715      UGGCC.UUAG.GGCUA..ACAUAAGAUAUGCUUAUCUCCGUUGGGAGAAAGUUUUGUUUA....AUUAGUCGUGUAUACUCGAGCUCGUGAGAGUGUAAGUAUACAAAA.UCUUAAAAGUUGAGU
SRS024637_LANL_scaffold_32524/342-227            UGGCC.UUAG.GGCUA..ACAUAAGAUAUGCUUAUCUCCGUUGGGAGAAAGUUUUGUUUA....AUUAGUCGUGUAUACUCGAGCUCGUGAGAGUGUAAGUAUACAAAA.UCUUAAAAGUUGAGU
SRS045715_LANL_scaffold_11702/3040-2925          UGGCC.UUAG.GGCUA..ACAUAAGAUAUGCUUAUCUCCGUUGGGAGAAAGUUUUGUUUA....AUUAGUCGUGUAUACUCGAGCUCGUGAGAGUGUAAGUAUACAAAA.UCUUAAAAGUUGAGU
SRS047824_C2488533/1324-1439                     UGGCC.UUAG.GGCUA..ACAUAAGAUAUGCUUAUCUCCGUUGGGAGAAAGUUUUGUUUA....AUUAGUCGUGUAUACUCGAGCUCGUGAGAGUGUAAGUAUACAAAA.UCUUAAAAGUUGAGU
SRS050244_LANL_scaffold_101462/658-543           UGGCC.UUAG.GGCUA..ACAUAAGAUAUGCUUAUCUCCGUUGGGAGAAAGUUUUGUUUA....AUUAGUCGUGUAUACUCGAGCUCGUGAGAGUGUAAGUAUACAAAA.UCUUAAAAGUUGAGU
SRS057205_C3429017/149-34                        UGGCC.UUAG.GGCUA..ACAUAAGAUAUGCUUAUCUCCGUUGGGAGAAAGUUUUGUUUA....AUUAGUCGUGUAUACUCGAGCUCGUGAGAGUGUAAGUAUACAAAA.UCUUAAAAGUUGAGU
SRS014692_C1475981/304-189                       UGGCC.UUAG.GGCUA..ACAUAAGAUAUGCUUAUCUCCGUUGGGAGAAAGUUUUGUUUA....AUUAGUCGUGUAUACUCGAGCUCGUGAGAGUGUAAGUAUACAAAA.UCUUAAAAGUUGAGU
NZ_GL629647.1/1073885-1073770                    UGGCC.UUAG.GGCUA..ACAUAAGAUAUGCUUAUCUCCGUUGGGAGAAAGUUUUGUUUA....AUUAGUCGUGUAUACUCGAGCUCGUGAGAGUGUAAGUAUACAAAA.UCUUAAAAGUUGAGU
SRS012279_C2737504/1243-1128                     UGGCC.UUAG.GGCUA..ACAUAAGAUAUGCUUAUCUCCGUUGGGAGAAAGUUUUGUUUA....AUUAGUCGUGUAUACUCGAGCUCGUGAGAGUGUAAGUAUACAAAA.UCUUAAAAGUUGAGU
SRS013705_C3915850/1081-1196                     UGGCC.UUAG.GGCUA..ACAUAAGAUAUGCUUAUCUCCGUUGGGAGAAAGUUUUGUUUA....AUUAGUCGUGUAUACUCGAGCUCGUGAGAGUGUAAGUAUACAAAA.UCUUAAAAGUUGAGU
SRS014470_C3681601/422-307                       UGGCC.UUAG.GGCUA..ACAUAAGAUAUGCUUAUCUCCGUUGGGAGAAAGUUUUGUUUA....AUUAGUCGUGUAUACUCGAGCUCGUGAGAGUGUAAGUAUACAAAA.UCUUAAAAGUUGAGU
SRS014684_C3315038/3051-2936                     UGGCC.UUAG.GGCUA..ACAUAAGAUAUGCUUAUCUCCGUUGGGAGAAAGUUUUGUUUA....AUUAGUCGUGUAUACUCGAGCUCGUGAGAGUGUAAGUAUACAAAA.UCUUAAAAGUUGAGU
SRS015209_WUGC_scaffold_46066/1294-1409          UGGCC.UUAG.GGCUA..ACAUAAGAUAUGCUUAUCUCCGUUGGGAGAAAGUUUUGUUUA....AUUAGUCGUGUAUACUCGAGCUCGUGAGAGUGUAAGUAUACAAAA.UCUUAAAAGUUGAGU
SRS015395_C2281885/199-314                       UGGCC.UUAG.GGCUA..ACAUAAGAUAUGCUUAUCUCCGUUGGGAGAAAGUUUUGUUUA....AUUAGUCGUGUAUACUCGAGCUCGUGAGAGUGUAAGUAUACAAAA.UCUUAAAAGUUGAGU
SRS015893_C2333967/116-231                       UGGCC.UUAG.GGCUA..ACAUAAGAUAUGCUUAUCUCCGUUGGGAGAAAGUUUUGUUUA....AUUAGUCGUGUAUACUCGAGCUCGUGAGAGUGUAAGUAUACAAAA.UCUUAAAAGUUGAGU
SRS016225_C2824803/136-21                        UGGCC.UUAG.GGCUA..ACAUAAGAUAUGCUUAUCUCCGUUGGGAGAAAGUUUUGUUUA....AUUAGUCGUGUAUACUCGAGCUCGUGAGAGUGUAAGUAUACAAAA.UCUUAAAAGUUGAGU
SRS017120_Baylor_scaffold_16410/912-797          UGGCC.UUAG.GGCUA..ACAUAAGAUAUGCUUAUCUCCGUUGGGAGAAAGUUUUGUUUA....AUUAGUCGUGUAUACUCGAGCUCGUGAGAGUGUAAGUAUACAAAA.UCUUAAAAGUUGAGU
SRS018591_C1278366/252-137                       UGGCC.UUAG.GGCUA..ACAUAAGAUAUGCUUAUCUCCGUUGGGAGAAAGUUUUGUUUA....AUUAGUCGUGUAUACUCGAGCUCGUGAGAGUGUAAGUAUACAAAA.UCUUAAAAGUUGAGU
SRS019122_C5923356/7897-7782                     UGGCC.UUAG.GGCUA..ACAUAAGAUAUGCUUAUCUCCGUUGGGAGAAAGUUUUGUUUA....AUUAGUCGUGUAUACUCGAGCUCGUGAGAGUGUAAGUAUACAAAA.UCUUAAAAGUUGAGU
SRS019974_C3357842/651-766                       UGGCC.UUAG.GGCUA..ACAUAAGAUAUGCUUAUCUCCGUUGGGAGAAAGUUUUGUUUA....AUUAGUCGUGUAUACUCGAGCUCGUGAGAGUGUAAGUAUACAAAA.UCUUAAAAGUUGAGU
SRS021496_C2748466/111-226                       UGGCC.UUAG.GGCUA..ACAUAAGAUAUGCUUAUCUCCGUUGGGAGAAAGUUUUGUUUA....AUUAGUCGUGUAUACUCGAGCUCGUGAGAGUGUAAGUAUACAAAA.UCUUAAAAGUUGAGU
SRS023835_C3838748/398-513                       UGGCC.UUAG.GGCUA..ACAUAAGAUAUGCUUAUCUCCGUUGGGAGAAAGUUUUGUUUA....AUUAGUCGUGUAUACUCGAGCUCGUGAGAGUGUAAGUAUACAAAA.UCUUAAAAGUUGAGU
SRS024355_C4305260/2214-2099                     UGGCC.UUAG.GGCUA..ACAUAAGAUAUGCUUAUCUCCGUUGGGAGAAAGUUUUGUUUA....AUUAGUCGUGUAUACUCGAGCUCGUGAGAGUGUAAGUAUACAAAA.UCUUAAAAGUUGAGU
SRS044373_C2757745/10-125                        UGGCC.UUAG.GGCUA..ACAUAAGAUAUGCUUAUCUCCGUUGGGAGAAAGUUUUGUUUA....AUUAGUCGUGUAUACUCGAGCUCGUGAGAGUGUAAGUAUACAAAA.UCUUAAAAGUUGAGU
SRS047219_WUGC_scaffold_25518/625-510            UGGCC.UUAG.GGCUA..ACAUAAGAUAUGCUUAUCUCCGUUGGGAGAAAGUUUUGUUUA....AUUAGUCGUGUAUACUCGAGCUCGUGAGAGUGUAAGUAUACAAAA.UCUUAAAAGUUGAGU
SRS048411_C6816796/71-186                        UGGCC.UUAG.GGCUA..ACAUAAGAUAUGCUUAUCUCCGUUGGGAGAAAGUUUUGUUUA....AUUAGUCGUGUAUACUCGAGCUCGUGAGAGUGUAAGUAUACAAAA.UCUUAAAAGUUGAGU
SRS053854_C2060303/1647-1762                     UGGCC.UUAG.GGCUA..ACAUAAGAUAUGCUUAUCUCCGUUGGGAGAAAGUUUUGUUUA....AUUAGUCGUGUAUACUCGAGCUCGUGAGAGUGUAAGUAUACAAAA.UCUUAAAAGUUGAGU
SRS062544_LANL_scaffold_41157/3407-3522          UGGCC.UUAG.GGCUA..ACAUAAGAUAUGCUUAUCUCCGUUGGGAGAAAGUUUUGUUUA....AUUAGUCGUGUAUACUCGAGCUCGUGAGAGUGUAAGUAUACAAAA.UCUUAAAAGUUGAGU
NZ_AWGW01000006.1/391678-391793                  UGGCC.UUAG.GGCUA..ACAUAAGAUAUGCUUAUCUCCGUUGGGAGAAAGUUUUGUUUA....AUUAGUCGUGUAUACUCGAGCUCGUGAGAGUGUAAGUAUACAAAA.UCUUAAAAGUUGAGU
SRS053603_LANL_scaffold_19151/872-757            UGGCC.UUAU.GGCUA..ACAUAAGAUAUGCUUAUCUCCGUUGGGAGAAAGUUUUGUUUA....AUUAGUCGUGUAUACUCGAGCUCGUGAGAGUGUAAGUAUACAAAA.UCUUAAAAGUUGAGU
SRS019607_WUGC_scaffold_13082/6833-6718          CGGCC.UUAG.GGCUA..ACAUAAGAUAUGCUUAUCUCCGUUGGGAGAAAGUUUUGUUUA....AUUAGUCGUGUAUACUCGAGCUCGUGAGAGUGUAAGUAUACAAAA.UCUUAAAAGUUGAGU
SRS058053_C5418257/222-337                       CGGCC.UUAG.GGCUA..ACAUAAGAUAUGCUUAUCUCCGUUGGGAGAAAGUUUUGUUUA....AUUAGUCGUGUAUACUCGAGCUCGUGAGAGUGUAAGUAUACAAAA.UCUUAAAAGUUGAGU
SRS016569_C2514919/9098-9213                     CGGCC.UUAG.GGCUA..ACAUAAGAUAUGCUUAUCUCCGUUGGGAGAAAGUUUUGUUUA....AUUAGUCGUGUAUACUCGAGCUCGUGAGAGUGUAAGUAUACAAAA.UCUUAAAAGUUGAGU
SRS018791_C2256223/143-258                       CGGCC.UUAG.GGCUA..ACAUAAGAUAUGCUUAUCUCCGUUGGGAGAAAGUUUUGUUUA....AUUAGUCGUGUAUACUCGAGCUCGUGAGAGUGUAAGUAUACAAAA.UCUUAAAAGUUGAGU
SRS020220_C3617348/658-543                       CGGCC.UUAG.GGCUA..ACAUAAGAUAUGCUUAUCUCCGUUGGGAGAAAGUUUUGUUUA....AUUAGUCGUGUAUACUCGAGCUCGUGAGAGUGUAAGUAUACAAAA.UCUUAAAAGUUGAGU
Tongue_dor_WUGI_scaffold_22470/388-503           CGGCC.UUAG.GGCUA..ACAUAAGAUAUGCUUAUCUCCGUUGGGAGAAAGUUUUGUUUA....AUUAGUCGUGUAUACUCGAGCUCGUGAGAGUGUAAGUAUACAAAA.UCUUAAAAGUUGAGU
SRS015038_WUGC_scaffold_37777/420-305            CGGCC.UUAG.GGCUA..ACAUAAGAUAUGCUUAUCUCCGUUGGGAGAAAGUUUUGUUUA....AUUAGUCGUGUAUACUCGAGCUCGUGAGAGUGUAAGUAUACAAAA.UCUUAAAAGUUGAGU
BMHB3a_c128788/432-319                           .UGGAUUUAUUUCCAU..AUCAAAGAUAUACUCAUCAUUAAUUGAUGAGAU...UAUUUU...AAUUAGUCGUGUGUGCUUAUGCUCGUGAGGGUGUCAGUAUACAAAA.UUUU.AAAGUUGAGU
NZ_KB890628.1/102105-102217                      .UGGAUUUAUUUCCA...UUUAGAUAUAUGCUCAUCAUUUAUUGAUGAGA...UAAUUUU...AAUUAGUCGUGUGUGCUUAUGCUCGUGAGGGUGUCAGUAUACAAAA.UUUU.AAAGUUGAGU
RUMENNODE_3830425_1/28098-27996                  .AGGC..UUA.GCCU...CUC.AAGAUAUC....UCAUCAUCCGAUGA...GU.UUUUUU....AUUAGUCAUGUGUGCUAAUGCUCGUGAGAGUA.UGGUAUACAAAAA.ACAAAAAGUUGAGU
#=GC SS_cons                                     <<<<<<____>>>>>>..,,,,<<<<<--<<<<-<<<<<____>>>>>>>>>--->>>>>,,,,,,.,,.....<<<<<<.--<<<<____>>>>--.>>>>>>..,,,.,,,,,,,,,,,,,,,
//
