# Supplementary material for: RNA structure prediction using positive and negative evolutionary information
Source: PLoS Comput Biol. 2020 Oct 30;16(10):e1008387. doi: 10.1371/journal.pcbi.1008387 (PMC7657543; doi:10.1371/journal.pcbi.1008387)
Supplement: S1 File — Includes alignments, and source code. (GZ) [file pcbi.1008387.s008.tar.gz › supplemental_material/data/ZWD/zashaw-zashaweinbergdata-114e95ddbeb0/224/algC.sto]

# STOCKHOLM 1.0
#=GF TP Cis-reg;
#=GF SE Published; PMID:28977401
#=GF DE algC RNA
#=GF AU Weinberg Z
#=GF ID algC
#=GF WK http://en.wikipedia.org/wiki/AlgC_RNA_motif
#=GF SS Published; PMID:28977401
CLOF_contig08219/606-659                 AAUGGACUGGCCUGCCUGG..CAGGCCCU.GGCUGACUGUUGCCUGAAGAA.GGGUAA
ACOFG988_contig04910/247-194             AAUGGACUGGCCUGCCUGG..CAGGCCCU.GGCUGACUGUUGCCUGAAGAA.GGGUAA
scaffold31066_1_V1.CD-11/780-730         AUAGAUUUGACC..AUUCAAG..GGUCAG.GACUAA.UUUUGCCUAAAAAG.GAGCCA
NC_014618.1/1750982-1751036              CCAAUUAUGGCCU.CGGCAGC.GGGUCAG.GGCCGACUGCUGCCUGAAGAAGGGGAUA
GO4KUYH01B3EBI/15-65                     CAAAAUUUCUCCG.UUC.....CGGAGAG.GGCUGAGUGUUGCCUGAAAACGAGGUAA
NC_009436.1/2865223-2865172              AAUAAAAUCUCCU.GAAC....AGGAGAG.GGCCGACUGUUGCCUGAAAAAGGGAUCA
NZ_AMSC01000010.1/186933-186881          CAAGAUAUGGCC..AUUUUAC..GGUCAC.GGCUGACUGUUGCCUGAAGAAGAGGUAA
NC_021500.1/1129805-1129753              CAAGAUAUGGCC..AUUUUAC..GGUCAC.GGCUGACUGUUGCCUGAAGAAGAGGUAA
RicEn_C7334/501-449                      UAACAAAUGGCC..AUUUUAC..GGUCAA.GGCUGACUGUUGCCUGAAGAAGAGGUAA
NZ_JH725435.1/2172755-2172807            UAACAAAUGGCC..AUUUUAC..GGUCAA.GGCUGACUGUUGCCUUAAGAAGAGGUAA
HBC_scaff_10188039/122-71                AUUUAUGUGGCC..AGUUGC...GGUCAA.GGCUGACUGUUGCCUGAAGAAGAGGUAA
NZ_AXOM01000023.1/41687-41738            AUUUAUGUGGCC..AGUUGC...GGUCAA.GGCUGACUGUUGCCUGAAGAAGAGGUAA
NZ_GG730299.1/581267-581318              CAUUAAAAGACUC.AUUAA...GAGUCAG.GGCCUCCUGUUGCCUGAAGAA.GGAUAA
NZ_ANAV01000028.1/39988-40039            CAUUAAAAGGCUC.AUUAA...GAGUCAG.GGCCUCCUGUUGCCUGAAGAA.GGGUAA
NZ_AOUE01000075.1/3614-3563              CAUUAAAAGGCUC.AUUAA...GAGUCAG.GGCCUCCUGUUGCCUGAAGAA.GGGUAA
ACOFG988_contig12288/83-32               CAUUAAAAGGCUC.AUUAA...GAGUCAG.GGCCUCCUGUUGCCUGAAGAA.GGGUAA
NZ_KI391992.1/302196-302145              CAUUAAAAGGCUC.AUUAA...GAGUCAG.GGCCUCCUGUUGCCUGAAGAA.GGGUAA
NZ_AKTT01000043.1/76749-76800            CAUUAAAAGGCUC.AUUAA...GAGUCAG.GGCCUCCUGUUGCCUGAAGAA.GGGUAA
NZ_AOMS01000003.1/476577-476526          CAUUAAAAGGCUC.AUUAA...GAGUCAG.GGCCUCCUGUUGCCUGAAGAA.GGGUAA
AEQT01000005.1/2067670-2067619           CAUUAAAAGGCUC.AUUAA...GAGUCAG.GGCCUCCUGUUGCCUGAAGAA.GGGUAA
NZ_KB976055.1/2813664-2813613            CAUUAAAAGGCUC.AUUAA...GAGUCAG.GGCCUCCUGUUGCCUGAAGAA.GGGUAA
ACOFG987_contig29645/330-381             CAUUAAAAGGCUC.AUUAA...GGGUCAG.GGCCUCCUGUUGCCUGAAGAA.GGGUAA
TrFG_GO06Z1101DN1II/360-411              AUUAAAAAGGCUC.AUUAA...GAGUCAG.GGCCUCCUGUUGCCUGAAGAA.GGGUAA
NC_009792.1/713471-713523                UUGAAAAAGGCUCUUACG...AGAGUCAG.GGCCAACUGUUGCCUGAAGAA.GGGUAA
TrFG_GO06Z1101DKOKS/299-246              UUGAAAAAGGCUCUUACG...AGAGUCAGGGGCCAACUGUUGCCUGAAGAA.GGGUAA
NZ_KB732962.1/597076-597027              AAAUUGAUGGCC..AUAAC....GGUCAG.GGCGAACUGUUGCCUGAAGAA.AGGUAA
GO4KUYH01E0CY6/52-102                    AAAAUCAUGACC..CUCACC...GGUCAG.GGAUAACCGUUGCCUGAAGAA.AGGUAA
ACOFG988_contig14917/900-950             AAAAUAAUGACC..CUCACC...GGUCAG.GGCCAACUGUUGCCUGAAGAA.AGGUAA
NC_020063.1/1656839-1656889              AAAAUAAUGACC..CUCACC...GGUCAG.GGCCAACUGUUGCCUGAAGAA.AGGUAA
ACOFG987_contig08353/1423-1373           AAAAUAAUGACC..CUCACC...GGUCAG.GGCCAACUGUUGCCUGAAGAA.AGGUAA
APTF_contig28028/2663-2713               AAAAUAAUGACC..CUCACC...GGUCAG.GGCCAACUGUUGCCUGAAGAA.AGGUAA
ACOFG987_F36MELC02FOQ1A/440-390          AAAAUAAUGACC..CUCACC...GGUCAG.GGCUAACUGCUGCCUGAAGAA.AGGUAA
ACOFG988_F31SS7V02GUQZF/102-152          AAAAUAAUGACC..CUCACC...GGUCAG.GGCUAACUGCUGCCUGAAGAA.AGGUAA
ACEF_contig07128/212-162                 AAAAUAAUGACC..CUCACC...GGUCAG.GGCUAACUGCUGCCUGAAGAA.AGGUAA
GO4KUYH01B337C/133-183                   AAAAUCAUGACC..CUCACC...GGUCAG.GGCUAACUGCUGCCUGAAGAA.AGGUAA
GO4KUYH01C8EYG/91-141                    AAAAUCAUGACC..CUCACC...GGUCAG.GGCUAACUGCUGCCUGAAGAA.AGGUAA
NC_010067.1/812450-812499                UGAAAAUUCUCC..UUCCA....GGAGAG.GGCCAACUGUUGCCUGAAGAA.GGGUAA
NZ_JH414886.1/2072428-2072379            AAAAAUAUCUCC..AUUCA....GGAGAG.GGCUAACUGUUGCCUGAAGAA.GGGUAA
AECF_contig02996/2346-2297               AAAAAUAUCUCC..AGUCC....GGAGAG.GGCUAACUGUUGCCUGAAGAA.GGGUAA
NZ_KB976072.1/626663-626614              AAAAAUAUCUCC..AGUCA....GGAGAG.GGCUAACUGUUGCCUGAAGAA.GGGUAA
NZ_CACD01000056.1/65266-65216            AAAAAUAUCUCC..AGUCA....GGAGAG.GGCUAACUGUUGCCUGAAGAAGGGGAAA
CLOF_contig20280/1753-1803               AAAAUGAUGACCG.UUAC....CGGUCAG.GGCCUGCUGUUGCCUGAAAAA.GGGUAA
FGTW_GHRKC7402HZPX9/56-5                 AUUUAAUUGGCCC.UGUCC...GGGUC.G.GGCCAACUGUUGCCUGAAUAAGGGGUAA
CLOF_contig16495/504-554                 AUGAAUAAGGCCC.AUUU....GGGUCAG.GGCUGACUGCUGCCUGAAAAA.GGGUAA
ACOFG988_contig08599/458-408             AUGAAUAAGGCCC.AUUU....GGGUCAG.GGCUGACUGCUGCCUGAAAAA.GGGUAA
NZ_JH417874.1/2099015-2098965            CAAAAAAUGGCC..UUGCAU...GGUCAG.GGCCUCCUGUUGCCUGAAAAA.GGGUAA
SwRhRL2b_contig_3004120/5588-5537        UAAUUUUUGGCCA.CUUUC...UGGUCAG.GGCCGACUGUUGCCUGAAGAA.GGGUAA
NC_015761.1/2088662-2088612              ACGAUUUUGGCC..AUUUAC...GGUCAG.GGCCGACUGUUGCCUGAAAAA.GGGUAA
NC_021870.1/2208726-2208676              ACGAUUUUGGCC..AUUUAC...GGUCAG.GGCCGACUGUUGCCUGAAAAA.GGGUAA
NZ_AYVH01000518.1/2430-2480              ACGAUGUUGGCCA.UUUA....UGGUCAG.GGCUAACUGUUGCCUGAAGAA.GGGUAA
NZ_AESH01000019.1/592-542                ACGAUGUUGGCCA.UUUA....UGGUCAG.GGCUAACUGUUGCCUGAAGAA.GGGUAA
NZ_AESN01000105.1/9792-9742              ACGAUGUUGGCCA.UUUA....UGGUCAG.GGCUAACUGUUGCCUGAAGAA.GGGUAA
NZ_AESS01000038.1/9796-9746              ACGAUGUUGGCCA.UUUA....UGGUCAG.GGCUAACUGUUGCCUGAAGAA.GGGUAA
NZ_AESV01000004.1/94148-94198            ACGAUGUUGGCCA.UUUA....UGGUCAG.GGCUAACUGUUGCCUGAAGAA.GGGUAA
NZ_AETR01000090.1/1822-1872              ACGAUGUUGGCCA.UUUA....UGGUCAG.GGCUAACUGUUGCCUGAAGAA.GGGUAA
NZ_AHHR01000034.1/143086-143136          ACGAUGUUGGCCA.UUUA....UGGUCAG.GGCUAACUGUUGCCUGAAGAA.GGGUAA
NZ_AOXU01000004.1/150729-150779          ACGAUGUUGGCCA.UUUA....UGGUCAG.GGCUAACUGUUGCCUGAAGAA.GGGUAA
NZ_AETA01000032.1/149-99                 ACGAUGUUGGCCA.UUUA....UGGUCAG.GGCUAACUGUUGCCUGAAGAA.GGGUAA
NZ_AETP01000027.1/148-98                 ACGAUGUUGGCCA.UUUA....UGGUCAG.GGCUAACUGUUGCCUGAAGAA.GGGUAA
NZ_AFCM01000805.1/475-425                ACGAUGUUGGCCA.UUUA....UGGUCAG.GGCUAACUGUUGCCUGAAGAA.GGGUAA
NZ_AOXG01000047.1/157452-157502          ACGAUGUUGGCCA.UUUA....UGGUCAG.GGCUAACUGUUGCCUGAAGAA.GGGUAA
NZ_AOZJ01000070.1/144559-144609          ACGAUGUUGGCCA.UUUA....UGGUCAG.GGCUAACUGUUGCCUGAAGAA.GGGUAA
NZ_APAC01000048.1/35085-35135            ACGAUUUUGGCC..AUUUAC...GGCCAG.GGCUAACUGUUGCCUGAAGAA.GGGUAA
NZ_ATEU01000050.1/312-262                ACGAUGUUGGCC..ACUUA...CGGUCAG.GGCUAACUGUUGCCUGAAGAA.GGGUAA
NC_021818.1/3232246-3232196              ACGAUGUUGGCC..ACUUA...CGGUCAG.GGCUAACUGUUGCCUGAAGAA.GGGUAA
NZ_APAG01000917.1/119-69                 ACGAUGUUGGCC..ACUUA...CGGUCAG.GGCUAACUGUUGCCUGAAGAA.GGGUAA
NZ_KI635609.1/2810-2860                  ACGAUGUUGGCC..ACUUA...CGGUCAG.GGCUAACUGUUGCCUGAAGAA.GGGUAA
NZ_ALPN01000055.1/5346-5397              ACGAUGCUGGCC..AUUUAC...GGUCAG.GGCUAACUGUUGCCUGAAGAAGGGGAAG
NZ_AUQL01000009.1/267-216                ACGAUGCUGGCC..AUUUAC...GGUCAG.GGCUAACUGUUGCCUGAAGAAGGGGAAG
NC_022569.1/2256099-2256048              ACGAUGCUGGCC..AUUUAC...GGUCAG.GGCUAACUGUUGCCUGAAGAAGGGGAAG
NZ_ABFH02000001.1/2937747-2937798        ACGAUGCUGGCC..AUUUAC...GGUCAG.GGCUAACUGUUGCCUGAAGAAGGGGAAG
NZ_AOZM01000013.1/201-150                ACGAUGCUGGCC..AUUUAC...GGUCAG.GGCUAACUGUUGCCUGAAGAAGGGGAAG
NC_021820.1/3475524-3475473              ACGAUGCUGGCC..AUUUAC...GGUCAG.GGCUAACUGUUGCCUGAAGAAGGGGAAG
NZ_AOXE01000047.1/43172-43122            ACGAUGUUGGCC..AUUUAC...GGUCAG.GGCUAACUGUUGCCUGAAGAA.GGAUAA
NZ_CM001274.1/2177384-2177334            ACGAUGCUGGCC..AUUUAC...GGUCAG.GGCUAACUAUUGCCUGAAGAA.GGGUAA
NZ_AFCK01000517.1/2243-2293              ACGAUGUUGGCC..AUUUAC...GGUCAG.GGCUAACUGUUGCCUGAAGAA.AGGUAA
NZ_ALPQ01000096.1/5147-5197              ACGAUGUUGGCC..AUUUGC...GGUCAG.GGCUAACUGUUGCCUGAAGAA.GGGUAA
NZ_CAAR01000385.1/8829-8779              ACGAUGUUGGCC..AUUUGC...GGUCAG.GGCUAACUGUUGCCUGAAGAA.GGGUAA
NZ_AFCR01000879.1/80-30                  ACGAUGUUGGCC..AUUUGC...GGUCAG.GGCUAACUGUUGCCUGAAGAA.GGGUAA
NZ_AJGK01000181.1/350-300                ACGAUGUUGGCC..AUUUGC...GGUCAG.GGCUAACUGUUGCCUGAAGAA.GGGUAA
NZ_APAD01000169.1/9975-9925              ACGAUGUUGGCC..AUUUGC...GGUCAG.GGCUAACUGUUGCCUGAAGAA.GGGUAA
NZ_CAAW01000846.1/65-15                  ACGAUGUUGGCC..AUUUGC...GGUCAG.GGCUAACUGUUGCCUGAAGAA.GGGUAA
NC_004631.1/857527-857577                ACGAUGUUGGCC..AUUUGC...GGUCAG.GGCUAACUGUUGCCUGAAGAA.GGGUAA
NZ_AOZL01000012.1/8998-8948              ACGAUGUUGGCU..AUUUAC...GGUCAG.GGCUAACUGUUGCCUGAAGAA.GGGUAA
NZ_CM001062.1/2193626-2193576            ACGAUGUUGGCU..AUUUAC...GGUCAG.GGCUAACUGUUGCCUGAAGAA.GGGUAA
NZ_AOZH01000009.1/924-974                ACGAUGUUGGCC..AUUUAC...GGUCAG.GGCUAACUGUUGCCUGAAGAA.GGGUAA
NZ_APAF01000369.1/14494-14544            ACGAUGUUGGCC..AUUUAC...GGUCAG.GGCUAACUGUUGCCUGAAGAA.GGGUAA
NZ_APAM01000035.1/14649-14699            ACGAUGUUGGCC..AUUUAC...GGUCAG.GGCUAACUGUUGCCUGAAGAA.GGGUAA
NZ_ASRF01000003.1/652499-652449          ACGAUGUUGGCC..AUUUAC...GGUCAG.GGCUAACUGUUGCCUGAAGAA.GGGUAA
NZ_CASO01000028.1/1177-1227              ACGAUGUUGGCC..AUUUAC...GGUCAG.GGCUAACUGUUGCCUGAAGAA.GGGUAA
NZ_CATV01000020.1/110423-110473          ACGAUGUUGGCC..AUUUAC...GGUCAG.GGCUAACUGUUGCCUGAAGAA.GGGUAA
NZ_AOYW01000017.1/141297-141247          ACGAUGUUGGCC..AUUUAC...GGUCAG.GGCUAACUGUUGCCUGAAGAA.GGGUAA
NZ_AOZD01000054.1/124248-124198          ACGAUGUUGGCC..AUUUAC...GGUCAG.GGCUAACUGUUGCCUGAAGAA.GGGUAA
NZ_AOZG01000036.1/87829-87779            ACGAUGUUGGCC..AUUUAC...GGUCAG.GGCUAACUGUUGCCUGAAGAA.GGGUAA
NZ_AOZZ01000137.1/46484-46534            ACGAUGUUGGCC..AUUUAC...GGUCAG.GGCUAACUGUUGCCUGAAGAA.GGGUAA
NZ_APAK01000151.1/14599-14649            ACGAUGUUGGCC..AUUUAC...GGUCAG.GGCUAACUGUUGCCUGAAGAA.GGGUAA
NZ_APAN01000082.1/149383-149433          ACGAUGUUGGCC..AUUUAC...GGUCAG.GGCUAACUGUUGCCUGAAGAA.GGGUAA
NZ_AYUP01000216.1/10148-10098            ACGAUGUUGGCC..AUUUAC...GGUCAG.GGCUAACUGUUGCCUGAAGAA.GGGUAA
NZ_CATT01000017.1/2031-1981              ACGAUGUUGGCC..AUUUAC...GGUCAG.GGCUAACUGUUGCCUGAAGAA.GGGUAA
NZ_AOXZ01000030.1/17459-17409            ACGAUGUUGGCC..AUUUAC...GGUCAG.GGCUAACUGUUGCCUGAAGAA.GGGUAA
NZ_AOYA01000019.1/521-571                ACGAUGUUGGCC..AUUUAC...GGUCAG.GGCUAACUGUUGCCUGAAGAA.GGGUAA
NZ_AOYN01000185.1/7878-7928              ACGAUGUUGGCC..AUUUAC...GGUCAG.GGCUAACUGUUGCCUGAAGAA.GGGUAA
NZ_AOXV01000104.1/1094-1144              ACGAUGUUGGCC..AUUUAC...GGUCAG.GGCUAACUGUUGCCUGAAGAA.GGGUAA
NZ_AOXX01000090.1/118861-118811          ACGAUGUUGGCC..AUUUAC...GGUCAG.GGCUAACUGUUGCCUGAAGAA.GGGUAA
NZ_ABAN01000008.3/53168-53118            ACGAUGUUGGCC..AUUUAC...GGUCAG.GGCUAACUGUUGCCUGAAGAA.GGGUAA
NZ_ABEW01000006.1/340226-340276          ACGAUGUUGGCC..AUUUAC...GGUCAG.GGCUAACUGUUGCCUGAAGAA.GGGUAA
NZ_AESU01000055.1/232-182                ACGAUGUUGGCC..AUUUAC...GGUCAG.GGCUAACUGUUGCCUGAAGAA.GGGUAA
NZ_AFCV01000779.1/451-401                ACGAUGUUGGCC..AUUUAC...GGUCAG.GGCUAACUGUUGCCUGAAGAA.GGGUAA
NZ_AOXK01000139.1/6637-6687              ACGAUGUUGGCC..AUUUAC...GGUCAG.GGCUAACUGUUGCCUGAAGAA.GGGUAA
NZ_ABAK02000001.1/1578027-1577977        ACGAUGUUGGCC..AUUUAC...GGUCAG.GGCUAACUGUUGCCUGAAGAA.GGGUAA
NZ_ABAM02000001.1/2647544-2647494        ACGAUGUUGGCC..AUUUAC...GGUCAG.GGCUAACUGUUGCCUGAAGAA.GGGUAA
NC_011149.1/2146311-2146261              ACGAUGUUGGCC..AUUUAC...GGUCAG.GGCUAACUGUUGCCUGAAGAA.GGGUAA
NC_011147.1/850255-850305                ACGAUGUUGGCC..AUUUAC...GGUCAG.GGCUAACUGUUGCCUGAAGAA.GGGUAA
NC_010102.1/857385-857435                ACGAUGUUGGCC..AUUUAC...GGUCAG.GGCUAACUGUUGCCUGAAGAA.GGGUAA
NC_011094.1/2209988-2209938              ACGAUGUUGGCC..AUUUAC...GGUCAG.GGCUAACUGUUGCCUGAAGAA.GGGUAA
NZ_ACBF01000014.1/82-32                  ACGAUGUUGGCC..AUUUAC...GGUCAG.GGCUAACUGUUGCCUGAAGAA.GGGUAA
NZ_AESY01000049.1/338-288                ACGAUGUUGGCC..AUUUAC...GGUCAG.GGCUAACUGUUGCCUGAAGAA.GGGUAA
NZ_AMRS01000026.1/45217-45267            ACGAUGUUGGCC..AUUUAC...GGUCAG.GGCUAACUGUUGCCUGAAGAA.GGGUAA
NZ_AOXM01000179.1/3434-3484              ACGAUGUUGGCC..AUUUAC...GGUCAG.GGCUAACUGUUGCCUGAAGAA.GGGUAA
NZ_AOXQ01000160.1/4082-4132              ACGAUGUUGGCC..AUUUAC...GGUCAG.GGCUAACUGUUGCCUGAAGAA.GGGUAA
NZ_AOXS01000176.1/4965-5015              ACGAUGUUGGCC..AUUUAC...GGUCAG.GGCUAACUGUUGCCUGAAGAA.GGGUAA
NZ_AOYK01000103.1/149-99                 ACGAUGUUGGCC..AUUUAC...GGUCAG.GGCUAACUGUUGCCUGAAGAA.GGGUAA
NZ_AOZF01000310.1/875-825                ACGAUGUUGGCC..AUUUAC...GGUCAG.GGCUAACUGUUGCCUGAAGAA.GGGUAA
NZ_AOXI01000019.1/19655-19605            ACGAUUCAGGCC..AUUUAC...GGUCAG.GGCUAACUGUUGCCUGAAGAA.GGGUAA
NC_021810.1/3983481-3983431              ACGAUGCUGGCC..AUUUAC...GGUCAG.GGCUAACUGUUGCCUGAAGAA.GGGUAA
NT_187105.1/112008-111958                ACGAUGCUGGCC..AUUUAC...GGUCAG.GGCUAACUGUUGCCUGAAGAA.GGGUAA
NZ_ABFG01000001.1/133609-133659          ACGAUGCUGGCC..AUUUAC...GGUCAG.GGCUAACUGUUGCCUGAAGAA.GGGUAA
NZ_AHUO01000581.1/66-16                  ACGAUGCUGGCC..AUUUAC...GGUCAG.GGCUAACUGUUGCCUGAAGAA.GGGUAA
NZ_ALIA01001162.1/2069-2119              ACGAUGCUGGCC..AUUUAC...GGUCAG.GGCUAACUGUUGCCUGAAGAA.GGGUAA
NZ_AOXP01000016.1/175-125                ACGAUGCUGGCC..AUUUAC...GGUCAG.GGCUAACUGUUGCCUGAAGAA.GGGUAA
NZ_AOYL01000055.1/20717-20667            ACGAUGCUGGCC..AUUUAC...GGUCAG.GGCUAACUGUUGCCUGAAGAA.GGGUAA
NZ_AOYR01000119.1/47686-47636            ACGAUGCUGGCC..AUUUAC...GGUCAG.GGCUAACUGUUGCCUGAAGAA.GGGUAA
NZ_AOYY01000140.1/26775-26825            ACGAUGCUGGCC..AUUUAC...GGUCAG.GGCUAACUGUUGCCUGAAGAA.GGGUAA
NZ_APAO01000029.1/152031-151981          ACGAUGCUGGCC..AUUUAC...GGUCAG.GGCUAACUGUUGCCUGAAGAA.GGGUAA
NZ_CM001153.1/2184059-2184009            ACGAUGCUGGCC..AUUUAC...GGUCAG.GGCUAACUGUUGCCUGAAGAA.GGGUAA
NZ_KE348932.1/93582-93532                ACGAUGCUGGCC..AUUUAC...GGUCAG.GGCUAACUGUUGCCUGAAGAA.GGGUAA
NC_021844.1/1834349-1834399              ACGAUGCUGGCC..AUUUAC...GGUCAG.GGCUAACUGUUGCCUGAAGAA.GGGUAA
NC_022525.1/2149029-2148979              ACGAUGCUGGCC..AUUUAC...GGUCAG.GGCUAACUGUUGCCUGAAGAA.GGGUAA
NZ_AHUI01000046.1/157146-157196          ACGAUGCUGGCC..AUUUAC...GGUCAG.GGCUAACUGUUGCCUGAAGAA.GGGUAA
NZ_ALHY01000233.1/33486-33536            ACGAUGCUGGCC..AUUUAC...GGUCAG.GGCUAACUGUUGCCUGAAGAA.GGGUAA
NZ_AOGG01000006.1/96969-96919            ACGAUGCUGGCC..AUUUAC...GGUCAG.GGCUAACUGUUGCCUGAAGAA.GGGUAA
NZ_AOYC01000088.1/19278-19228            ACGAUGCUGGCC..AUUUAC...GGUCAG.GGCUAACUGUUGCCUGAAGAA.GGGUAA
NZ_AOYM01000023.1/2034-2084              ACGAUGCUGGCC..AUUUAC...GGUCAG.GGCUAACUGUUGCCUGAAGAA.GGGUAA
NZ_AOYS01000066.1/4704-4754              ACGAUGCUGGCC..AUUUAC...GGUCAG.GGCUAACUGUUGCCUGAAGAA.GGGUAA
NZ_APAH01000048.1/1496-1446              ACGAUGCUGGCC..AUUUAC...GGUCAG.GGCUAACUGUUGCCUGAAGAA.GGGUAA
NZ_AROZ01000018.1/62517-62467            ACGAUGCUGGCC..AUUUAC...GGUCAG.GGCUAACUGUUGCCUGAAGAA.GGGUAA
NZ_KB731411.1/48385-48335                ACGAUGCUGGCC..AUUUAC...GGUCAG.GGCUAACUGUUGCCUGAAGAA.GGGUAA
NZ_CAFD01000123.1/4359-4409              ACGAUUCUGGCC..AUUUAC...GGUCAG.GGCUAACUGUUGCCUGAAGAA.GGGUAA
NZ_ANHR01000051.1/166-115                ACGAUUUUGGCC..AUUUAC...GGUCAG.GGUCAACUGUUGCCUGAAGAAGGGGACG
NZ_AOXJ01000091.1/140329-140380          ACGAUUUUGGCC..AUUUAC...GGUCAG.GGCUAACUGUUGCCUGAAGAAGGGGACG
NZ_CM001471.1/2149089-2149038            ACGAUUUUGGCC..AUUUAC...GGUCAG.GGCUAACUGUUGCCUGAAGAAGGGGACG
NC_013716.1/2283486-2283435              ACAAAUUUGGCCG.UUUCA...CGGUCAG.GGCUGACUGUUGCCUGAAGAA.GGGUAA
NZ_KE700784.1/2128996-2128947            ACAAAAUUGGCC..AUUUC....GGUCAG.GGCCAACUAUUGCCUGAAAAA.GGGUAA
MC6.MG3.AS1.C44329/126-77                AAUAAAUUGGCCG.CUU.....CGGUCAG.GGCCAACUAUUGCCUGAAAAA.GGGUAA
NZ_AQBK01000043.1/10820-10771            ACAAAAUUGGCCG.CUU.....CGGUCAU.GGCCGAGUAUUGCCUGAAAAA.GGGUAA
NZ_APYI01000043.1/10382-10333            ACAAAAUUGGCCG.CUU.....CGGUCAU.GGCCGAGUAUUGCCUGAAAAA.GGGUAA
NZ_GG749328.1/1388743-1388694            ACAAAAUUGGCCG.CUU.....CGGUCAG.GGCCAACUAUUGCCUGGAAAA.GGGUAA
NZ_AQDT01000042.1/18499-18450            ACAAAAUUGGCCG.CUU.....CGGUCAG.GGCCGACUAUUGCCUGAAAAA.GGGUAA
NZ_KB733078.1/896487-896438              ACAAAAUUGGCCG.CUU.....CGGUCAG.GGCUAACUAUUGCCUGAAAAA.GGGUAA
NZ_KE138677.1/442035-441986              ACAAAAUUGGCCG.CUU.....CGGUCAG.GGCCAACUAUUGCCUGAAAAA.GGGUAU
NZ_AEME01000001.1/4043893-4043844        ACAAAAUUGGCCG.CUU.....CGGUCAG.GGCCAACUAUUGCCUGAAAAA.GGGUAU
NZ_KB732249.1/1328560-1328511            ACAAAAUUGGCCG.CUU.....CGGUCAG.GGCCAACUAUUGCCUGAAAAA.GGGUAU
NZ_AEMF01000001.1/2909650-2909601        ACAAAAUUGGCCG.CUU.....CGGUCAG.GGUCAACUAUUGCCUGAAAAA.GGGUAA
NZ_KE701379.1/2692209-2692160            ACAAAAUUGGCCG.CUU.....CGGUCAG.GGUCAACUAUUGCCUGAAAAA.GGGUAA
NZ_KE136626.1/3890317-3890268            ACAAAAUUGGCCG.CUU.....CGGUCAG.GGUCAACUAUUGCCUGAAAAA.GGGUAA
NZ_KB976076.1/1126841-1126792            ACAAAAUUGGCCG.CUU.....CGGUCAG.GGUCAACUAUUGCCUGAAAAA.GGGUAA
NC_011740.1/2164140-2164091              ACAAAAUUGGCCG.CUU.....CGGUCAG.GGCCCACUAUUGCCUGAAAAA.GGGUAA
NZ_APXO01000070.1/197-148                ACAAAAUUGGCCG.CUU.....CGGUCAU.GGCCAACUAUUGCCUGAAAAA.GGGUAA
NZ_APXX01000058.1/16931-16882            ACAAAAUUGGCCG.CUU.....CGGUCAU.GGCCAACUAUUGCCUGAAAAA.GGGUAA
NZ_KE699248.1/1977815-1977864            ACAAAAUUGGCCG.CUU.....CGGUCAU.GGCCAACUAUUGCCUGAAAAA.GGGUAA
NZ_KE701670.1/762199-762150              ACAAAAUUGGCCG.CUU.....CGGUCAU.GGCCAACUAUUGCCUGAAAAA.GGGUAA
NZ_KE702418.1/794359-794310              ACAAAAUUGGCCG.CUU.....CGGUCAU.GGCCAACUAUUGCCUGAAAAA.GGGUAA
NZ_KB733432.1/51094-51045                ACAAAAUUGGCCG.CUU.....CGGUCAU.GGCCAACUAUUGCCUGAAAAA.GGGUAA
NZ_KE701653.1/848554-848505              ACAAAAUUGGCCG.CUU.....CGGUCAG.GGCCAACUAUUGCCUGAAAAA.GGGUAA
NZ_KE702482.1/1934657-1934608            ACAAAAUUGGCCG.CUU.....CGGUCAG.GGCCAACUAUUGCCUGAAAAA.GGGUAA
NZ_JH590515.1/55205-55156                ACAAAAUUGGCCG.CUU.....CGGUCAG.GGCCAACUAUUGCCUGAAAAA.GGGUAA
NZ_KB732240.1/557091-557042              ACAAAAUUGGCCG.CUU.....CGGUCAG.GGCCAACUAUUGCCUGAAAAA.GGGUAA
NZ_GL871772.1/1981658-1981609            ACAAAAUUGGCCG.CUU.....CGGUCAG.GGCCAACUAUUGCCUGAAAAA.GGGUAA
NZ_GL878028.1/3473982-3473933            ACAAAAUUGGCCG.CUU.....CGGUCAG.GGCCAACUAUUGCCUGAAAAA.GGGUAA
NZ_KB733082.1/2039658-2039609            ACAAAAUUGGCCG.CUU.....CGGUCAG.GGCCAACUAUUGCCUGAAAAA.GGGUAA
NZ_KE136894.1/203152-203103              ACAAAAUUGGCCG.CUU.....CGGUCAG.GGCCAACUAUUGCCUGAAAAA.GGGUAA
NZ_KI521821.1/69224-69273                ACAAAAUUGGCCG.CUU.....CGGUCAG.GGCCAACUAUUGCCUGAAAAA.GGGUAA
NZ_KI535524.1/2396317-2396268            ACAAAAUUGGCCG.CUU.....CGGUCAG.GGCCAACUAUUGCCUGAAAAA.GGGUAA
NZ_ADUO01000064.1/2468-2419              ACAAAAUUGGCCG.CUU.....CGGUCAG.GGCCAACUAUUGCCUGAAAAA.GGGUAA
NZ_AEZO02000012.1/85849-85800            ACAAAAUUGGCCG.CUU.....CGGUCAG.GGCCAACUAUUGCCUGAAAAA.GGGUAA
NZ_AFEB01000041.1/16158-16109            ACAAAAUUGGCCG.CUU.....CGGUCAG.GGCCAACUAUUGCCUGAAAAA.GGGUAA
NZ_AIGA01000041.1/12464-12415            ACAAAAUUGGCCG.CUU.....CGGUCAG.GGCCAACUAUUGCCUGAAAAA.GGGUAA
NZ_AJLU01000006.1/76316-76267            ACAAAAUUGGCCG.CUU.....CGGUCAG.GGCCAACUAUUGCCUGAAAAA.GGGUAA
NZ_ANYB01000044.1/4507-4458              ACAAAAUUGGCCG.CUU.....CGGUCAG.GGCCAACUAUUGCCUGAAAAA.GGGUAA
NZ_AOQD01000074.1/10455-10504            ACAAAAUUGGCCG.CUU.....CGGUCAG.GGCCAACUAUUGCCUGAAAAA.GGGUAA
NZ_AOQJ01000319.1/2266-2217              ACAAAAUUGGCCG.CUU.....CGGUCAG.GGCCAACUAUUGCCUGAAAAA.GGGUAA
NZ_APXC01000209.1/12098-12049            ACAAAAUUGGCCG.CUU.....CGGUCAG.GGCCAACUAUUGCCUGAAAAA.GGGUAA
NZ_APZX01000354.1/11411-11362            ACAAAAUUGGCCG.CUU.....CGGUCAG.GGCCAACUAUUGCCUGAAAAA.GGGUAA
NZ_AQDR01000082.1/21417-21368            ACAAAAUUGGCCG.CUU.....CGGUCAG.GGCCAACUAUUGCCUGAAAAA.GGGUAA
NZ_AQEE01000101.1/351-302                ACAAAAUUGGCCG.CUU.....CGGUCAG.GGCCAACUAUUGCCUGAAAAA.GGGUAA
DLF012_scaffold2491_2/58-107             ACAAAAUUGGCCG.CUU.....CGGUCAG.GGCCAACUAUUGCCUGAAAAA.GGGUAA
DOM001_scaffold26391_1/174-125           ACAAAAUUGGCCG.CUU.....CGGUCAG.GGCCAACUAUUGCCUGAAAAA.GGGUAA
NLM002_scaffold4384_2/770-819            ACAAAAUUGGCCG.CUU.....CGGUCAG.GGCCAACUAUUGCCUGAAAAA.GGGUAA
NZ_KE699234.1/62408-62359                ACAAAAUUGGCCG.CUU.....CGGUCAG.GGCCAACUAUUGCCUGAAAAA.GGGUAA
NZ_KE699545.1/1418101-1418052            ACAAAAUUGGCCG.CUU.....CGGUCAG.GGCCAACUAUUGCCUGAAAAA.GGGUAA
NZ_KE701968.1/2212066-2212017            ACAAAAUUGGCCG.CUU.....CGGUCAG.GGCCAACUAUUGCCUGAAAAA.GGGUAA
NZ_GG749171.1/577181-577132              ACAAAAUUGGCCG.CUU.....CGGUCAG.GGCCAACUAUUGCCUGAAAAA.GGGUAA
NZ_JH378088.1/235710-235661              ACAAAAUUGGCCG.CUU.....CGGUCAG.GGCCAACUAUUGCCUGAAAAA.GGGUAA
NZ_KB733116.1/589647-589598              ACAAAAUUGGCCG.CUU.....CGGUCAG.GGCCAACUAUUGCCUGAAAAA.GGGUAA
NZ_CM001142.1/2208974-2208925            ACAAAAUUGGCCG.CUU.....CGGUCAG.GGCCAACUAUUGCCUGAAAAA.GGGUAA
NZ_KB732454.1/750426-750377              ACAAAAUUGGCCG.CUU.....CGGUCAG.GGCCAACUAUUGCCUGAAAAA.GGGUAA
NZ_KB733122.1/2049495-2049446            ACAAAAUUGGCCG.CUU.....CGGUCAG.GGCCAACUAUUGCCUGAAAAA.GGGUAA
NC_010468.1/1770396-1770445              ACAAAAUUGGCCG.CUU.....CGGUCAG.GGCCAACUAUUGCCUGAAAAA.GGGUAA
NZ_KI521941.1/9941-9892                  ACAAAAUUGGCCG.CUU.....CGGUCAG.GGCCAACUAUUGCCUGAAAAA.GGGUAA
NZ_KE136969.1/811556-811507              ACAAAAUUGGCCG.CUU.....CGGUCAG.GGCCAACUAUUGCCUGAAAAA.GGGUAA
NZ_AEZJ02000036.1/412225-412176          ACAAAAUUGGCCG.CUU.....CGGUCAG.GGCCAACUAUUGCCUGAAAAA.GGGUAA
NZ_AFAB02000089.1/46471-46422            ACAAAAUUGGCCG.CUU.....CGGUCAG.GGCCAACUAUUGCCUGAAAAA.GGGUAA
NZ_AIGT01000025.1/90163-90114            ACAAAAUUGGCCG.CUU.....CGGUCAG.GGCCAACUAUUGCCUGAAAAA.GGGUAA
NZ_ANXP01000091.1/332-283                ACAAAAUUGGCCG.CUU.....CGGUCAG.GGCCAACUAUUGCCUGAAAAA.GGGUAA
NZ_AOQB01000065.1/4563-4514              ACAAAAUUGGCCG.CUU.....CGGUCAG.GGCCAACUAUUGCCUGAAAAA.GGGUAA
NZ_AOQH01000132.1/10575-10624            ACAAAAUUGGCCG.CUU.....CGGUCAG.GGCCAACUAUUGCCUGAAAAA.GGGUAA
NZ_AOQL01000066.1/10527-10576            ACAAAAUUGGCCG.CUU.....CGGUCAG.GGCCAACUAUUGCCUGAAAAA.GGGUAA
NZ_APZN01000125.1/57047-56998            ACAAAAUUGGCCG.CUU.....CGGUCAG.GGCCAACUAUUGCCUGAAAAA.GGGUAA
NZ_AQAI01000031.1/13724-13675            ACAAAAUUGGCCG.CUU.....CGGUCAG.GGCCAACUAUUGCCUGAAAAA.GGGUAA
NZ_AQDV01000026.1/68331-68282            ACAAAAUUGGCCG.CUU.....CGGUCAG.GGCCAACUAUUGCCUGAAAAA.GGGUAA
SRS016517_C20232553/257-208              ACAAAAUUGGCCG.CUU.....CGGUCAG.GGCCAACUAUUGCCUGAAAAA.GGGUAA
DLM012_C395506_1/125-76                  ACAAAAUUGGCCG.CUU.....CGGUCAG.GGCCAACUAUUGCCUGAAAAA.GGGUAA
DOM003_scaffold24157_5/96595-96644       ACAAAAUUGGCCG.CUU.....CGGUCAG.GGCCAACUAUUGCCUGAAAAA.GGGUAA
NOF006_scaffold789_15/587-538            ACAAAAUUGGCCG.CUU.....CGGUCAG.GGCCAACUAUUGCCUGAAAAA.GGGUAA
NZ_KE698831.1/1601410-1601361            ACAAAAUUGGCCG.CUU.....CGGUCAG.GGCCAACUAUUGCCUGAAAAA.GGGUAA
NZ_AKNA01000058.1/163141-163190          ACAAAAUUGGCCG.CUU.....CGGUCAG.GGCCAACUAUUGCCUGAAAAA.AGGUAA
NZ_GL870856.1/1235091-1235140            ACAAAAUUGGCCG.CUU.....CGGUCAG.GGCCAACUAUUGCCUGAAAAA.AGGUAA
NZ_AFGE01000029.1/58279-58230            ACAAAAUUGGCCG.CUU.....CGGUCAG.GGCCAACUAUUGCCUGAAAAA.AGGUAA
NZ_AAMJ02000002.1/207915-207964          ACAAAAUUGGCCG.CUU.....CGGUCAG.GGCCAACUAUUGCCUGAAAAA.AGGUAA
NZ_KB732349.1/547707-547658              ACAAAAUUGGCCG.UUU.....CGGUCAG.GGCCAACUAUUGCCUGAAAAA.GAGUAA
NZ_KE702678.1/572927-572878              ACAAAAUUGGCCG.UUU.....CGGUCAG.GGACAACUAUUGCCUGAAAAA.GGGUAA
NZ_KE699312.1/1111988-1112037            ACAAAAUUGGCCG.UUU.....CGGUCAG.GGACAACUAUUGCCUGAAAAA.GGGUAA
NZ_KE701237.1/2086435-2086484            ACAAAAUUGGCCG.UUU.....CGGUCAG.GGCCAACUAUUGCCUGAAAAA.UGGUAA
NZ_KE698815.1/101798-101749              ACAAAAUUGGCCG.UUU.....CGGUCAG.GGCCAACUAUUGCCUGAAAAA.GGGUAA
NZ_KE698851.1/1559969-1559920            ACAAAAUUGGCCG.UUU.....CGGUCAG.GGCCAACUAUUGCCUGAAAAA.GGGUAA
NZ_KE698882.1/1942510-1942461            ACAAAAUUGGCCG.UUU.....CGGUCAG.GGCCAACUAUUGCCUGAAAAA.GGGUAA
NZ_KE698940.1/1027146-1027097            ACAAAAUUGGCCG.UUU.....CGGUCAG.GGCCAACUAUUGCCUGAAAAA.GGGUAA
NZ_KE699076.1/213372-213323              ACAAAAUUGGCCG.UUU.....CGGUCAG.GGCCAACUAUUGCCUGAAAAA.GGGUAA
NZ_KE699286.1/570732-570683              ACAAAAUUGGCCG.UUU.....CGGUCAG.GGCCAACUAUUGCCUGAAAAA.GGGUAA
NZ_KE699321.1/2131951-2131902            ACAAAAUUGGCCG.UUU.....CGGUCAG.GGCCAACUAUUGCCUGAAAAA.GGGUAA
NZ_KE699426.1/151895-151846              ACAAAAUUGGCCG.UUU.....CGGUCAG.GGCCAACUAUUGCCUGAAAAA.GGGUAA
NZ_KE699608.1/1738034-1737985            ACAAAAUUGGCCG.UUU.....CGGUCAG.GGCCAACUAUUGCCUGAAAAA.GGGUAA
NZ_KE699866.1/1286098-1286049            ACAAAAUUGGCCG.UUU.....CGGUCAG.GGCCAACUAUUGCCUGAAAAA.GGGUAA
NZ_KE700204.1/87264-87215                ACAAAAUUGGCCG.UUU.....CGGUCAG.GGCCAACUAUUGCCUGAAAAA.GGGUAA
NZ_KE700360.1/61804-61755                ACAAAAUUGGCCG.UUU.....CGGUCAG.GGCCAACUAUUGCCUGAAAAA.GGGUAA
NZ_KE700496.1/812688-812737              ACAAAAUUGGCCG.UUU.....CGGUCAG.GGCCAACUAUUGCCUGAAAAA.GGGUAA
NZ_KE700922.1/2047291-2047340            ACAAAAUUGGCCG.UUU.....CGGUCAG.GGCCAACUAUUGCCUGAAAAA.GGGUAA
NZ_KE701140.1/777127-777078              ACAAAAUUGGCCG.UUU.....CGGUCAG.GGCCAACUAUUGCCUGAAAAA.GGGUAA
NZ_KE701413.1/2018509-2018558            ACAAAAUUGGCCG.UUU.....CGGUCAG.GGCCAACUAUUGCCUGAAAAA.GGGUAA
NZ_KE701487.1/30896-30847                ACAAAAUUGGCCG.UUU.....CGGUCAG.GGCCAACUAUUGCCUGAAAAA.GGGUAA
NZ_KE701563.1/539128-539079              ACAAAAUUGGCCG.UUU.....CGGUCAG.GGCCAACUAUUGCCUGAAAAA.GGGUAA
NZ_KE701622.1/188830-188781              ACAAAAUUGGCCG.UUU.....CGGUCAG.GGCCAACUAUUGCCUGAAAAA.GGGUAA
NZ_KE701684.1/526818-526769              ACAAAAUUGGCCG.UUU.....CGGUCAG.GGCCAACUAUUGCCUGAAAAA.GGGUAA
NZ_KE701865.1/1824814-1824765            ACAAAAUUGGCCG.UUU.....CGGUCAG.GGCCAACUAUUGCCUGAAAAA.GGGUAA
NZ_KE701980.1/821421-821372              ACAAAAUUGGCCG.UUU.....CGGUCAG.GGCCAACUAUUGCCUGAAAAA.GGGUAA
NZ_KE702177.1/2255075-2255026            ACAAAAUUGGCCG.UUU.....CGGUCAG.GGCCAACUAUUGCCUGAAAAA.GGGUAA
NZ_KE702599.1/1177171-1177122            ACAAAAUUGGCCG.UUU.....CGGUCAG.GGCCAACUAUUGCCUGAAAAA.GGGUAA
NZ_GG749139.1/597662-597613              ACAAAAUUGGCCG.UUU.....CGGUCAG.GGCCAACUAUUGCCUGAAAAA.GGGUAA
NZ_GL884282.1/468897-468848              ACAAAAUUGGCCG.UUU.....CGGUCAG.GGCCAACUAUUGCCUGAAAAA.GGGUAA
NZ_GG771765.1/106279-106328              ACAAAAUUGGCCG.UUU.....CGGUCAG.GGCCAACUAUUGCCUGAAAAA.GGGUAA
NZ_GG773261.1/3056-3105                  ACAAAAUUGGCCG.UUU.....CGGUCAG.GGCCAACUAUUGCCUGAAAAA.GGGUAA
NZ_GG774349.1/251714-251763              ACAAAAUUGGCCG.UUU.....CGGUCAG.GGCCAACUAUUGCCUGAAAAA.GGGUAA
NZ_JH659576.1/30977-31026                ACAAAAUUGGCCG.UUU.....CGGUCAG.GGCCAACUAUUGCCUGAAAAA.GGGUAA
NZ_JH590762.1/86030-85981                ACAAAAUUGGCCG.UUU.....CGGUCAG.GGCCAACUAUUGCCUGAAAAA.GGGUAA
NZ_JH970568.1/500-451                    ACAAAAUUGGCCG.UUU.....CGGUCAG.GGCCAACUAUUGCCUGAAAAA.GGGUAA
NZ_JH953805.1/1012-963                   ACAAAAUUGGCCG.UUU.....CGGUCAG.GGCCAACUAUUGCCUGAAAAA.GGGUAA
NZ_JH945741.1/46813-46764                ACAAAAUUGGCCG.UUU.....CGGUCAG.GGCCAACUAUUGCCUGAAAAA.GGGUAA
NZ_KB733371.1/54047-53998                ACAAAAUUGGCCG.UUU.....CGGUCAG.GGCCAACUAUUGCCUGAAAAA.GGGUAA
NZ_KB732808.1/682926-682877              ACAAAAUUGGCCG.UUU.....CGGUCAG.GGCCAACUAUUGCCUGAAAAA.GGGUAA
NZ_KB732535.1/1650718-1650669            ACAAAAUUGGCCG.UUU.....CGGUCAG.GGCCAACUAUUGCCUGAAAAA.GGGUAA
NZ_KB732598.1/2916035-2915986            ACAAAAUUGGCCG.UUU.....CGGUCAG.GGCCAACUAUUGCCUGAAAAA.GGGUAA
NZ_KB732822.1/111786-111737              ACAAAAUUGGCCG.UUU.....CGGUCAG.GGCCAACUAUUGCCUGAAAAA.GGGUAA
NZ_KB732916.1/1438697-1438648            ACAAAAUUGGCCG.UUU.....CGGUCAG.GGCCAACUAUUGCCUGAAAAA.GGGUAA
NZ_KB733108.1/1218015-1217966            ACAAAAUUGGCCG.UUU.....CGGUCAG.GGCCAACUAUUGCCUGAAAAA.GGGUAA
NZ_KB733141.1/4155862-4155813            ACAAAAUUGGCCG.UUU.....CGGUCAG.GGCCAACUAUUGCCUGAAAAA.GGGUAA
NZ_KB733201.1/3344790-3344741            ACAAAAUUGGCCG.UUU.....CGGUCAG.GGCCAACUAUUGCCUGAAAAA.GGGUAA
NC_009801.1/2305956-2305907              ACAAAAUUGGCCG.UUU.....CGGUCAG.GGCCAACUAUUGCCUGAAAAA.GGGUAA
NZ_KI530596.1/653083-653034              ACAAAAUUGGCCG.UUU.....CGGUCAG.GGCCAACUAUUGCCUGAAAAA.GGGUAA
NZ_KI530680.1/819099-819050              ACAAAAUUGGCCG.UUU.....CGGUCAG.GGCCAACUAUUGCCUGAAAAA.GGGUAA
NZ_KI535383.1/1608042-1607993            ACAAAAUUGGCCG.UUU.....CGGUCAG.GGCCAACUAUUGCCUGAAAAA.GGGUAA
NZ_KI530918.1/30030-30079                ACAAAAUUGGCCG.UUU.....CGGUCAG.GGCCAACUAUUGCCUGAAAAA.GGGUAA
NZ_KI531863.1/31029-31078                ACAAAAUUGGCCG.UUU.....CGGUCAG.GGCCAACUAUUGCCUGAAAAA.GGGUAA
NZ_KI534057.1/395259-395210              ACAAAAUUGGCCG.UUU.....CGGUCAG.GGCCAACUAUUGCCUGAAAAA.GGGUAA
NZ_KI535227.1/300-251                    ACAAAAUUGGCCG.UUU.....CGGUCAG.GGCCAACUAUUGCCUGAAAAA.GGGUAA
NC_017626.1/2385123-2385074              ACAAAAUUGGCCG.UUU.....CGGUCAG.GGCCAACUAUUGCCUGAAAAA.GGGUAA
NZ_KE136840.1/1670059-1670010            ACAAAAUUGGCCG.UUU.....CGGUCAG.GGCCAACUAUUGCCUGAAAAA.GGGUAA
NC_016822.1/2285588-2285539              ACAAAAUUGGCCG.UUU.....CGGUCAG.GGCCAACUAUUGCCUGAAAAA.GGGUAA
NC_007613.1/893736-893687                ACAAAAUUGGCCG.UUU.....CGGUCAG.GGCCAACUAUUGCCUGAAAAA.GGGUAA
NZ_KI669372.1/1407813-1407764            ACAAAAUUGGCCG.UUU.....CGGUCAG.GGCCAACUAUUGCCUGAAAAA.GGGUAA
NZ_AELD01000020.1/32405-32356            ACAAAAUUGGCCG.UUU.....CGGUCAG.GGCCAACUAUUGCCUGAAAAA.GGGUAA
NZ_AETY01000038.1/1443-1394              ACAAAAUUGGCCG.UUU.....CGGUCAG.GGCCAACUAUUGCCUGAAAAA.GGGUAA
NZ_AEUC01000035.1/1445-1396              ACAAAAUUGGCCG.UUU.....CGGUCAG.GGCCAACUAUUGCCUGAAAAA.GGGUAA
NZ_AEZX02000014.1/677618-677667          ACAAAAUUGGCCG.UUU.....CGGUCAG.GGCCAACUAUUGCCUGAAAAA.GGGUAA
NZ_AFAD02000009.1/569226-569177          ACAAAAUUGGCCG.UUU.....CGGUCAG.GGCCAACUAUUGCCUGAAAAA.GGGUAA
NZ_AFDU01000019.1/463547-463498          ACAAAAUUGGCCG.UUU.....CGGUCAG.GGCCAACUAUUGCCUGAAAAA.GGGUAA
NZ_AFDW01000022.1/366681-366632          ACAAAAUUGGCCG.UUU.....CGGUCAG.GGCCAACUAUUGCCUGAAAAA.GGGUAA
NZ_AFGC01000014.1/144332-144283          ACAAAAUUGGCCG.UUU.....CGGUCAG.GGCCAACUAUUGCCUGAAAAA.GGGUAA
NZ_AHZD02000001.1/582576-582625          ACAAAAUUGGCCG.UUU.....CGGUCAG.GGCCAACUAUUGCCUGAAAAA.GGGUAA
NZ_AIFG01000051.1/87852-87803            ACAAAAUUGGCCG.UUU.....CGGUCAG.GGCCAACUAUUGCCUGAAAAA.GGGUAA
NZ_AIGK01000043.1/52349-52300            ACAAAAUUGGCCG.UUU.....CGGUCAG.GGCCAACUAUUGCCUGAAAAA.GGGUAA
NZ_AIHK01000016.1/184597-184548          ACAAAAUUGGCCG.UUU.....CGGUCAG.GGCCAACUAUUGCCUGAAAAA.GGGUAA
NZ_AJWS01000080.1/18759-18710            ACAAAAUUGGCCG.UUU.....CGGUCAG.GGCCAACUAUUGCCUGAAAAA.GGGUAA
NZ_AKNG01000046.1/31542-31591            ACAAAAUUGGCCG.UUU.....CGGUCAG.GGCCAACUAUUGCCUGAAAAA.GGGUAA
NZ_AMSK01000006.1/45494-45445            ACAAAAUUGGCCG.UUU.....CGGUCAG.GGCCAACUAUUGCCUGAAAAA.GGGUAA
NZ_ANMC01000157.1/184-135                ACAAAAUUGGCCG.UUU.....CGGUCAG.GGCCAACUAUUGCCUGAAAAA.GGGUAA
NZ_ANYS01000048.1/325-276                ACAAAAUUGGCCG.UUU.....CGGUCAG.GGCCAACUAUUGCCUGAAAAA.GGGUAA
NZ_AOEA01000136.1/152-103                ACAAAAUUGGCCG.UUU.....CGGUCAG.GGCCAACUAUUGCCUGAAAAA.GGGUAA
NZ_AOED01000162.1/177-128                ACAAAAUUGGCCG.UUU.....CGGUCAG.GGCCAACUAUUGCCUGAAAAA.GGGUAA
NZ_AOEF01000117.1/176-127                ACAAAAUUGGCCG.UUU.....CGGUCAG.GGCCAACUAUUGCCUGAAAAA.GGGUAA
NZ_AOEI01000083.1/197-148                ACAAAAUUGGCCG.UUU.....CGGUCAG.GGCCAACUAUUGCCUGAAAAA.GGGUAA
NZ_AOEK01000100.1/331-282                ACAAAAUUGGCCG.UUU.....CGGUCAG.GGCCAACUAUUGCCUGAAAAA.GGGUAA
NZ_AOEP01000106.1/329-280                ACAAAAUUGGCCG.UUU.....CGGUCAG.GGCCAACUAUUGCCUGAAAAA.GGGUAA
NZ_AOET01000079.1/198-149                ACAAAAUUGGCCG.UUU.....CGGUCAG.GGCCAACUAUUGCCUGAAAAA.GGGUAA
NZ_AOQG01000022.1/42744-42695            ACAAAAUUGGCCG.UUU.....CGGUCAG.GGCCAACUAUUGCCUGAAAAA.GGGUAA
NZ_APXP01000151.1/183-134                ACAAAAUUGGCCG.UUU.....CGGUCAG.GGCCAACUAUUGCCUGAAAAA.GGGUAA
NZ_APYE01000037.1/19359-19310            ACAAAAUUGGCCG.UUU.....CGGUCAG.GGCCAACUAUUGCCUGAAAAA.GGGUAA
NZ_AQAF01000033.1/49624-49575            ACAAAAUUGGCCG.UUU.....CGGUCAG.GGCCAACUAUUGCCUGAAAAA.GGGUAA
NZ_AQBB01000131.1/46257-46208            ACAAAAUUGGCCG.UUU.....CGGUCAG.GGCCAACUAUUGCCUGAAAAA.GGGUAA
NZ_AQCO01000053.1/49941-49892            ACAAAAUUGGCCG.UUU.....CGGUCAG.GGCCAACUAUUGCCUGAAAAA.GGGUAA
NZ_AQDU01000107.1/44463-44414            ACAAAAUUGGCCG.UUU.....CGGUCAG.GGCCAACUAUUGCCUGAAAAA.GGGUAA
NZ_ATJZ01000052.1/503-454                ACAAAAUUGGCCG.UUU.....CGGUCAG.GGCCAACUAUUGCCUGAAAAA.GGGUAA
NZ_AVQS01000091.1/331-282                ACAAAAUUGGCCG.UUU.....CGGUCAG.GGCCAACUAUUGCCUGAAAAA.GGGUAA
NZ_AVRA01000072.1/148-99                 ACAAAAUUGGCCG.UUU.....CGGUCAG.GGCCAACUAUUGCCUGAAAAA.GGGUAA
NZ_AVRP01000081.1/331-282                ACAAAAUUGGCCG.UUU.....CGGUCAG.GGCCAACUAUUGCCUGAAAAA.GGGUAA
NZ_AVRV01000080.1/157-108                ACAAAAUUGGCCG.UUU.....CGGUCAG.GGCCAACUAUUGCCUGAAAAA.GGGUAA
NZ_AVSA01000080.1/585-536                ACAAAAUUGGCCG.UUU.....CGGUCAG.GGCCAACUAUUGCCUGAAAAA.GGGUAA
NZ_AVSI01000096.1/316-267                ACAAAAUUGGCCG.UUU.....CGGUCAG.GGCCAACUAUUGCCUGAAAAA.GGGUAA
NZ_AVSL01000088.1/27036-26987            ACAAAAUUGGCCG.UUU.....CGGUCAG.GGCCAACUAUUGCCUGAAAAA.GGGUAA
scaffold172431_1_MH0012/968-1017         ACAAAAUUGGCCG.UUU.....CGGUCAG.GGCCAACUAUUGCCUGAAAAA.GGGUAA
scaffold16989_5_MH0086/404-355           ACAAAAUUGGCCG.UUU.....CGGUCAG.GGCCAACUAUUGCCUGAAAAA.GGGUAA
SRS017191_Baylor_scaffold_25901/107-156  ACAAAAUUGGCCG.UUU.....CGGUCAG.GGCCAACUAUUGCCUGAAAAA.GGGUAA
FGTW_contig10213/2511-2560               ACAAAAUUGGCCG.UUU.....CGGUCAG.GGCCAACUAUUGCCUGAAAAA.GGGUAA
4491403.3_NODE_110021/402-451            ACAAAAUUGGCCG.UUU.....CGGUCAG.GGCCAACUAUUGCCUGAAAAA.GGGUAA
4491410.3_NODE_14851/337-386             ACAAAAUUGGCCG.UUU.....CGGUCAG.GGCCAACUAUUGCCUGAAAAA.GGGUAA
SRS057478_C1051591/303-352               ACAAAAUUGGCCG.UUU.....CGGUCAG.GGCCAACUAUUGCCUGAAAAA.GGGUAA
DLF008_scaffold978_3/5811-5762           ACAAAAUUGGCCG.UUU.....CGGUCAG.GGCCAACUAUUGCCUGAAAAA.GGGUAA
DOF012_scaffold1436_5/33-82              ACAAAAUUGGCCG.UUU.....CGGUCAG.GGCCAACUAUUGCCUGAAAAA.GGGUAA
DOM016_scaffold17458_3/427-476           ACAAAAUUGGCCG.UUU.....CGGUCAG.GGCCAACUAUUGCCUGAAAAA.GGGUAA
NLM022_scaffold5165_3/920-969            ACAAAAUUGGCCG.UUU.....CGGUCAG.GGCCAACUAUUGCCUGAAAAA.GGGUAA
NOM028_scaffold46573_1/37962-37913       ACAAAAUUGGCCG.UUU.....CGGUCAG.GGCCAACUAUUGCCUGAAAAA.GGGUAA
longitudinal_523_4503/28552-28601        ACAAAAUUGGCCG.UUU.....CGGUCAG.GGCCAACUAUUGCCUGAAAAA.GGGUAA
NC_022370.1/2263406-2263357              ACAAAAUUGGCCG.UUU.....CGGUCAG.GGCCAACUAUUGCCUGAAAAA.GGGUAA
NZ_KE698801.1/51144-51095                ACAAAAUUGGCCG.UUU.....CGGUCAG.GGCCAACUAUUGCCUGAAAAA.GGGUAA
NZ_KE698839.1/2111704-2111655            ACAAAAUUGGCCG.UUU.....CGGUCAG.GGCCAACUAUUGCCUGAAAAA.GGGUAA
NZ_KE698878.1/52939-52890                ACAAAAUUGGCCG.UUU.....CGGUCAG.GGCCAACUAUUGCCUGAAAAA.GGGUAA
NZ_KE698887.1/1422589-1422638            ACAAAAUUGGCCG.UUU.....CGGUCAG.GGCCAACUAUUGCCUGAAAAA.GGGUAA
NZ_KE699037.1/962013-961964              ACAAAAUUGGCCG.UUU.....CGGUCAG.GGCCAACUAUUGCCUGAAAAA.GGGUAA
NZ_KE699207.1/619464-619415              ACAAAAUUGGCCG.UUU.....CGGUCAG.GGCCAACUAUUGCCUGAAAAA.GGGUAA
NZ_KE699321.1/2151535-2151486            ACAAAAUUGGCCG.UUU.....CGGUCAG.GGCCAACUAUUGCCUGAAAAA.GGGUAA
NZ_KE699379.1/873440-873391              ACAAAAUUGGCCG.UUU.....CGGUCAG.GGCCAACUAUUGCCUGAAAAA.GGGUAA
NZ_KE699566.1/2800089-2800138            ACAAAAUUGGCCG.UUU.....CGGUCAG.GGCCAACUAUUGCCUGAAAAA.GGGUAA
NZ_KE699759.1/1323504-1323455            ACAAAAUUGGCCG.UUU.....CGGUCAG.GGCCAACUAUUGCCUGAAAAA.GGGUAA
NZ_KE700131.1/56687-56638                ACAAAAUUGGCCG.UUU.....CGGUCAG.GGCCAACUAUUGCCUGAAAAA.GGGUAA
NZ_KE700264.1/545377-545328              ACAAAAUUGGCCG.UUU.....CGGUCAG.GGCCAACUAUUGCCUGAAAAA.GGGUAA
NZ_KE700454.1/1200322-1200273            ACAAAAUUGGCCG.UUU.....CGGUCAG.GGCCAACUAUUGCCUGAAAAA.GGGUAA
NZ_KE747800.1/1321666-1321715            ACAAAAUUGGCCG.UUU.....CGGUCAG.GGCCAACUAUUGCCUGAAAAA.GGGUAA
NZ_KE701140.1/796540-796491              ACAAAAUUGGCCG.UUU.....CGGUCAG.GGCCAACUAUUGCCUGAAAAA.GGGUAA
NZ_KE701266.1/1828790-1828839            ACAAAAUUGGCCG.UUU.....CGGUCAG.GGCCAACUAUUGCCUGAAAAA.GGGUAA
NZ_KE701471.1/548002-547953              ACAAAAUUGGCCG.UUU.....CGGUCAG.GGCCAACUAUUGCCUGAAAAA.GGGUAA
NZ_KE701494.1/1527266-1527217            ACAAAAUUGGCCG.UUU.....CGGUCAG.GGCCAACUAUUGCCUGAAAAA.GGGUAA
NZ_KE701595.1/56111-56062                ACAAAAUUGGCCG.UUU.....CGGUCAG.GGCCAACUAUUGCCUGAAAAA.GGGUAA
NZ_KE701631.1/1878214-1878165            ACAAAAUUGGCCG.UUU.....CGGUCAG.GGCCAACUAUUGCCUGAAAAA.GGGUAA
NZ_KE701704.1/538103-538054              ACAAAAUUGGCCG.UUU.....CGGUCAG.GGCCAACUAUUGCCUGAAAAA.GGGUAA
NZ_KE701890.1/1001316-1001365            ACAAAAUUGGCCG.UUU.....CGGUCAG.GGCCAACUAUUGCCUGAAAAA.GGGUAA
NZ_KE702121.1/59711-59662                ACAAAAUUGGCCG.UUU.....CGGUCAG.GGCCAACUAUUGCCUGAAAAA.GGGUAA
NZ_KE702286.1/52150-52101                ACAAAAUUGGCCG.UUU.....CGGUCAG.GGCCAACUAUUGCCUGAAAAA.GGGUAA
NZ_KE702736.1/52165-52116                ACAAAAUUGGCCG.UUU.....CGGUCAG.GGCCAACUAUUGCCUGAAAAA.GGGUAA
NZ_GL884129.1/63852-63803                ACAAAAUUGGCCG.UUU.....CGGUCAG.GGCCAACUAUUGCCUGAAAAA.GGGUAA
NZ_GL884367.1/69349-69300                ACAAAAUUGGCCG.UUU.....CGGUCAG.GGCCAACUAUUGCCUGAAAAA.GGGUAA
NZ_GG772397.1/161902-161951              ACAAAAUUGGCCG.UUU.....CGGUCAG.GGCCAACUAUUGCCUGAAAAA.GGGUAA
NZ_GG773809.1/302575-302624              ACAAAAUUGGCCG.UUU.....CGGUCAG.GGCCAACUAUUGCCUGAAAAA.GGGUAA
NZ_GL872041.1/498574-498525              ACAAAAUUGGCCG.UUU.....CGGUCAG.GGCCAACUAUUGCCUGAAAAA.GGGUAA
NZ_JH590656.1/23915-23866                ACAAAAUUGGCCG.UUU.....CGGUCAG.GGCCAACUAUUGCCUGAAAAA.GGGUAA
NZ_JH692510.1/11624-11575                ACAAAAUUGGCCG.UUU.....CGGUCAG.GGCCAACUAUUGCCUGAAAAA.GGGUAA
NZ_JH954544.1/11651-11602                ACAAAAUUGGCCG.UUU.....CGGUCAG.GGCCAACUAUUGCCUGAAAAA.GGGUAA
NZ_JH965370.1/272-223                    ACAAAAUUGGCCG.UUU.....CGGUCAG.GGCCAACUAUUGCCUGAAAAA.GGGUAA
NZ_JH999814.1/132-83                     ACAAAAUUGGCCG.UUU.....CGGUCAG.GGCCAACUAUUGCCUGAAAAA.GGGUAA
NZ_KB732635.1/91819-91770                ACAAAAUUGGCCG.UUU.....CGGUCAG.GGCCAACUAUUGCCUGAAAAA.GGGUAA
NZ_GL878184.1/3048755-3048706            ACAAAAUUGGCCG.UUU.....CGGUCAG.GGCCAACUAUUGCCUGAAAAA.GGGUAA
NZ_KB732580.1/39688-39639                ACAAAAUUGGCCG.UUU.....CGGUCAG.GGCCAACUAUUGCCUGAAAAA.GGGUAA
NZ_KB732762.1/2509600-2509551            ACAAAAUUGGCCG.UUU.....CGGUCAG.GGCCAACUAUUGCCUGAAAAA.GGGUAA
NZ_KB732923.1/2028670-2028621            ACAAAAUUGGCCG.UUU.....CGGUCAG.GGCCAACUAUUGCCUGAAAAA.GGGUAA
NZ_KB733057.1/2009291-2009242            ACAAAAUUGGCCG.UUU.....CGGUCAG.GGCCAACUAUUGCCUGAAAAA.GGGUAA
NZ_KB733135.1/676553-676504              ACAAAAUUGGCCG.UUU.....CGGUCAG.GGCCAACUAUUGCCUGAAAAA.GGGUAA
NZ_KB733179.1/656321-656272              ACAAAAUUGGCCG.UUU.....CGGUCAG.GGCCAACUAUUGCCUGAAAAA.GGGUAA
NZ_JH958641.1/48852-48803                ACAAAAUUGGCCG.UUU.....CGGUCAG.GGCCAACUAUUGCCUGAAAAA.GGGUAA
NC_010498.1/1032531-1032580              ACAAAAUUGGCCG.UUU.....CGGUCAG.GGCCAACUAUUGCCUGAAAAA.GGGUAA
NZ_KI530615.1/2054345-2054296            ACAAAAUUGGCCG.UUU.....CGGUCAG.GGCCAACUAUUGCCUGAAAAA.GGGUAA
NC_010658.1/1087229-1087278              ACAAAAUUGGCCG.UUU.....CGGUCAG.GGCCAACUAUUGCCUGAAAAA.GGGUAA
NZ_KI538667.1/48249-48200                ACAAAAUUGGCCG.UUU.....CGGUCAG.GGCCAACUAUUGCCUGAAAAA.GGGUAA
NZ_KI531054.1/588356-588405              ACAAAAUUGGCCG.UUU.....CGGUCAG.GGCCAACUAUUGCCUGAAAAA.GGGUAA
NZ_KI532716.1/31005-31054                ACAAAAUUGGCCG.UUU.....CGGUCAG.GGCCAACUAUUGCCUGAAAAA.GGGUAA
NZ_KI534616.1/47342-47293                ACAAAAUUGGCCG.UUU.....CGGUCAG.GGCCAACUAUUGCCUGAAAAA.GGGUAA
NC_017641.1/2474112-2474063              ACAAAAUUGGCCG.UUU.....CGGUCAG.GGCCAACUAUUGCCUGAAAAA.GGGUAA
NZ_KE136675.1/677707-677658              ACAAAAUUGGCCG.UUU.....CGGUCAG.GGCCAACUAUUGCCUGAAAAA.GGGUAA
NZ_KE136951.1/766712-766663              ACAAAAUUGGCCG.UUU.....CGGUCAG.GGCCAACUAUUGCCUGAAAAA.GGGUAA
NC_017633.1/2357687-2357638              ACAAAAUUGGCCG.UUU.....CGGUCAG.GGCCAACUAUUGCCUGAAAAA.GGGUAA
NC_011415.1/2378636-2378587              ACAAAAUUGGCCG.UUU.....CGGUCAG.GGCCAACUAUUGCCUGAAAAA.GGGUAA
NZ_ADUP01000037.1/96415-96366            ACAAAAUUGGCCG.UUU.....CGGUCAG.GGCCAACUAUUGCCUGAAAAA.GGGUAA
NZ_ADWU01000008.1/109116-109165          ACAAAAUUGGCCG.UUU.....CGGUCAG.GGCCAACUAUUGCCUGAAAAA.GGGUAA
NZ_AETX01000042.1/1437-1388              ACAAAAUUGGCCG.UUU.....CGGUCAG.GGCCAACUAUUGCCUGAAAAA.GGGUAA
NZ_AETZ01000050.1/1445-1396              ACAAAAUUGGCCG.UUU.....CGGUCAG.GGCCAACUAUUGCCUGAAAAA.GGGUAA
NZ_AEZL02000010.1/105919-105968          ACAAAAUUGGCCG.UUU.....CGGUCAG.GGCCAACUAUUGCCUGAAAAA.GGGUAA
NZ_AFAA02000007.1/192508-192459          ACAAAAUUGGCCG.UUU.....CGGUCAG.GGCCAACUAUUGCCUGAAAAA.GGGUAA
NZ_AFAI02000039.1/220063-220112          ACAAAAUUGGCCG.UUU.....CGGUCAG.GGCCAACUAUUGCCUGAAAAA.GGGUAA
NZ_AFDV01000045.1/246625-246576          ACAAAAUUGGCCG.UUU.....CGGUCAG.GGCCAACUAUUGCCUGAAAAA.GGGUAA
NZ_AFDZ01000018.1/113884-113835          ACAAAAUUGGCCG.UUU.....CGGUCAG.GGCCAACUAUUGCCUGAAAAA.GGGUAA
NZ_AGTL01000031.1/48251-48202            ACAAAAUUGGCCG.UUU.....CGGUCAG.GGCCAACUAUUGCCUGAAAAA.GGGUAA
NZ_AIFC01000024.1/18096-18047            ACAAAAUUGGCCG.UUU.....CGGUCAG.GGCCAACUAUUGCCUGAAAAA.GGGUAA
NZ_AIGB01000024.1/13500-13451            ACAAAAUUGGCCG.UUU.....CGGUCAG.GGCCAACUAUUGCCUGAAAAA.GGGUAA
NZ_AIGL01000043.1/51208-51159            ACAAAAUUGGCCG.UUU.....CGGUCAG.GGCCAACUAUUGCCUGAAAAA.GGGUAA
NZ_AJQW01000001.1/276791-276742          ACAAAAUUGGCCG.UUU.....CGGUCAG.GGCCAACUAUUGCCUGAAAAA.GGGUAA
NZ_AKMY01000048.1/47049-47000            ACAAAAUUGGCCG.UUU.....CGGUCAG.GGCCAACUAUUGCCUGAAAAA.GGGUAA
NZ_AKNI01000030.1/124656-124607          ACAAAAUUGGCCG.UUU.....CGGUCAG.GGCCAACUAUUGCCUGAAAAA.GGGUAA
NZ_AMTN01000091.1/185-136                ACAAAAUUGGCCG.UUU.....CGGUCAG.GGCCAACUAUUGCCUGAAAAA.GGGUAA
NZ_ANME01000109.1/459-410                ACAAAAUUGGCCG.UUU.....CGGUCAG.GGCCAACUAUUGCCUGAAAAA.GGGUAA
NZ_AODZ01000170.1/328-279                ACAAAAUUGGCCG.UUU.....CGGUCAG.GGCCAACUAUUGCCUGAAAAA.GGGUAA
NZ_AOEB01000123.1/181-132                ACAAAAUUGGCCG.UUU.....CGGUCAG.GGCCAACUAUUGCCUGAAAAA.GGGUAA
NZ_AOEE01000145.1/192-143                ACAAAAUUGGCCG.UUU.....CGGUCAG.GGCCAACUAUUGCCUGAAAAA.GGGUAA
NZ_AOEH01000084.1/322-273                ACAAAAUUGGCCG.UUU.....CGGUCAG.GGCCAACUAUUGCCUGAAAAA.GGGUAA
NZ_AOEJ01000092.1/1374-1325              ACAAAAUUGGCCG.UUU.....CGGUCAG.GGCCAACUAUUGCCUGAAAAA.GGGUAA
NZ_AOEO01000086.1/330-281                ACAAAAUUGGCCG.UUU.....CGGUCAG.GGCCAACUAUUGCCUGAAAAA.GGGUAA
NZ_AOEQ01000106.1/151-102                ACAAAAUUGGCCG.UUU.....CGGUCAG.GGCCAACUAUUGCCUGAAAAA.GGGUAA
NZ_AOEU01000112.1/188-139                ACAAAAUUGGCCG.UUU.....CGGUCAG.GGCCAACUAUUGCCUGAAAAA.GGGUAA
NZ_APXL01000370.1/8505-8456              ACAAAAUUGGCCG.UUU.....CGGUCAG.GGCCAACUAUUGCCUGAAAAA.GGGUAA
NZ_APYA01000044.1/192256-192207          ACAAAAUUGGCCG.UUU.....CGGUCAG.GGCCAACUAUUGCCUGAAAAA.GGGUAA
NZ_APZJ01000051.1/10591-10542            ACAAAAUUGGCCG.UUU.....CGGUCAG.GGCCAACUAUUGCCUGAAAAA.GGGUAA
NZ_AQAZ01000139.1/339-290                ACAAAAUUGGCCG.UUU.....CGGUCAG.GGCCAACUAUUGCCUGAAAAA.GGGUAA
NZ_AQBB01000132.1/339-290                ACAAAAUUGGCCG.UUU.....CGGUCAG.GGCCAACUAUUGCCUGAAAAA.GGGUAA
NZ_AQDQ01000047.1/98334-98285            ACAAAAUUGGCCG.UUU.....CGGUCAG.GGCCAACUAUUGCCUGAAAAA.GGGUAA
NZ_AQGI01000065.1/45554-45505            ACAAAAUUGGCCG.UUU.....CGGUCAG.GGCCAACUAUUGCCUGAAAAA.GGGUAA
NZ_AUQB01000007.1/162186-162137          ACAAAAUUGGCCG.UUU.....CGGUCAG.GGCCAACUAUUGCCUGAAAAA.GGGUAA
NZ_AVQY01000081.1/210-161                ACAAAAUUGGCCG.UUU.....CGGUCAG.GGCCAACUAUUGCCUGAAAAA.GGGUAA
NZ_AVRI01000097.1/145-96                 ACAAAAUUGGCCG.UUU.....CGGUCAG.GGCCAACUAUUGCCUGAAAAA.GGGUAA
NZ_AVRQ01000094.1/182-133                ACAAAAUUGGCCG.UUU.....CGGUCAG.GGCCAACUAUUGCCUGAAAAA.GGGUAA
NZ_AVRY01000089.1/1353-1304              ACAAAAUUGGCCG.UUU.....CGGUCAG.GGCCAACUAUUGCCUGAAAAA.GGGUAA
NZ_AVSC01000088.1/191-142                ACAAAAUUGGCCG.UUU.....CGGUCAG.GGCCAACUAUUGCCUGAAAAA.GGGUAA
NZ_AVSJ01000088.1/589-540                ACAAAAUUGGCCG.UUU.....CGGUCAG.GGCCAACUAUUGCCUGAAAAA.GGGUAA
BAAW01001853.1/823-872                   ACAAAAUUGGCCG.UUU.....CGGUCAG.GGCCAACUAUUGCCUGAAAAA.GGGUAA
scaffold38_1_MH0014/2406-2357            ACAAAAUUGGCCG.UUU.....CGGUCAG.GGCCAACUAUUGCCUGAAAAA.GGGUAA
SRS014683_WUGC_scaffold_40527/201-250    ACAAAAUUGGCCG.UUU.....CGGUCAG.GGCCAACUAUUGCCUGAAAAA.GGGUAA
SRS019601_C1776824/61-110                ACAAAAUUGGCCG.UUU.....CGGUCAG.GGCCAACUAUUGCCUGAAAAA.GGGUAA
4448807.3_Contig23887/959-1008           ACAAAAUUGGCCG.UUU.....CGGUCAG.GGCCAACUAUUGCCUGAAAAA.GGGUAA
4491404.3_NODE_116765/20-69              ACAAAAUUGGCCG.UUU.....CGGUCAG.GGCCAACUAUUGCCUGAAAAA.GGGUAA
4491482.3_NODE_50242/498-449             ACAAAAUUGGCCG.UUU.....CGGUCAG.GGCCAACUAUUGCCUGAAAAA.GGGUAA
DLF006_scaffold20937_14/1455-1504        ACAAAAUUGGCCG.UUU.....CGGUCAG.GGCCAACUAUUGCCUGAAAAA.GGGUAA
DLM024_scaffold71_4/2590-2639            ACAAAAUUGGCCG.UUU.....CGGUCAG.GGCCAACUAUUGCCUGAAAAA.GGGUAA
DOM008_scaffold1701_2/4092-4043          ACAAAAUUGGCCG.UUU.....CGGUCAG.GGCCAACUAUUGCCUGAAAAA.GGGUAA
NLM006_scaffold37096_1/316-267           ACAAAAUUGGCCG.UUU.....CGGUCAG.GGCCAACUAUUGCCUGAAAAA.GGGUAA
NOM005_scaffold1157_1/146-97             ACAAAAUUGGCCG.UUU.....CGGUCAG.GGCCAACUAUUGCCUGAAAAA.GGGUAA
longitudinal_480_354/43795-43746         ACAAAAUUGGCCG.UUU.....CGGUCAG.GGCCAACUAUUGCCUGAAAAA.GGGUAA
NZ_KE698776.1/1436134-1436183            ACAAAAUUGGCCG.UUU.....CGGUCAG.GGCCAACUAUUGCCUGAAAAA.GGGUAA
NZ_AKMW01000052.1/65317-65268            ACAAAAUUGGUCG.UUU.....CGGUCAG.GGCCAACUAUUGCCUGAAAAA.GGGUAA
NZ_KB733111.1/3021965-3021916            ACAAAAUUGGCCG.UUU.....CGGUCAG.GGCCAACUAUUGCUUGAAAAA.GGGUAA
NZ_GL872204.1/1434021-1434070            ACAAAAUUGGCCG.UUU.....CGGUCAG.GGCCAAUUAUUGCCUGAAAAA.GGGUAA
NZ_AQCC01000133.1/18293-18244            AUAAAAUUGGCCG.CUU.....CGGUAAG.GGCCAACUAUUGCCUGAAAAA.GGGUAA
2210423821/216-265                       AUAAAAUUGGCCG.UUU.....CGGUCAG.GGCCAACUAUUGCCUGAAAAA.GGGUAC
NZ_CM001474.1/2134233-2134184            AUAAAAUUGGCCG.UUU.....CGGUCAG.GGCCAACUAUUGCCUGAAAAA.GGGUAA
NZ_AFGW01000047.1/48428-48379            AUAAAAUUGGCCG.UUU.....CGGUCAG.GGCCAACUAUUGCCUGAAAAA.GGGUAA
NZ_AKMX01000070.1/17639-17590            AUAAAAUUGGCCG.UUU.....CGGUCAG.GGCCAACUAUUGCCUGAAAAA.GGGUAA
NZ_APZQ01000043.1/67185-67136            AUAAAAUUGGCCG.UUU.....CGGUCAG.GGCCAACUAUUGCCUGAAAAA.GGGUAA
NZ_GG772492.1/29808-29857                AUAAAAUUGGCCG.UUU.....CGGUCAG.GGCCAACUAUUGCCUGAAAAA.GGGUAA
NZ_GG772899.1/30028-30077                AUAAAAUUGGCCG.UUU.....CGGUCAG.GGCCAACUAUUGCCUGAAAAA.GGGUAA
NZ_KE705263.1/562410-562361              AUAAAAUUGGCCG.UUU.....CGGUCAG.GGCCAACUAUUGCCUGAAAAA.GGGUAA
NZ_AFOW01000030.1/41657-41608            AUAAAAUUGGCCG.UUU.....CGGUCAG.GGCCAACUAUUGCCUGAAAAA.GGGUAA
NZ_AOGL01000045.1/28070-28021            AUAAAAUUGGCCG.UUU.....CGGUCAG.GGCCAACUAUUGCCUGAAAAA.GGGUAA
NLM024_scaffold3252_1/70-21              AUAAAAUUGGCCG.UUU.....CGGUCAG.GGCCAACUAUUGCCUGAAAAA.GGGUAA
NZ_GG657384.1/583049-583099              AUAAAAUUGGCCG.UUU.....CGGUCAG.GGCCAACUAUUGCCUGAAAAAGGGGUAA
NZ_KE700796.1/1985808-1985759            AUAAAAUUGGCCG.UUU.....CGGUCAG.GGCCAACUAUUGCCUGAAAAA.GGGUAA
NZ_KE702336.1/1849556-1849605            AUAAAAUUGGCCG.UUU.....CGGUCAG.GGCCAACUAUUGCCUGAAAAA.GGGUAA
NZ_KE701180.1/520882-520833              AUAAAAUUGGCCG.CUU.....CGGUCAG.GGCCAACUAUUGCCUGAAAAA.GGGUAA
NZ_KE702357.1/2060353-2060304            AUAAAAUUGGCCG.CUU.....CGGUCAG.GGCCAACUAUUGCCUGAAAAA.GGGUAA
NZ_CM000960.1/2121035-2120986            AUAAAAUUGGCCG.CUU.....CGGUCAG.GGCCAACUAUUGCCUGAAAAA.GGGUAA
NZ_JH943408.1/158318-158269              AUAAAAUUGGCCG.CUU.....CGGUCAG.GGCCAACUAUUGCCUGAAAAA.GGGUAA
NC_017625.1/1755023-1755072              AUAAAAUUGGCCG.CUU.....CGGUCAG.GGCCAACUAUUGCCUGAAAAA.GGGUAA
NZ_KE136835.1/914977-914928              AUAAAAUUGGCCG.CUU.....CGGUCAG.GGCCAACUAUUGCCUGAAAAA.GGGUAA
NC_022364.1/2200562-2200513              AUAAAAUUGGCCG.CUU.....CGGUCAG.GGCCAACUAUUGCCUGAAAAA.GGGUAA
NZ_AQBT01000139.1/18191-18142            AUAAAAUUGGCCG.CUU.....CGGUCAG.GGCCAACUAUUGCCUGAAAAA.GGGUAA
NZ_CACD01000151.1/54-5                   AUAAAAUUGGCCG.CUU.....CGGUCAG.GGCCAACUAUUGCCUGAAAAA.GGGUAA
NZ_KE699959.1/1694552-1694503            AUAAAAUUGGCCG.CUU.....CGGUCAG.GGCCAACUAUUGCCUGAAAAA.GGGUAA
NZ_KE700242.1/486566-486517              AUAAAAUUGGCCG.CUU.....CGGUCAG.GGCCAACUAUUGCCUGAAAAA.GGGUAA
NZ_KE702349.1/1790920-1790871            AUAAAAUUGGCCG.CUU.....CGGUCAG.GGCCAACUAUUGCCUGAAAAA.GGGUAA
NZ_KE702584.1/169444-169395              AUAAAAUUGGCCG.CUU.....CGGUCAG.GGCCAACUAUUGCCUGAAAAA.GGGUAA
NZ_KB732931.1/2647879-2647830            AUAAAAUUGGCCG.CUU.....CGGUCAG.GGCCAACUAUUGCCUGAAAAA.GGGUAA
NZ_KE136653.1/234860-234811              AUAAAAUUGGCCG.CUU.....CGGUCAG.GGCCAACUAUUGCCUGAAAAA.GGGUAA
NZ_KE353160.1/45045-45094                AUAAAAUUGGCCG.CUU.....CGGUCAG.GGCCAACUAUUGCCUGAAAAA.GGGUAA
NZ_KE137211.1/3950642-3950593            AUAAAAUUGGCCG.CUU.....CGGUCAG.GGCCAACUAUUGCCUGAAAAA.GGGUAA
NZ_APZI01000258.1/10382-10333            AUAAAAUUGGCCG.CUU.....CGGUCAG.GGCCAACUAUUGCCUGAAAAA.GGGUAA
NZ_AQBU01000201.1/13416-13367            AUAAAAUUGGCCG.CUU.....CGGUCAG.GGCCAACUAUUGCCUGAAAAA.GGGUAA
NLM015_scaffold18175_2/749-798           AUAAAAUUGGCCG.CUU.....CGGUCAG.GGCCAACUAUUGCCUGAAAAA.GGGUAA
MC6.MG1.AS1.C15582/221-173               AUAAAAUUGGCCG.CUU.....CGGUCAG.GGCCAACUAUUGCCUGAAAAG..GGUAA
2227080783/73379-73329                   AAAAAUUUGGUCA.UUUC....UGGCCAG.GGCCAACUGUUGCCUGAAGAA.GGGUAA
NZ_KE702638.1/2164497-2164448            GAAAAAAUGGCCA.UUU.....UGGUCAG.GGCCAACUGUUGCCUGAAGAA.GGGUAA
ACOFG988_contig00851/277-226             AUCAAUUUGGCUA.UUUAG...UGGCCAG.GGCCAACUGUUGCCUGAAAAA.GGGGUC
TrFG_contig00011/78125-78176             AUCAAUUUGGCUA.UUUAG...UGGCCAG.GGCCAACUGUUGCCUGAAAAA.GGGGUC
ACOFG987_contig36552/1033-1084           AUCAAUUUGGCUA.UUUAG...UGGCCAG.GGCCAACUGUUGCCUGAAAAA.GGGGUC
NZ_ARYB01000170.1/6156-6207              AAUAUAUUGCCUG.UUAAU...UGGGC.G.GGCCAACUGUUGCCUGAAAAAGGGGUCA
NC_014121.1/3433701-3433650              AAUAUUUUGCCUG.UUAAU...UGGGC.G.GGCCAACUGUUGCCUGAAAAAGGGGUCA
NZ_KE701672.1/1856273-1856324            AAUAUUUUGCCUG.UUAAU...UGGGC.G.GGCCAACUGUUGCCUGAAAAAGGGGUCA
NC_018079.1/3246822-3246771              AAUAUUUUGCCUG.UUAAU...UGGGC.G.GGCCAACUGUUGCCUGAAAAAGGGGUCA
NZ_ADUK01000026.1/576959-577010          AAUAUUUUGCCUG.UUAAU...UGGGC.G.GGCCAACUGUUGCCUGAAAAAGGGGUCA
NZ_KE700470.1/1272394-1272445            AAUAUUUUGCCUG.UUAAU...UGGGC.G.GGCCAACUGUUGCCUGAAAAAGGGGUCA
TrFG_contig00325/4896-4947               ACAAUUUUGCCUG.UUAAU...CGGGC.G.GGCCAACUGUUGCCUGAAAAAGGGGUCA
NC_015968.1/3002872-3002821              ACAAUUUUGCCUG.UUAAU...CGGGC.G.GGCCAACUGUUGCCUGAAAAAGGGGUCA
07_22_INULIN_DNA_scaffold76099_2/185-134 ACAAAUUUGCCUG.UUAAU...CGGGC.G.GGCCAACUGUUGCCUGAAAAAGGGGUCA
NC_016514.1/3078638-3078587              ACAAAUUUGCCUG.UUAAU...CGGGC.G.GGCCAACUGUUGCCUGAAAAAGGGGUCA
SwRhRL2b_contig_3100349/1540-1489        ACAAAUUUGCCUG.UUAAU...CGGGC.G.GGCCAACUGUUGCCUGAAAAAGGGGUCA
NZ_ATCK01000022.1/470203-470254          ACAAAUUUGCCUG.UUAAU...CGGGC.G.GGCCAACUGUUGCCUGAAAAAGGGGUCA
NZ_KI535633.1/3124951-3124901            ACAAUUAAGCCUG.UUAA....CGGGC.G.GGCCAACUGUUGCCUGAAAAAGGGGUCA
BISONQ_C2737/727-777                     ACAAUUAAGCCUG.UUAA....CGGGC.G.GGCCAACUGUUGCCUGAAAAAGGGGUCA
NZ_KI535486.1/4191554-4191504            ACAAUUAAGCCUG.UUAA....CGGGC.G.GGCCAACUGUUGCCUGAAAAAGGGGUCA
NZ_GL890777.1/26268-26320                AAGAAUUUGGCCA.UUAAU...UGGUCAG.GGCCAACUGUUGCCUGAAAAAGGGGUCA
SwRhRL2b_contig_1745403/104-52           AAGAAUUUGGCCA.UUAAU...UGGUCAG.GGCCAACUGUUGCCUGAAAAAGGGGUCA
NC_021046.1/4189860-4189912              AUUAAUUUGGCCA.UUACA...UGGUCAG.GGCCAACUGUUGCCUGAAAAAGGGGUCA
NZ_GG704863.1/1787183-1787131            AUAAAUUUGGCCA.UUACG...UGGUCAG.GGCCAACUGUUGCCUGAAAAAGGGGUCA
DOF008_scaffold12471_1/209-157           AUAAAUUUGGCCA.UUACA...UGGUCAG.GGCCAACUGUUGCCUGAAAAAGGGGUCA
NZ_GL892087.1/812739-812687              AUAAAUUUGGCCA.UUACA...UGGUCAG.GGCCAACUGUUGCCUGAAAAAGGGGUCA
NZ_KI535482.1/209725-209673              AUAAAUUUGGCCA.UUACA...UGGUCAG.GGCCAACUGUUGCCUGAAAAAGGGGUCA
NZ_KI535608.1/2016423-2016371            AUAAAUUUGGCCA.UUACA...UGGUCAG.GGCCAACUGUUGCCUGAAAAAGGGGUCA
NZ_KI535506.1/3152328-3152276            AUAAAUUUGGCCA.UUACA...UGGUCAG.GGCCAACUGUUGCCUGAAAAAGGGGUCA
NZ_KI535567.1/1008114-1008062            AUAAAUUUGGCCA.UUACA...UGGUCAG.GGCCAACUGUUGCCUGAAAAAGGGGUCA
NZ_AJXP01000031.1/10383-10435            AUAAAUUUGGCCA.UUACA...UGGUCAG.GGCCAACUGUUGCCUGAAAAAGGGGUCA
NZ_AMGJ01000020.1/47785-47837            AUAAAUUUGGCCA.UUACA...UGGUCAG.GGCCAACUGUUGCCUGAAAAAGGGGUCA
APTF_contig18501/4730-4782               AUAAAUUUGGCCA.UUACA...UGGUCAG.GGCCAACUGUUGCCUGAAAAAGGGGUCA
NZ_AXLK01000001.1/3047146-3047094        AUAAAUUUGGCCA.UUACA...UGGUCAG.GGCCAACUGUUGCCUGAAAAAGGGGUCA
scaffold43123_7_V1.UC-21/43-95           AUAAAUUUGGCCA.UUACA...UGGUCAG.GGCCAACUGUUGCCUGAAAAAGGGGUCA
CLOF_contig20482/10400-10452             AUAAAUUUGGCCA.UUACA...UGGUCAG.GGCCAACUGUUGCCUGAAAAAGGGGUCA
FGTW_contig14610/759-811                 AUAAAUUUGGCCA.UUACA...UGGUCAG.GGCCAACUGUUGCCUGAAAAAGGGGUCA
ACOFG987_contig21737/622-570             AUAAAUUUGGCCA.UUACA...UGGUCAG.GGCCAACUGUUGCCUGAAAAAGGGGUCA
ACOFG988_contig34974/117-65              AUAAAUUUGGCCA.UUACA...UGGUCAG.GGCCAACUGUUGCCUGAAAAAGGGGUCA
AECF_contig34346/890-838                 AUAAAUUUGGCCA.UUACA...UGGUCAG.GGCCAACUGUUGCCUGAAAAAGGGGUCA
TrFG_GO06Z1102HSQB1/361-309              AUAAAUUUGGCCA.UUACA...UGGUCAG.GGCCAACUGUUGCCUGAAAAAGGGGUCA
BMHB3a_c122559/358-306                   AUGAAUUUGGCCA.UUUAG...UGGUCAG.GGCCAACUGUUGCCUGAAAAAGGGGUCA
FGTW_contig24975/1289-1341               AUUAAUUUGGCCA.UUUAG...UGGUCAG.GGCCGACUGUUGCCUGAAAAAGGGGUCA
FGTW_contig31682/3209-3157               AUCAAUUUGGCCA.UUUAG...UGGUCAG.GGCCGACUGUUGCCUGAAAAAGGGGUCA
TrFG_GO06Z1101EKE7S/256-204              AUCAAUUUGGCCA.UUUAG...UGGUCAG.GGCCGACUGUUGCCUGAAAAAGGGGUCA
NZ_KI535636.1/1063621-1063569            AUCAAUUUGGCCA.UUUAG...UGGUCAG.GGCCGACUGUUGCCUGAAAAAGGGGUCA
NZ_KI535657.1/4454358-4454306            AUCAAUUUGGCCA.UUUAG...UGGUCAG.GGCCGACUGUUGCCUGAAAAAGGGGUCA
NZ_KI535659.1/2172986-2172934            AUCAAUUUGGCCA.UUUAG...UGGUCAG.GGCCGACUGUUGCCUGAAAAAGGGGUCA
NZ_KI535553.1/597114-597062              AUCAAUUUGGCCA.UUAAG...UGGUCAG.GGCCGACUGUUGCCUGAAAAAGGGGUCA
NZ_ATHX01000005.1/119967-119915          AUUAAUUUGGCCA.UUUAG...UGGUCAG.GACCGACUGUUGCCUGAAAAAGGGGUCA
NZ_ALNS01000001.1/150587-150639          AUUAAUUUGGCCA.UUUAG...UGGUCAG.GACCGACUGUUGCCUGAAAAAGGGGUCA
NZ_ARPV01000123.1/12651-12599            AUUAAUUUGGCCA.UUUAG...UGGUCAG.GACCGACUGUUGCCUGAAAAAGGGGUCA
NZ_KI535616.1/345103-345051              AUUAAUUUGGCCA.UUUAG...UGGUCAG.GACCGACUGUUGCCUGAAAAAGGGGUCA
NZ_KI535695.1/2238919-2238867            AUUAAUUUGGCCA.UUUAG...UGGUCAG.GACCGACUGUUGCCUGAAAAAGGGGUCA
NZ_KI535469.1/142491-142543              AUUAAUUCGGCCA.UUUAG...UGGUCAG.GACCGACUGUUGCCUGAAAAAGGGGUCA
#=GC SS_cons                             -.....-.<<<<<<__.___.>>>>>>.:.:::::::::::::::::::::.::::::
//
