# Supplementary material for: RNA structure prediction using positive and negative evolutionary information
Source: PLoS Comput Biol. 2020 Oct 30;16(10):e1008387. doi: 10.1371/journal.pcbi.1008387 (PMC7657543; doi:10.1371/journal.pcbi.1008387)
Supplement: S1 File — Includes alignments, and source code. (GZ) [file pcbi.1008387.s008.tar.gz › supplemental_material/data/ZWD/zashaw-zashaweinbergdata-114e95ddbeb0/224/emrB-Lactobacillus.sto]

# STOCKHOLM 1.0
#=GF SE Published; PMID:28977401
#=GF ID emrB-Lactobacillus
#=GF TP Cis-reg;
#=GF AU Weinberg Z
#=GF WK http://en.wikipedia.org/wiki/EmrB-Lactobacillus_RNA_motif
#=GF SS Published; PMID:28977401
#=GF DE emrB-Lactobacillus RNA
NZ_ADNY01000023.1/18514-18447          UACUCAGUACAACCAUUAACUGUUGUACG.AU.UAAUGUGAUUACA.....CUUG......UGU.GAUCAAAGAAAGGGUAG
NC_013504.1/1207797-1207734            UACUUAGCAUAUU..UUUAU.AGUAUGCAGAUCGAAUAUAGCUA.......GAUAA.......U.AGUUAAAAAAAGGGUAG
NZ_AFQJ01000004.1/445092-445029        UACUUAGCAUAUU..UUUAU.AGUAUGCAGAUCGAAUAUAGCUA.......GAUAA.......U.AGUUAAAGAAAGGGUAG
NC_017477.1/1323901-1323838            UACUUAGCAUAUU..UUUAU.AGUAUGCAGAUCGAAUAUAGCUA.......GAUAA.......U.AGUUAAAGAAAGGGUAG
NC_005362.1/826207-826270              UACUUAGCAUAUU..UUUAU.AGUAUGCAGAUCGAAUAUAGCUA.......GAUAA.......U.AGUUAAAGAAAGGGUAG
DOF012_scaffold9_1/7812-7875           UACUUAGCAUAUU..UUUAU.AGUAUGCAGAUCGAAUAUAGCUA.......GAUAA.......U.AGUUAAAGAAAGGGUAG
NZ_GG670120.1/277095-277158            UACUUAGCAUAUU..UUUAU.AGUAUGCAGAUCGAAUAUAGCUA.......GAUAA.......U.AGUUAAAGAAAGGGUAG
NZ_ASRG01000007.1/96949-96885          UACUUAGCAUAUU..UUGAU.AGUAUGCGGAU.UAAUAUAACUAU......AAUUA......AU.AGUUAAAGAAAGGGUAG
SRS011269_Baylor_scaffold_268/927-991  UACUUAGCAUAUU..UUGAU.AGUAUGCGGAU.UAAUAUAACUAU......AAUUA......AU.AGUUAAAGAAAGGGUAG
NZ_GL379580.1/337621-337685            UACUUAGCAUAUU..UUGAU.AGUAUGCGGAU.UAAUAUAACUAU......AAUUA......AU.AGUUAAAGAAAGGGUAG
NZ_ACOZ01000046.1/20825-20889          UACUUAGUAUAUU..UUGAU.AGUAUGCGGAU.UAAUAUAACUAU......AAUUA......AU.AGUUAAAGAAAGGGUAG
SRS019379_WUGC_scaffold_81/22937-22863 UACUUAGUAUAUU..UUGAU.AGUAUGCGGAU.UAAUAUAACUAU.AAUUAACUA.UAAUUAAU.AGUUAAAGAAAGGGUAG
SRS023850_C133195/132-58               UACUUAGUAUAUU..UUGAU.AGUAUGCGGAU.UAAUAUAACUAU.AAUUAACUA.UAAUUAAU.AGUUAAAGAAAGGGUAG
NZ_GL531761.1/522668-522742            UACUUAGUAUAUU..UUGAU.AGUAUGCGGAU.UAAUAUAACUAU.AAUUAACUA.UAAUUAAU.AGUUAAAGAAAGGGUAG
NZ_GG669566.1/300038-300099            UACUCAGCAUAUU...CGAU.AGUAUGCAUUU.UAAUAUAAUCAG......UUA........UU.GAUUAAAGAAAGAGUAG
scaffold53317_1_V1.CD-11/785-722       UACUCAGCAUAUU...UGAU.AGUAUGCGGUU.UAAUAUAAUUGGU.....UUU.......ACC.AAUUAAAGAAAGAGUAG
DLM027_scaffold26191_2/7979-8042       UACUCAGCAUAUU...UGAU.AGUAUGCGUUU.UAAUAUAAUUGG......UUUUA......CC.AAUUAAAGAAAGAGUAG
NZ_HF999969.1/18482-18419              UACUCAGCAUAUU...UGAU.AGUAUGCGUUU.UAAUAUAAUUGG......UUUUA......CC.AAUUAAAGAAAGAGUAG
NC_014724.1/802486-802549              UACUCAGCAUAUU...UGAU.AGUAUGCGUUU.UAAUAUAAUUGG......UUUUA......CC.AAUUAAAGAAAGAGUAG
DOF008_scaffold29026_1/153939-154003   UACUCAGCAUAUU...UGAU.AGUAUGCGGUU.GAAUAUAGUUAGC.....AUUA......GCU.AAUUAAAGAAAGAGUAG
NZ_GG700752.1/743886-743950            UACUCAGCAUAUU...UGAU.AGUAUGCGGUU.GAAUAUAGUUAGC.....AUUA......GCU.AAUUAAAGAAAGAGUAG
NC_017467.1/1433408-1433344            UACUCAGCAUAUU...UGAU.AGUAUGCGGUU.GAAUAUAGUUAGC.....AUUA......GCU.AAUUAAAGAAAGAGUAG
NZ_CBUH010000075.1/8945-9009           UACUCAGCAUAUU...UGAU.AGUAUGCGGUU.GAAUAUAGUUAGC.....AUUA......GCU.AAUUAAAGAAAGAGUAG
NZ_HG530858.1/4649-4713                UACUCAGCAUAUU...UGAU.AGUAUGCGGUU.GAAUAUAGUUAGC.....AUUA......GCU.AAUUAAAGAAAGAGUAG
NZ_HG531122.1/5515-5579                UACUCAGCAUAUU...UGAU.AGUAUGCGGUU.GAAUAUAGUUAGC.....AUUA......GCU.AAUUAAAGAAAGAGUAG
NC_018528.1/1396233-1396169            UACUCAGCAUAUU...UGAU.AGUAUGCGGUU.GAAUAUGGUUAGC.....AUUA......GCU.AAUUAAAGAAAGAGUAG
NZ_GG693253.1/357817-357880            UACUCAGCAUAUU...UGAU.AGUAUGCAUUU.UAAUAUAAUUAGC.....GAC.......GCU.AAUUAAAGAAAGAGUAG
DLM012_scaffold14289_4/52991-53054     UACUCAGCAUAUU...UGAU.AGUAUGCGUAU.UAAUAUAAUUAGU.....UGU.......GCU.AAUUAAAGAAAGAGUAG
SRS077751_LANL_scaffold_124/76-13      UACUCAGCAUAUU...UGAU.AGUAUGCGUAU.UAAUAUAAUUAGC.....UGU.......GCU.AAUUAAAGAAAGAGUAG
NZ_GG669816.1/165869-165932            UACUCAGCAUAUU...UGAU.AGUAUGCGUAU.UAAUAUAAUUAGC.....UGU.......GCU.AAUUAAAGAAAGAGUAG
NC_014106.1/759445-759508              UACUCAGCAUAUU...UGAU.AGUAUGCGUAU.UAAUAUAAUUAGC.....UGU.......GCU.AAUUAAAGAAAGAGUAG
NZ_GG698760.1/133437-133500            UACUCAGCAUAUU...UGAU.AGUAUGCGUAU.UAAUAUAAUUAGC.....UGU.......GCU.AAUUAAAGAAAGAGUAG
SRS015073_C86482/329-266               UACUCAGCAUAUU...UGAU.AGUAUGCGUAU.UAAUAUAAUUAGC.....UGU.......GCU.AAUUAAAGAAAGAAUAG
NZ_GG704606.1/110244-110307            UACUCAGCAUAUU...UGAU.AGUAUGCGUAU.UAAUAUAAUUAGC.....UGU.......GCU.AAUUAAAGAAAGAAUAG
NZ_JH932287.1/192652-192589            UACUCAGCAUAUU...UGAU.AGUAUGCGUAU.UAAUAUAAUUAGC.....UGU.......GCU.AAUUAAAGAAAGAAUAG
NC_015602.1/992864-992800              UACUCAGCAUAUU...UGAU.AGUAUGUAGUU.UAAUAUAAUUAAC.....GUAA......GUU.AGUUAAAGAAAGAGUAG
NZ_KB822434.1/60544-60480              UACUCAGUAUAAUUUUUGAUCAUUAUACGU.C.UAAUAUAGUUA.......UUUAG.......U.AACUAAAGAAAGGGUAG
NZ_CAKE01000035.1/17309-17248          UACUCAGUAUAGUU.UUUAUGGCUAUACGCAU.GAAUAUAGUU........GUAA..........GACUAAAGAAAGGGUAG
NZ_CAKC01000059.1/68950-68882          CACUCAGUAUAAG.ACUAACGCUUAUACA.UU.UAAUAUAGUUUGC.....AUUAG.....GCAUAACUAAAGAAAGAGUAG
NZ_CAKD01000024.1/9183-9119            UACUCAGUAUAAGGAAUGACUCUUAUACAUCC.UAAUAUAGUUA.......GCAA........U.AACUAAAGAAAGAGUAG
#=GC SS_cons                           :<<<<:<<<<<<<...___._>>>>>>>,,,,.,,,,,<<<<<<<<<<<<<__._.>>>>>>>>.>>>>>......>>>>..
//
