# Supplementary material for: RNA structure prediction using positive and negative evolutionary information
Source: PLoS Comput Biol. 2020 Oct 30;16(10):e1008387. doi: 10.1371/journal.pcbi.1008387 (PMC7657543; doi:10.1371/journal.pcbi.1008387)
Supplement: S1 File — Includes alignments, and source code. (GZ) [file pcbi.1008387.s008.tar.gz › supplemental_material/data/ZWD/zashaw-zashaweinbergdata-114e95ddbeb0/224/abiF.sto]

# STOCKHOLM 1.0
#=GF ID abiF
#=GF AU Corbino K, Weinberg Z
#=GF SE Published; PMID:28977401
#=GF WK http://en.wikipedia.org/wiki/AbiF_RNA_motif
#=GF DE abiF RNA
#=GF TP Gene; sRNA;
#=GF SS Published; PMID:28977401
NC_011768.1/5705240-5705204          CCGCCC.AAGCCUCU.GACGCAAGCUCAAAUC..G.GGCGGU
scaffold9031_6_MH0014/2778-2814      CCAAUC.AAGCCUCU.UGCAGAUGCUCAAAUC..G.AUUGGA
scaffold12128_2_MH0037/109-73        CCAAUC.AAGCCUCU.UGCAGAUGCUCAAAUC..G.AUUGGA
NCBI_BBAY_READ_1106626947699/270-234 CCUCCC.ACACCUCU.CAACGAUGUGCACCAC..G.GGAGGU
NC_006361.1/3364002-3363967          UCCCCC.ACGCCUCU.CGACGAUGCGCA.CUU..G.GGGGAU
NZ_AAAP01000914.1/477-513            UCCCCC.ACGCCUCU.CCACGAUGCGCAACCC..G.GGGGAU
C2081402_1_MH0079/7118-7082          CCCGGC.AAGCCUCU.CAUAGAAGCUCAAACC..G.CCGGGA
scaffold46566_2_MH0051/1755-1719     CCAGCC.AAGCCUCU.CGCAGAAGCUCAAACC..G.GCUGGG
scaffold56126_4_MH0039/3726-3762     CCGCGC.ACGCCUCU.CAACGAUGCGCAACCC..G.CGCGGU
scaffold14915_2_V1.UC-7/26223-26259  CCGCGC.ACGCCUCU.CAACGAUGCGCAACCC..G.CGCGGU
scaffold4288_14_MH0018/66-102        CCGCGC.ACGCCUCU.CAACGAUGCGCAACCC..G.CGCGGU
NC_013315.1/1725731-1725766          CCCGCC.AAGCUUCU.UUUAUA.GCUCAAAUA..G.GCGGGA
NZ_AAML04000011.1/1864-1899          CCCGCC.AAGCUUCU.UUUAUA.GCUCAAAUA..G.GCGGGA
NZ_ABUN01000024.1/47613-47578        CCUCCC.AAGCCUCU.CGACGAUGCUCA.CAU..G.GGAGGG
JCVI_SCAF_1101668244737/408-444      CCCUCC.AUGCCUCU.UCAUAAUGCACAAACA..G.GAGGGU
JCVI_SCAF_1101668241933/1109-1145    CCCUUC.AUGCCUAU.CAACGAUGCACAAACA..G.AAGGGG
NCBI_READ_1113289434910/64-100       CCCCCC.AGGCCUCU.CUACGAUGCUCAACAC..C.GGGGGC
NCBI_READ_1113289487921/194-230      CCCCCC.AGGCCUCU.CGACGAUGCUCAAUAC..C.GGGGGC
NCBI_READ_1113316044182/400-364      CCCCCC.AGGCCUCU.CGACGAUGCUCAAUAC..C.GGGGGC
NCBI_READ_1112309195077/333-297      CCCCCC.AGGCCUCU.CGACGAUGCUCAAUAC..C.GGGGGC
NCBI_READ_1112157472024/566-602      CCCCCC.AGGCCUCU.CGACGAUGCUCAAUAC..C.GGGGGC
NCBI_READ_1113263942797/683-719      CCCCCC.AGGCCUCU.CGACGAUGCUCAAUAC..C.GGGGGC
NCBI_READ_1113298176290/358-394      CCCCCC.AGGCCUCU.CGACGAUGCUCAAUAC..C.GGGGGC
NCBI_READ_1113315953532/561-597      CCCCCC.AGGCCUCU.CGACGAUGCUCAAUAC..C.GGGGGC
NCBI_READ_1113289498888/707-743      CCCCCC.AGGCCUCU.CGACGAUGCUCAAUAC..C.GGGGGC
C2061018_1_MH0079/1294-1331          CCCGCC.AGGCCUCU.UAACAAUGCCCAAAUGU.G.GAGGGU
scaffold3244_2_V1.UC-21/12901-12865  CCAGCC.GAGCCUCU.UGACAAAGCUUAAAUA..G.GCUGGG
scaffold12857_1_MH0063/72-108        CCAGCC.GAGCCUCU.UGACAAUGCUUAAAUA..G.GCUGGG
scaffold34503_2_V1.CD-4/3165-3129    CCAGCC.GAGCCUCU.UUACAAUGCUUAAAUA..G.GCUGGG
scaffold63249_4_V1.UC-17/1284-1248   CCAGCC.GAGCCUCU.UUACAAUGCUUAAAUA..G.GCUGGG
scaffold56371_3_MH0084/1019-983      CCAGCC.GAGCCUCU.UUACAAUGCUUAAAUA..G.GCUGGG
scaffold33080_1_O2.UC-13/29-65       CCAGCC.GAGCCUCU.UUACAAUGCUUAAAUA..G.GCUGGG
C1050820_1_MH0018/212-248            CCAGCC.GAGCCUCU.UUACAAUGCUUAAAUA..G.GCUGGG
scaffold6778_4_MH0020/156-192        CCAGCC.GAGCCUCU.UUACAAUGCUUAAAUA..G.GCUGGG
scaffold14723_1_MH0075/45-81         CCAGCC.GAGCCUCU.UUACAAUGCUUAAAUA..G.GCUGGG
C3731735_1_MH0081/87-123             CCAGCC.GAGCCUCU.UUACAAUGCUUAAAUA..G.GCUGGG
BAAX01023513.1/369-333               CCAGCC.GAGCCUCU.UUACAAUGCUUAAAUA..G.GCUGGG
scaffold10317_2_MH0009/433-469       CCAGCC.GAGCCUCU.UUACAAUGCUUAAAUA..G.GCUGGG
scaffold146041_1_MH0056/48-84        CCAGCC.GAGCCUCU.UUACAAUGCUUAAAUA..G.GCUGGG
scaffold80285_1_MH0058/1312-1276     CCAGCC.GAGCCUCU.UUACAAUGCUUAAAUA..G.GCUGGG
scaffold19300_12_MH0042/590-626      CCAGCC.GAGCCUCU.UUACAAUGCUUAAAUA..G.GCUGGG
scaffold5164_3_MH0054/206-170        CCAGCC.GAGCCUCU.UUACAAUGCUUAAAUA..G.GCUGGG
C3842575_1_MH0060/29-65              CCAGCC.GAGCCUCU.UUACAAUGCUUAAAUA..G.GCUGGG
scaffold5147_1_O2.UC-14/6022-5986    CCAGCC.GAGCCUCU.UUACAAUGCUUAAAUA..G.GCUGGG
scaffold12153_1_O2.UC-24/969-1005    CCAGCC.GAGCCUCU.UUACAAUGCUUAAAUA..G.GCUGGG
scaffold32598_1_O2.UC-16/8-44        CCAGCC.GAGCCUCU.UUACAAUGCUUAAAUA..G.GCUGGG
C3641599_1_O2.UC-19/834-798          CCAGCC.GAGCCUCU.UUACAAUGCUUAAAUA..G.GCUGGG
scaffold100483_1_V1.UC-6/284-248     CCAGCC.GAGCCUCU.UUACAAUGCUUAAAUA..G.GCUGGG
JCVI_SCAF_1096627314713/1700-1736    CCUUCC.AUGCCUCU.CAACGAUGCACAAACA..G.GAAGGU
JCVI_SCAF_1101667169712/307-271      CCUCCC.AUGCCUCU.CAUGGAAGCACAAACA..G.GGAGGU
JCVI_SCAF_1101668267046/301-265      CCUUCC.AUGCCUCU.CAUAGAAGCACAAACA..G.GAAGGU
JCVI_SCAF_1096627019780/1496-1532    CCUCCC.AAGCCUAU.CAACGAUGCUCAAACA..G.GGAGGU
NC_010400.1/935336-935372            CCCCGC.AAGCCUCU.UAACAAUGCUCAAAUU..G.CGGGGU
scaffold18570_1_MH0001/901-862       CCUCGCUAAGCCUCU.UCACAAUGCUCAAAUCGUG.CGAGGC
NCBI_READ_1112308966614/86-121       CCAGUC.ACGCCUCU.CAACGAUGCG.AACCC..G.ACUGGU
NCBI_READ_1112309107523/46-11        CCAGUC.ACGCCUCU.CAACGAUGCG.AACCC..G.ACUGGU
NCBI_READ_1113316196533/549-514      CCAGUC.ACGCCUCU.CAACGAUGCG.AACCC..G.ACUGGU
JCVI_SCAF_1096627367326/966-930      CUUACU.AAGCCUCU.CAACGAUGCUCAAACC..U.GGAGGU
BABA01009946.1/1169-1133             CCAGUC.AAGCCUCU.CUACGAUGCUCAAACC..G.ACUGGC
scaffold75636_1_MH0058/134-170       CCAGUC.AAGCCUCU.CUACGAUGCUCAAACC..G.ACUGGU
scaffold80966_2_V1.UC-14/640-604     CCCGCC.AAGCCUCU.CUACGAUGCUCAAACC..G.GCGGGC
scaffold86202_3_MH0059/203-239       CCCGCC.AAGCCUCU.CUACGAUGCUCAAACC..G.GCGGGC
NZ_ACBX02000011.1/48565-48601        CCCGCC.AAGCCUCU.CGAUGAAGCUUAAAUC..G.GCGGGU
scaffold38969_2_O2.UC-12/1442-1478   CCCGCC.AAGCCUCU.UUUUAAUGCUUAAAUC..G.GCGGGU
scaffold5967_1_MH0006/10004-9968     CCCGCA.AAGCCUCU.UUUUAAUGCUUAAAUC..G.GCGGGU
scaffold1389_3_MH0030/108-144        CCCGCC.AAGCCUCU.UAACGAUGCUCAAAUG..C.GUGGGG
scaffold3862_4_MH0026/229-265        CCCACC.AAGCCUCU.CAACGAUGCUCAAAUG..C.GUGGGG
scaffold31806_1_MH0049/245-209       CCCACC.AAGCCUCU.CAACGAUGCUCAAAUG..C.GUGGGG
scaffold55530_1_O2.UC-19/754-718     CCCACC.AAGCCUCU.CAACGAUGCUCAAAUG..C.GUGGGG
scaffold74702_1_V1.CD-6/147-111      CCCACC.AAGCCUCU.CAACGAUGCUCAAAUG..C.GUGGGG
contig103597/3419-3455               CCCACC.AAGCCUCU.CAACGAUGCUCAAAUG..C.GUGGGG
scaffold9564_1_MH0001/3873-3837      CCCACC.AAGCCUCU.CAACGAUGCUCAAAUG..C.GUGGGG
scaffold43152_1_MH0030/161-125       CCCACC.AAGCCUCU.CAACGAUGCUCAAAUG..C.GUGGGG
C4231385_1_MH0075/628-592            CCCACC.AAGCCUCU.CAACGAUGCUCAAAUG..C.GUGGGG
C4443566_1_V1.CD-13/144-180          CCCACC.AAGCCUCU.CAACGAUGCUCAAAUG..C.GUGGGG
scaffold11943_2_V1.UC-21/3911-3875   CCCACC.AAGCCUCU.CAACGAUGCUCAAAUG..C.GUGGGG
NZ_ACBX02000015.1/80430-80466        CCCACC.AAGCCUCU.CAACGAUGCUCAAAUG..C.GUGGGG
scaffold5803_1_MH0026/912-948        CCCACC.AAGCCUCU.CAACGAUGCACAAAUG..U.GCGGGG
scaffold7179_7_MH0059/34515-34479    CUCGCC.AAGCCCCU.UAACAAUGCUCAAAUA..G.GCGGGU
scaffold8985_1_O2.UC-24/10582-10618  CUCGCC.AAGCCUCU.UAACAAUGCUCAAAUG..U.GCGAGG
scaffold31888_2_O2.UC-12/563-526     CUCGCC.AAGCCUCU.UAACAAUGCUCAAAUC..GUGCGAGG
scaffold11986_2_V1.CD-2/117-154      CUCGCC.AAGCCUCU.UAACAAUGCUCAAAUC..GUGCGAGG
scaffold24456_4_MH0053/94-57         CUCGCC.AAGCCUCU.UAACAAUGCUCAAAUC..GUGCGAGG
C3028606_1_MH0078/551-514            CUCGCC.AAGCCUCU.UAACAAUGCUCAAAUC..GUGCGAGG
scaffold93961_1_V1.UC-10/2094-2131   CUCGCC.AAGCCUCU.UAACAAUGCUCAAAUC..GUGCGAGG
scaffold48746_1_MH0026/808-771       CUCGCC.AAGCCUCU.UAACAAUGCUCAAAUC..GUGCGAGG
scaffold65197_1_MH0036/5956-5993     CUCGCC.AAGCCUCU.UAACAAUGCUCAAAUC..GUGCGAGG
NZ_ABFZ02000016.1/121989-121952      CUCGCC.AAGCCUCU.UAACAAUGCUCAAAUC..GUGCGAGG
NZ_ACBX02000046.1/6229-6266          CUCGCC.AAGCCUCU.UAACAAUGCUCAAAUC..GUGCGAGG
NZ_ACKS01000010.1/53-90              CUCGCC.AAGCCUCU.UAACAAUGCUCAAAUC..GUGCGAGG
BAAX01020670.1/612-575               CUCGCC.AAGCCUCU.UAACAAUGCUCAAAUC..GUGCGAGG
contig103448/235-198                 CUCGCC.AAGCCUCU.UAACAAUGCUCAAAUC..GUGCGAGG
scaffold14988_10_MH0009/390-427      CUCGCC.AAGCCUCU.UAACAAUGCUCAAAUC..GUGCGAGG
C1743892_1_MH0022/43-80              CUCGCC.AAGCCUCU.UAACAAUGCUCAAAUC..GUGCGAGG
C1315468_1_MH0023/23-60              CUCGCC.AAGCCUCU.UAACAAUGCUCAAAUC..GUGCGAGG
scaffold42079_1_MH0026/212-249       CUCGCC.AAGCCUCU.UAACAAUGCUCAAAUC..GUGCGAGG
scaffold51540_1_MH0073/175-212       CUCGCC.AAGCCUCU.UCACAAUGCUCAAAUC..GUGCGAGG
scaffold72063_2_MH0075/2396-2433     CUCGCC.AAGCCUCU.UCACAAUGCUCAAAUC..GUGCGAGG
scaffold97986_2_MH0081/948-985       CUCGCC.AAGCCUCU.UCACAAUGCUCAAAUC..GUGCGAGG
scaffold114015_1_MH0033/6889-6926    CUCGCC.AAGCCUCU.UCACAAUGCUCAAAUC..GUGCGAGG
scaffold29743_3_MH0041/922-885       CUCGCC.AAGCCUCU.UCACAAUGCUCAAAUC..GUGCGAGG
scaffold56157_1_MH0052/5063-5026     CUCGCC.AAGCCUCU.UCACAAUGCUCAAAUC..GUGCGAGG
scaffold96594_1_MH0009/726-689       CUCGCC.AAGCCUCU.UCACAAUGCUCAAAUC..GUGCGAGG
scaffold3329_5_MH0032/5045-5008      CUCGCC.AAGCCUCU.UCACAAUGCUCAAAUC..GUGCGAGG
scaffold77415_1_MH0044/4211-4174     CUCGCC.AAGCCUCU.UCACAAUGCUCAAAUC..GUGCGAGG
scaffold114959_2_MH0056/377-340      CUCGCC.AAGCCUCU.UCACAAUGCUCAAAUC..GUGCGAGG
scaffold71671_2_MH0076/428-391       CUCGCC.AAGCCUCU.UCACAAUGCUCAAAUC..GUGCGAGG
scaffold44371_1_O2.UC-19/1135-1098   CUCGCC.AAGCCUCU.UCACAAUGCUCAAAUC..GUGCGAGG
scaffold12994_2_V1.CD-13/3269-3306   CUCGCC.AAGCCUCU.UCACAAUGCUCAAAUC..GUGCGAGG
scaffold94127_1_MH0050/7334-7370     CUCGCC.AAGCCUCU.UAGCAAUGCUCAAAUA..G.GUGAGG
scaffold19509_3_V1.CD-14/131-167     CCCGCC.AAGCCUCU.UUACAAUGCUUAAAUC..G.ACGGGG
NZ_ACBX02000011.1/194612-194648      CCCGCC.AAGCCUCU.CGACAAUACUCAAAUG..U.GCGGGU
NC_011138.1/182856-182893            CCCGCC.AAGCCUCU.UAACAAUGCUCAAAUU..GUGCGGGC
JCVI_SCAF_1096626512230/388-425      CCCGCC.AAGCCUCU.UAACAAUGCUCAAAUU..GUGCGGGC
scaffold17166_1_MH0031/1354-1390     CCCGCC.AAGCCUCU.CAUUGAAGCUCAAAUG..U.GCGGGU
scaffold60113_2_MH0041/14279-14315   CUCCCA.AAGCCUCU.CAAUGAUGCUCAAAUC..U.GGGGGG
scaffold19759_1_MH0053/1285-1249     CCCCAA.AAGCCUCU.CAACGAUGCUCAAAUG..U.GGGGGG
contig06330/1096-1059                CCCCCAAAAGCCUCU.CAACGAUGCUCAAAUC..U.GGGGGG
NZ_EQ999649.1/116688-116724          CCCCCA.AAGCCUCU.CAACGAUGCUCAAAUC..U.GGGGGG
scaffold90738_1_MH0002/282-246       CCCCCA.AAGCCUCU.CAACGAUGCUCAAAUC..U.GGGGGG
NCBI_READ_1113264333298/776-740      CCUGCC.AAGCCUCU.CAACGAUGCUCAAAUA..G.GCUGGC
C2601195_1_MH0052/41-5               CCUGCC.AAGCCUCC.UAAUAAUGCUUAAAUC..G.GCGGGU
scaffold95428_2_MH0060/3996-4032     CCUGCC.AAGCCUCU.UCACCAUGCUUAAAUU..G.GCAGGU
scaffold104129_1_V1.CD-14/449-413    CCUGCU.AAGCCUCU.UAACAAUGCUCAAAUC..A.GCAGGU
scaffold37569_1_O2.UC-4/319-355      CCUGCU.AAGCCUCU.UAACAAUGCUCAAAUC..A.GCAGGU
scaffold91435_5_MH0058/111-147       CCUGCC.AAACCUCU.UAACAAUGCUCAAAUU..G.GCAGGU
scaffold25702_1_MH0025/665-629       CCCACC.AAGCCUCU.CAACGAUGCUUAAAUC..G.GUGGGU
scaffold52048_6_MH0056/1067-1031     CCCGCC.AAGCCUCU.CAAAGCUGCUCAAAUG..U.GCGGGU
scaffold194378_1_MH0006/306-342      CCCGCA.AAGCCUCU.CAACGAUGAUCAAAUG..U.GCGGGU
scaffold14233_3_MH0057/97-133        CCCGCC.AAGCCUCU.CAACGAUGCUCAAAUG..U.GUGGGU
scaffold16950_1_MH0045/757-793       CCCGCC.AAGCCUCU.CAACGAUGCUCAAAUG..U.GUGGGU
scaffold1782_5_MH0026/463-427        CCCGCC.AAUCCUCU.CAACGAUGCUCAAAUG..U.GCGGGU
scaffold8176_4_MH0009/403-367        CCCGCC.AAGCCUCU.CAACGAUGCUCAAAUG..U.GAGGGU
NZ_ACSI01000013.1/532794-532830      CCCGCC.AAGCCUCU.CAACGAUGCUCAAAUG..U.GCGGGU
contig105598/1148-1112               CCCGCC.AAGCCUCU.CAACGAUGCUCAAAUG..U.GCGGGU
contig94930/3189-3153                CCCGCC.AAGCCUCU.CAACGAUGCUCAAAUG..U.GCGGGU
scaffold87495_1_MH0009/301-337       CCCGCC.AAGCCUCU.CAACGAUGCUCAAAUG..U.GCGGGU
scaffold25340_1_MH0030/3493-3457     CCCGCC.AAGCCUCU.CAACGAUGCUCAAAUG..U.GCGGGU
scaffold7918_3_MH0046/2374-2410      CCCGCC.AAGCCUCU.CAACGAUGCUCAAAUG..U.GCGGGU
scaffold22816_2_MH0054/17-53         CCCGCC.AAGCCUCU.CAACGAUGCUCAAAUG..U.GCGGGU
scaffold10410_2_MH0063/1073-1037     CCCGCC.AAGCCUCU.CAACGAUGCUCAAAUG..U.GCGGGU
scaffold5532_3_MH0078/4567-4603      CCCGCC.AAGCCUCU.CAACGAUGCUCAAAUG..U.GCGGGU
scaffold41030_2_O2.UC-12/1143-1107   CCCGCC.AAGCCUCU.CAACGAUGCUCAAAUG..U.GCGGGU
scaffold20947_2_O2.UC-13/8067-8031   CCCGCC.AAGCCUCU.CAACGAUGCUCAAAUG..U.GCGGGU
scaffold22876_1_O2.UC-16/228-192     CCCGCC.AAGCCUCU.CAACGAUGCUCAAAUG..U.GCGGGU
scaffold52775_1_V1.UC-14/2495-2459   CCCGCC.AAGCCUCU.CAACGAUGCUCAAAUG..U.GCGGGU
scaffold682_1_V1.UC-17/666-630       CCCGCC.AAGCCUCU.CAACGAUGCUCAAAUG..U.GCGGGU
NZ_ACBX02000011.1/195680-195716      CCCGCC.AAGCCUCU.CAACGAUGCUCAAAUG..U.GCGGGU
NZ_ACBX02000065.1/6042-6078          CCCGCC.AAGCCUCU.CAACGAUGCUCAAAUG..U.GCGGGU
BAAX01005118.1/658-694               CCCGCC.AAGCCUCU.CAACGAUGCUCAAAUG..U.GCGGGU
contig02514/158-194                  CCCGCC.AAGCCUCU.CAACGAUGCUCAAAUG..U.GCGGGU
scaffold17109_1_MH0001/3919-3883     CCCGCC.AAGCCUCU.CAACGAUGCUCAAAUG..U.GCGGGU
scaffold21716_1_MH0023/251-287       CCCGCC.AAGCCUCU.CAACGAUGCUCAAAUG..U.GCGGGU
scaffold80100_1_MH0042/1359-1395     CCCGCC.AAGCCUCU.CAACGAUGCUCAAAUG..U.GCGGGU
scaffold97515_3_MH0053/359-323       CCCGCC.AAGCCUCU.CAACGAUGCUCAAAUG..U.GCGGGU
scaffold77715_3_MH0056/493-457       CCCGCC.AAGCCUCU.CAACGAUGCUCAAAUG..U.GCGGGU
scaffold103625_1_MH0065/2022-2058    CCCGCC.AAGCCUCU.CAACGAUGCUCAAAUG..U.GCGGGU
scaffold3974_2_O2.UC-1/229-265       CCCGCC.AAGCCUCU.CAACGAUGCUCAAAUG..U.GCGGGU
scaffold6931_3_O2.UC-13/4267-4231    CCCGCC.AAGCCUCU.CAACGAUGCUCAAAUG..U.GCGGGU
scaffold20360_5_O2.UC-14/4164-4128   CCCGCC.AAGCCUCU.CAACGAUGCUCAAAUG..U.GCGGGU
scaffold232_2_V1.UC-14/821-857       CCCGCC.AAGCCUCU.CAACGAUGCUCAAAUG..U.GCGGGU
scaffold682_1_V1.UC-17/7456-7420     CCCGCC.AAGCCUCU.CAACGAUGCUCAAAUG..U.GCGGGU
NZ_ACBX02000012.1/98744-98780        CCCGCC.AAGCCUCU.CAACGAUGCUCAAAUG..U.GCGGGU
scaffold5088_2_V1.UC-21/4120-4156    CCCGCC.AAGCCUCU.CAACGAUGCUCAAAUG..C.GCGGGU
NZ_ACLR01000221.1/18984-19020        CCUGCC.AAGCCUCU.CAACGAUGCUCAAAUU..G.GCAGGU
scaffold67283_2_MH0025/1148-1112     CCUGCC.AAGCCUCU.CAACGAUGCUCAAAUC..U.GCGGGU
scaffold50303_1_V1.CD-4/1425-1389    CCUGCC.AAGCCUCU.CAACGAUGCUCAAAUC..G.GCGGGU
scaffold18868_2_MH0035/1192-1156     CCUGCC.AAGCCUCU.CAACGAUGCUCAAAUC..G.GCGGGU
scaffold9059_5_MH0042/1197-1161      CCUGCC.AAGCCUCU.CAACGAUGCUCAAAUC..G.GCGGGU
scaffold17559_1_V1.UC-7/214-250      CCUGCC.AAGCCUCU.CAACGAUGCUCAAAUC..G.GCGGGU
scaffold60307_2_MH0025/191-227       CCUGCC.AAGCCUCU.CAACGAUGCUCAAAUC..G.GCGGGU
scaffold48375_2_MH0011/1086-1050     CCCGCC.AAUCCUCU.UCACAAUGCUUAAAUC..G.GCGGGU
scaffold44815_4_V1.UC-14/338-374     CCCCCC.AAGCCUCU.UCACAAUGCUUAAAUC..G.GCGGGU
scaffold14882_1_MH0038/385-421       CCCGCC.AAGCCUCU.UCACAAUGCUUAAAUC..G.GCGGGU
scaffold14366_3_MH0046/846-810       CCCGCC.AAGCCUCU.UCACAAUGCUUAAAUC..G.GCGGGU
scaffold11700_1_O2.UC-1/393-357      CCCGCC.AAGCCUCU.UCACAAUGCUUAAAUC..G.GCGGGU
scaffold29085_1_V1.UC-7/60-24        CCCGCC.AAGCCUCU.UCACAAUGCUUAAAUC..G.GCGGGU
NZ_ACBW01000005.1/1467-1431          CCCGCC.AAGCCUCU.UCACAAUGCUUAAAUC..G.GCGGGU
scaffold36391_2_MH0014/1063-1027     CCCGCC.AAGCCUCU.UCACAAUGCUUAAAUC..G.GCGGGU
scaffold36416_2_MH0044/80-44         CCCGCC.AAGCCUCU.UCACAAUGCUUAAAUC..G.GCGGGU
scaffold1734_2_MH0052/549-513        CCCGCC.AAGCCUCU.UCACAAUGCUUAAAUC..G.GCGGGU
scaffold7544_1_O2.UC-24/284-320      CCCGCC.AAGCCUCU.UCACAAUGCUUAAAUC..G.GCGGGU
scaffold37301_2_MH0005/955-991       CCCGCC.AAGCCUCU.UCACAAUGCUUAAAUC..G.GCGGGU
C1926921_1_MH0047/1786-1822          CCCGCC.AAGCCUCU.UAACAAUGCUUAAAUC..G.GCGGGU
scaffold76440_1_MH0080/2583-2547     CCCGCC.AAGCCUCU.UAACAAUGCUUAAAUC..G.GCGGGU
scaffold111182_1_MH0011/450-486      CCCGCC.AAGCCUCU.UAACAAUGCUUAAAUC..G.GCGGGU
scaffold2182_4_V1.UC-15/1213-1177    CCUGCC.AAGCCUCU.UAAUAAUGCUCAAAUA..G.GCAGGU
2013426894/288-324                   CCUGCC.AAGCCUCU.UGACAAUGCUUAAAUC..G.GCAGGU
scaffold21275_6_MH0041/1924-1961     CCUGCC.AAGCCUCUUUAAUAAUGCCCAAAUC..G.GCGGGU
scaffold54585_1_MH0062/663-626       CCUGCC.AAGCCUCUUUAAUAAUGCCCAAAUC..G.GCGGGU
scaffold17140_2_O2.UC-19/1202-1239   CCUGCC.AAGCCUCUUUAAUAAUGCCCAAAUC..G.GCGGGU
scaffold84226_2_MH0002/395-358       CCUGCC.AAGCCUCUUUAAUAAUGCCCAAAUC..G.GCGGGU
scaffold84967_2_MH0039/728-765       CCUGCC.AAGCCUCUUUAAUAAUGCCCAAAUC..G.GCGGGU
scaffold4666_9_MH0059/135-98         CCUGCC.AAGCCUCUUUAAUAAUGCCCAAAUC..G.GCGGGU
scaffold15403_1_MH0067/7425-7462     CCUGCC.AAGCCUCUUUAAUAAUGCCCAAAUC..G.GCGGGU
scaffold11574_2_MH0026/2512-2549     CCUGCC.AAGCCUCUUUAAUAAUGCCCAAAUC..G.GCGGGU
C1491251_1_MH0017/271-235            CCUGCC.AAGCCUCU.UGAUAAUGCUCAAAUC..G.GCGGGU
scaffold23020_1_MH0054/2861-2897     CCUGCC.AAGCCUCU.UGAUAAUGCUCAAAUC..G.GCGGGU
scaffold16608_1_MH0083/2801-2837     CCUGCC.AAGCCUCU.UGAUAAUGCUCAAAUC..G.GCGGGU
scaffold16421_3_V1.UC-13/250-214     CCUGCC.AAGCCUCU.UGAUAAUGCUCAAAUC..G.GCGGGU
NC_003228.3/2025092-2025056          CCUGCC.AAGCCUCU.UGAUAAUGCUCAAAUC..G.GCGGGU
BAAU01002025.1/1915-1951             CCUGCC.AAGCCUCU.UGAUAAUGCUCAAAUC..G.GCGGGU
C2081151_1_MH0021/41-5               CCUGCC.AAGCCUCU.UGAUAAUGCUCAAAUC..G.GCGGGU
scaffold2264_11_MH0074/2289-2325     CCUGCC.AAGCCUCU.UGAUAAUGCUCAAAUC..G.GCGGGU
scaffold7024_3_V1.CD-6/5250-5286     CCUGCC.AAGCCUCU.UGAUAAUGCUCAAAUC..G.GCGGGU
NZ_GG698740.1/263732-263696          CCUGCC.AAGCCUCU.UGAUAAUGCUCAAAUC..G.GCGGGU
scaffold42471_3_MH0039/558-594       CCUGCC.AAGCCUCU.UGAUAAUGCUCAAAUC..G.GCAGGU
NZ_ACBW01000228.1/44877-44842        CC.GCC.AAGCCUCU.UGACAAUGCUCAAAUC..G.GCGGGU
scaffold77019_3_MH0056/1-36          CC.GCC.AAGCCUCU.UGACAAUGCUCAAAUC..G.GCGGGU
scaffold18812_2_MH0011/2200-2164     CCCGCC.AAGCCUCU.UGACAAUGCUCAAAUC..G.GCGGGU
scaffold25336_1_V1.UC-19/2283-2319   CCCGCC.AAGCCUCU.UGACAAUGCUCAAAUC..G.GCGGGU
scaffold31584_1_MH0058/211-175       CCCGCC.AAGCCUCU.UGAUAAUGCUCAAAUC..G.GCGGGU
scaffold15383_4_MH0065/478-442       CCCGCC.AAGCCUCU.UGAUAAUGCUCAAAUC..G.GCGGGU
contig15650/101-65                   CCCGCC.AAGCCUCU.UGAUAAUGCUCAAAUC..G.GCGGGU
scaffold36799_1_MH0055/41-5          CCCGCC.AAGCCUCU.UGAUAAUGCUCAAAUC..G.GCGGGU
scaffold20225_3_MH0064/1643-1679     CCCGCC.AAGCCUCU.UGAUAAUGCUCAAAUC..G.GCGGGU
C2075410_1_MH0079/2780-2816          CCCGCC.AAGCCUCU.UGAUAAUGCUCAAAUC..G.GCGGGU
BABB01000506.1/10839-10803           CCCGCC.AAGCCUCU.UGAUAAUGCUCAAAUC..G.GCGGGU
scaffold11218_3_MH0082/115-79        CCCGCC.AAGCCUCU.UGAUAAUGCUCAAAUA..G.GCGGGU
scaffold34085_1_MH0048/168-132       CCCGCC.AAGCCUCU.UGAUAAUGCUCAAAUA..G.GCGGGU
C3697041_1_MH0081/46-10              CCCGCC.AAGCCUCU.UGAUAAUGCUCAAAUA..G.GCGGGU
scaffold5478_2_O2.UC-19/119-83       CCCGCC.AAGCCUCU.UGAUAAUGCUCAAAUA..G.GCGGGU
NZ_AAYH02000046.1/231282-231318      CCCGCC.AAGCCUCU.UGAUAAUGCUCAAAUA..G.GCGGGU
scaffold12987_2_O2.UC-12/1371-1335   CCUGCC.AAGCCUCU.UUACAAUGCUCAAAUC..G.GCGGGU
scaffold93030_3_MH0025/598-562       CCUGCC.AAGCCUCU.UUACAAUGCUCAAAUC..G.GCGGGU
scaffold100198_2_MH0035/2588-2552    CCUGCC.AAGCCUCU.UUACAAUGCUCAAAUC..G.GCGGGU
scaffold59833_2_V1.CD-8/9195-9231    CCUGCC.AAGCCUCU.UUACAAUGCUCAAAUC..G.GCGGGU
BABD01020608.1/395-359               CCUGCC.AAGCCUCU.UUACAAUGCUCAAAUC..G.GCGGGU
scaffold57340_1_V1.UC-13/569-533     CCUGCC.AAGCCUCU.UUACAAUGCUCAAAUC..G.GCAGGU
scaffold78130_2_MH0081/50-14         CCUGCC.AAGCCUCU.UAACAAUGCUCAAAUC..G.GCGGGU
scaffold2210_2_V1.CD-12/2490-2454    CCUGCC.AAGCCUCU.UAACAAUGCUCAAAUC..G.GCGGGU
scaffold10183_1_MH0055/89-125        CCUGCC.AAGCCUCU.UAACAAUGCUCAAAUC..G.GCGGGU
scaffold27639_1_MH0058/1192-1156     CCUGCC.AAGCCUCU.UAACAAUGCUCAAAUC..G.GCGGGU
scaffold10512_3_O2.UC-4/5913-5877    CCUGCC.AAGCCUCU.UAACAAUGCUCAAAUC..G.GCGGGU
scaffold44499_2_V1.UC-6/3313-3277    CCUGCC.AAGCCUCU.UAACAAUGCUCAAAUC..G.GCGGGU
NZ_EQ973140.1/128509-128545          CCUGCC.AAGCCUCU.UAACAAUGCUCAAAUC..G.GCGGGU
BABB01001758.1/3733-3769             CCUGCC.AAGCCUCU.UAACAAUGCUCAAAUA..G.GCGGGU
C4126589_1_MH0035/308-344            CCUGCC.AAGCCUCU.UAACAAUGCUCAAAUA..G.GCGGGU
scaffold955_5_O2.UC-22/770-806       CCUGCC.AAGCCUCU.UAACAAUGCUCAAAUA..G.GCGGGU
scaffold16421_3_V1.UC-13/1277-1241   CCUGCC.AAGCCUCU.UAACAAUGCUCAAAUA..G.GCGGGU
NZ_GG698740.1/264759-264723          CCUGCC.AAGCCUCU.UAACAAUGCUCAAAUA..G.GCGGGU
BAAU01002025.1/888-924               CCUGCC.AAGCCUCU.UAACAAUGCUCAAAUA..G.GCGGGU
scaffold30551_1_MH0003/141-177       CCUGCC.AAGCCUCU.UAACAAUGCUCAAAUA..G.GCGGGU
scaffold2264_11_MH0074/1261-1297     CCUGCC.AAGCCUCU.UAACAAUGCUCAAAUA..G.GCGGGU
scaffold68690_1_O2.UC-23/245-209     CCUGCC.AAGCCUCU.UAACAAUGCUCAAAUA..G.GCGGGU
NZ_ABZX01000031.1/149660-149624      CCUGCC.AAGCCUCU.UAACAAUGCUCAAAUA..G.GCGGGU
scaffold79817_2_MH0065/648-684       CCUGCC.AAGCCUCU.UCACAAUGCUCAAAUC..G.GCGGGG
scaffold84891_1_MH0041/284-320       CCUGCC.AAGCCUCU.UCACAAUGCUCAAAUC..G.GCGGGU
scaffold16970_8_MH0082/3251-3215     CCUGCC.AAGCCUCU.UCACAAUGCUCAAAUC..G.GCGGGU
NZ_ABQC02000012.1/170122-170086      CCUGCC.AAGCCUCU.UCACAAUGCUCAAAUC..G.GCGGGU
contig104956/17337-17368             CCC....AAGCCUCU.CAACGAUGCUCAAAAC.....UGGGU
JCVI_SCAF_1096627655446/1200-1164    CCCCCU.AAGCCUCU.UAACAAUGCUCAAACC..U.GGGGGU
JCVI_SCAF_1096626204935/1544-1580    CCCCCU.AAGCCUCU.CAGCGAUGCUCAAACC..U.GGGGGU
JCVI_SCAF_1096627010785/1348-1312    CCCCCU.AAGCCUCU.CAACGAUGCUCAAACC..U.GGGGGU
JCVI_SCAF_1096627640722/772-736      CCCCCU.AAGCCUCU.CAACGAUGCUCAAACC..U.GGGGGU
scaffold7635_1_MH0028/633-598        CCAGUC.AAGCCUCU.CAAAGAUGCUCAAAU...G.GCUGGC
scaffold80158_1_V1.CD-3/603-640      GCCUCC.AAGCCUCU.UAACAAUGCUCAAAUCC.G.GGGGCU
scaffold73178_2_V1.UC-19/1320-1283   GCCUCC.AAGCCUCU.UAACAAUGCUCAAAUCC.G.GGGGCU
NC_008618.1/1216016-1216053          GCCUCC.AAGCCUCU.UAACAAUGCUCAAAUCC.G.GGGGCU
scaffold40402_4_MH0048/263-226       GCCUCC.AAGCCUCU.UAACAAUGCUCAAAUCC.G.GGGGCU
scaffold18843_3_MH0050/241-278       GCCUCC.AAGCCUCU.UAACAAUGCUCAAAUCC.G.GGGGCU
scaffold1530_9_MH0086/2534-2497      GCCUCC.AAGCCUCU.UAACAAUGCUCAAAUCC.G.GGGGCU
scaffold67276_6_O2.UC-20/841-878     GCCUCC.AAGCCUCU.UAACAAUGCUCAAAUCC.G.GGGGCU
scaffold60064_1_MH0055/2042-2006     ACCUCC.AAGCCUCU.CUACGAUGCUCAAAUC..G.GGGGUC
scaffold38579_1_MH0025/768-804       ACCCCC.AAGCCUCU.UAACAAUGCUCAAAUC..G.GGGGUC
JCVI_SCAF_1096627785801/967-931      CCUGCC.ACGCCUCU.CAGUGAUGCGCAAUCU..G.GCGGGU
84698020/306-271                     CCCGUC.ACGCCUCU.CAACAAUGCGCA.CCA..G.ACGGGC
JCVI_SCAF_1101667313927/374-338      CCCGCC.ACGCCUCU.CCACGAUGCGCACCAG..G.GCGGGU
scaffold2460_5_MH0063/14592-14556    CUCGCC.ACGCCUCU.CAACGAUGCGUACCAC..G.GCGAGA
scaffold18516_2_O2.UC-24/3438-3474   CUCGCC.ACGCCUCU.CAACGAUGCGUACCAC..G.GCGAGA
scaffold17890_1_MH0014/5205-5241     CUCGCC.ACGCCUCU.CAACGAUGCGUACCAC..G.GCGAGA
scaffold5574_2_MH0039/103-67         CCCGCC.ACGCCUCU.CAACGAUGCGUACCAU..G.GCGGGG
BABD01024536.1/464-500               CCCGCC.ACGCCUCU.CAACGAUGCGUACCAU..G.GCGGGG
scaffold61446_4_V1.UC-14/1626-1662   CCCGCC.ACGCCUCU.CAAUGAUGCGUACCAU..G.GCGGGG
scaffold15774_1_V1.UC-6/2123-2087    CCCGCC.ACGCCUCU.CAAUGAUGCGUACCAU..G.GCGGGG
scaffold13010_2_MH0075/1897-1861     CCCGCC.ACGCCUCU.CAAUGAUGCGUACCAU..G.GCGGGG
NC_002942.5/2360708-2360672          CCCGUC.ACGCCUCU.CAAUGAUGCGCACCAC..G.ACGGGU
NC_010376.1/1541985-1541949          CCCGAC.ACGCCUCU.UAACAAUGCGCACCAA..G.UCGGGU
NZ_AARF01000089.1/1128-1092          CCCACC.ACGCCUCU.UAACAAUGCGUACCAA..G.GUGGGC
scaffold33513_1_MH0060/300-264       CCCGAC.ACGCCUCU.CAACGAUGCGUACCAC..G.UCGGGU
scaffold2562_6_MH0026/2089-2125      CCCAAC.ACGCCUCU.CAACGAUGCGUACCAC..G.UUGGGU
scaffold7583_1_O2.UC-1/1007-971      CCCACC.ACGCCUCU.CAACGAUGCGUACCAC..G.GUGGGA
scaffold18080_1_O2.UC-13/1612-1648   CCCACC.ACGCCUCU.CAACGAUGCGUACCAC..G.GUGGGA
scaffold32417_1_MH0033/5848-5812     CCCACC.ACGCCUCU.CAACGAUGCGUACCAC..G.GUGGGA
scaffold14692_1_MH0046/147-183       CCCACC.ACGCCUCU.CAACGAUGCGUACCAC..G.GUGGGA
scaffold7464_1_MH0063/97-133         CCCACC.ACGCCUCU.CAACGAUGCGUACCAC..G.GUGGGA
C2055340_1_MH0079/1058-1022          CCCACC.ACGCCUCU.CAACGAUGCGUACCAC..G.GUGGGA
scaffold40863_1_O2.UC-12/202-238     CCCACC.ACGCCUCU.CAACGAUGCGUACCAC..G.GUGGGA
scaffold39471_3_V1.UC-21/1687-1651   CCCACC.ACGCCUCU.CAACGAUGCGUACCAC..G.GUGGGA
NZ_ACBX02000044.1/46880-46916        CCCACC.ACGCCUCU.CAACGAUGCGUACCAC..G.GUGGGA
contig101747/83-119                  CCCACC.ACGCCUCU.CAACGAUGCGUACCAC..G.GUGGGA
scaffold18034_1_MH0013/2250-2214     CCCACC.ACGCCUCU.CAACGAUGCGUACCAC..G.GUGGGA
scaffold21965_2_MH0030/131-167       CCCACC.ACGCCUCU.CAACGAUGCGUACCAC..G.GUGGGA
contig104260/134-170                 CCCACC.ACGCCUCU.CAACGAUGCGUACCAC..G.GUGGGA
scaffold207918_1_MH0006/177-141      CCCACC.ACGCCUCU.CAACGAUGCGUACCAC..G.GUGGGA
scaffold5578_1_MH0030/203-167        CCCACC.ACGCCUCU.CAACGAUGCGUACCAC..G.GUGGGA
scaffold21015_1_MH0052/868-904       CCCACC.ACGCCUCU.CAACGAUGCGUACCAC..G.GUGGGA
JCVI_SCAF_1096627144274/2014-1979    CCCGCC.ACGCCUCU.CAACGAUGCGCA.ACA..G.GCGGGU
JCVI_SCAF_1096627135273/2822-2787    CCCGCC.ACGCCUCU.CAACGAUGCGCA.ACA..G.GCGGGU
JCVI_SCAF_1096626042668/57-94        CCCGCC.ACGCCUCU.UAACAAUGCGUAACCUU.G.GCGGGC
NCBI_READ_1113316621215/484-521      GCCGCC.ACGCCUCU.UAGCAAUGCGCAAACUU.G.GCGGCU
NC_009659.1/906669-906632            ACCGCC.ACGCCUCU.UAACAAUGCGCAACCUU.G.GCGGUU
#=GC SS_cons                         <<<<<<._<<<____._______>>>______..>.>>>>>:
//
