# Supplementary material for: RNA structure prediction using positive and negative evolutionary information
Source: PLoS Comput Biol. 2020 Oct 30;16(10):e1008387. doi: 10.1371/journal.pcbi.1008387 (PMC7657543; doi:10.1371/journal.pcbi.1008387)
Supplement: S1 File — Includes alignments, and source code. (GZ) [file pcbi.1008387.s008.tar.gz › supplemental_material/data/ZWD/zashaw-zashaweinbergdata-114e95ddbeb0/224/sul1.sto]

# STOCKHOLM 1.0
#=GF SS Published; PMID:28977401
#=GF WK http://en.wikipedia.org/wiki/Sul1_RNA_motif
#=GF DE sul1 RNA
#=GF TP Cis-reg;
#=GF AU Corbino K, Weinberg Z
#=GF ID sul1
#=GF SE Published; PMID:28977401
NC_009429.1/113159-113102         CAGGAGU.CCGGG.U...GCAA.....AUCCCGGAUGGCGAGCCCGGCCGCUGACCUGCCGGGGUAAC
NC_011988.1/58257-58309           AUCGGAC.UCGU......UUUG........ACGAGUGGCUUCUCCGGGCGCCUAUCCCCCGGCCACAG
NZ_AATP01000008.1/74376-74321     CAUGGAC.CCGC..A...UCUU.....CC.GCGGGUGGCUAUGCCGGGCGCCUAUCCCCCGGCCCAUC
NZ_AAPJ01000002.1/157313-157365   CAUGGAC.CUGC......CUUG........GCAGGUGGCUAUGCCGGGCGCCUAUCCCUCGGCCAAUC
NC_012988.1/2555302-2555250       GUCGGAC.CCGG......UUUU........UCGGGUGGCUCGGCCCGGCGCCAAUCCCCGGGACAACC
NC_008048.1/2945475-2945527       ACCGGAC.CCGG......CUCG........CCGGGUGGCUCGGCCCGGCGCCUAUCCCCGGGACAACC
NC_009511.1/3236505-3236558       GUCGGAC.CCGG......CCGUG.......CCGGGUGGCUCGGCCCGGCGCCUAUCCCCGGGACAACC
NC_007961.1/68363-68306           GUCGGAC.CCGA.GG...UGUUG....UU.UCGGGUGGCUCCGCCGGGCGCCUAUCCCCCGGAAACUC
saf2_BIZP35909_b2/545-598         AAUGGAC.CCGG......CUGGA.......CCGGGUGGCUAUCCUGGGCGCCGAUCCCUCAGGGACAC
saf1_Contig11458/251-190          CUUGGAC.UCGGC.GCC.CCUG...GGCUGCCGGGUGGCUAUCCCGUCCGCCGAUCCGUCGGGAAACU
ABEF01052144.1/1422-1485          CCUGGAC.CCGC..GCCCCUGAG.GGGCUUGCGGGUGGCUAUUCCGGCCGCCGAUCCGCCGGAGCAAU
NC_007490.1/54800-54856           CUUGGAUCCCGG..U...UUCA.....UC.CCGGGUGGCUAUUCCGGCCGCCAAUCCGCCGGAGCGAC
saf1_Contig15048/325-262          CUUGGAC.CCGGC.CCUGUUCG..CAGGCGACGGGUGGCUAUCCCCGCCGCCGAUCCGCUGGGAAACU
saf2_Contig15938/2470-2407        CUUGGAC.CCGGC.CCUGUUCG..CAGGCGACGGGUGGCUAUCCCCGCCGCCGAUCCGCUGGGAAACC
saf2_Contig15014/185-122          CUUGGAC.CCGGC.CCUGUUCG..CAGGCGACGGGUGGCUAUCCCCGCCGCCGAUCCGCUGGGAAACC
saf2_Contig15631/1223-1286        CUUGGAC.CCGGC.CCUGUUCG..CAGGCGACGGGUGGCUAUCCCCGCCGCCGAUCCGCUGGGAAACC
saf1_Contig6592/337-274           CUUGGAC.CCGGC.CCUGUUCG..CAGGCGACGGGUGGCUAUCCCCGCCGCCGAUCCGCUGGGAAACC
saf1_Contig14288/402-339          CUUGGAC.CCGGC.CCUGUUCG..CAGGCGACGGGUGGCUAUCCCCGCCGCCGAUCCGCUGGGAAACC
NZ_DS989898.1/2557031-2556970     CUUGGAC.CCGGC.CU..GUUUGA..AGCGUCGGGUGGCUAUCCCGGCCGCCGAUCCGCCGGGAAACC
NZ_AAMS01000004.1/33814-33870     CAUGGAC.CUGGGG....GUGA......CCUCGGGUGGCUCUUCCGGCCGCCUAUCCGCCGGACAACC
NZ_AAMV01000006.1/95739-95797     CAUGGAC.CCCGGGU...GCAAG....CCCC.GGGUGGCUCUUCCGGCCGCCUAUCCGCCGGAUCAUU
JCVI_SCAF_1101668069974/1027-1082 CAAGGAC.CCGG..U...GAGA.....UU.CCGGGUGGCUAUCCCGGCCGCCAAUCCGCCGGGGAAAC
JCVI_SCAF_1096627366053/1129-1185 CCUGGAC.CCGG.CA...GCGA.....UC.CCGGAUGGCGCUUCCGGCCCCCGAUCCGCCGGACAACG
NC_010581.1/1469772-1469827       UUUGGAC.CCGG..U...GUAA.....UU.CCGGGUGGCUCUUCCGGCCGCCAAUCCGCCGGAUAACG
NC_012988.1/718112-718057         GCCGGAC.CAGG..U...GAAA.....GC.CCGGGUGGCUCUUCCGGCCGCCGAUCCGCCGGAUAACG
NC_008254.1/857765-857820         ACUGGAC.CCGG..U...GAAA.....CU.CCGGGUGGCUCUUCCGGCCGCCGACCCGCCGGACAACA
NC_010505.1/3258661-3258716       CAAGGAC.CCGG..U...GAAA.....GC.CCGGGUGGCUCUUCCGGCCGCCGAUCCGCCGGACCACG
NC_012808.1/1294681-1294626       ACAGGAC.CCGG..U...GAAA.....CC.CCGGGUGGCUCUUCCGGCCGCCGAUCCGCCGGACCACG
NC_010725.1/4179882-4179827       CCUGGAC.CCGG..U...GCAA.....GC.CCGGGUGGCUCUUCCGGCCGCCGAUCCGCCGGAUCACG
NC_012988.1/4516347-4516292       CUCGGAC.CCGG..U...GCAA.....GC.CCGGGUGGCUCUUCCGGCCGCCGAUCCGCCGGACCACG
NC_010172.1/4023722-4023667       CUCGGAC.CCGG..U...GCAA.....GC.CCGGGUGGCUCUUCCGGCCGCCGAUCCGCCGGACCACG
NC_011757.1/4132515-4132460       CUCGGAC.CCGG..U...GCAA.....GC.CCGGGUGGCUCUUCCGGCCGCCGAUCCGCCGGACCACG
NZ_AAAP01002482.1/1454-1509       CUCGGAC.CCGG..U...GCAA.....GC.CCGGGUGGCUCUUCCGGCCGCCGAUCCGCCGGACCACG
NC_012808.1/4011939-4011884       CUCGGAC.CCGG..U...GCAA.....GC.CCGGGUGGCUCUUCCGGCCGCCGAUCCGCCGGACCACG
NC_011988.1/899286-899341         CACGGAC.CCGG..U...GAAA.....UU.CCGGGUGGCUAUUCUGGCCGCCAAUCCGCCAGACAACG
NZ_ACQA01000001.1/2057974-2058029 CAAGGAC.CCGG..U...GAAA.....GC.CCGGGUGGCUCUUCUGGCCGCCUAUCCGCCAGACAACG
NC_011983.1/957029-956974         CACGGAC.CCGG..U...GAAA.....CU.CCGGGUGGCUCUUCUGGCCGCCGAUCCGCCAGAUAACG
NC_011369.1/2248610-2248555       CACGGAC.CCGG..U...GAGA.....CC.CCGGGUGGCUCUUCUGGCCGCCGAUCCGCCAGACAACG
NC_003062.2/1148768-1148823       CACGGAC.CCGG..U...GAAA.....UC.CCGGGUGGCUCUUCUGGCCGCCGAUCCGCCAGACAACG
NC_008380.1/3108914-3108859       CACGGAC.CCGG..U...GAGA.....UC.CCGGGUGGCUCUUCUGGCCGCCGAUCCGCCAGACAACG
NC_012850.1/2484940-2484885       CACGGAC.CCGG..U...GAGA.....UC.CCGGGUGGCUCUUCUGGCCGCCGAUCCGCCAGACAACG
NC_009620.1/529586-529641         CCCGGAC.CCGG..U...GAAA.....CC.CCGGGUGGCUCUUCUGGCCGCCGAUCCGCCAGACAACG
NC_003078.1/79478-79423           CCUGGAC.CCGG..U...GUAA.....CU.CCGGGUGGCUCUUCUGGCCGCCGAUCCGCCAGACAACG
NC_007494.1/101101-101156         CAAGGAC.CCGG..U...GUGA.....UU.CCGGGUGGCUCUUCCGGCCGCUGAUCCGCCGGACCACG
NC_009050.1/915643-915698         CAAGGAC.CCGG..U...GUGA.....UU.CCGGGUGGCUCUUCCGGCCGCUGAUCCGCCGGACCACG
NC_011958.1/138590-138645         CAAGGAC.CCGG..U...GUGA.....UU.CCGGGUGGCUCUUCCGGCCGCUGAUCCGCCGGACCACG
NC_008687.1/211291-211348         CAAGGAC.UCGGG.U...GCGA.....UUCCCGGGUGGCUCUUCCGGCCGCCGAUCCGCCGGACCAUU
NC_009429.1/791032-791087         CUUGGAC.CCGG..U...GCGA.....UC.CCGGGUGGCUAUUCCGGCCGCUGAUCCGCCGGACAACG
NC_007794.1/405934-405989         CAAGGAC.CCGG..U...GAAA.....UU.CCGGGUGGCUAUUCCGGCCGCCGAUCCGCCGGACAACA
NZ_AAQG01000011.1/24428-24483     CAUGGAC.CCGG..U...GCAA.....UU.CCGGGUGGCUAUUCCGGCCGCCGAUCCGCCGGACAACA
NZ_ABCR01000009.1/76962-77019     CAUGGAG.CCGGG.U...GCGA.....UCCCCGGCUGGCUCUUCCGGCCGCCGAUCCGCCGGACAACA
NC_008687.1/504309-504252         CAUGGAG.CCGGG.U...GCAA.....CUCCCGGCUGGCUGUUCCGGCCGCCGAUCCGCCGGACAACC
NC_009008.1/1944-2001             UCAGGAC.CCGGG.U...GCGA.....UCCCCGGGUGGCUCCUCCGGCCGCCGAUCCGCCGGACAACC
NC_009040.1/81230-81173           UCAGGAC.CCGGG.U...GCGA.....UCCCCGGGUGGCUCCUCCGGCCGCCGAUCCGCCGGACAACC
NC_009429.1/335913-335970         UCAGGAC.CCGGG.U...GCGA.....UCCCCGGGUGGCUCCUCCGGCCGCCGAUCCGCCGGACAACC
NC_011960.1/28471-28528           UCAGGAC.CCGGG.U...GCGA.....UCCCCGGGUGGCUCCUCCGGCCGCCGAUCCGCCGGACAACC
NC_007490.1/47536-47593           UCAGGAC.CCGGG.U...GCGA.....UCCCCGGGUGGCUCCUCCGGCCGCCGAUCCGCCGGACCACC
NZ_ABCL01000008.1/221011-220953   CAUGGAUUUCGGG.U...GCAA.....UCCCCGGAUGGCUCUUCCGGCCGCCUAUCCGCCGGAUCAUC
NZ_ADMS01000078.1/22725-22777     AUUGGAC.CCGG......CUUG........CCGGGUGGCUCGGCCGGGCGCCUAUCCCUCGGACAACU
#=GC SS_cons                      ..:::<<.<<<<<<<<<<_____.>>>>>>>>>>>>...---<<<<<<_________>>>>>>.....
//
