# Supplementary material for: RNA structure prediction using positive and negative evolutionary information
Source: PLoS Comput Biol. 2020 Oct 30;16(10):e1008387. doi: 10.1371/journal.pcbi.1008387 (PMC7657543; doi:10.1371/journal.pcbi.1008387)
Supplement: S1 File — Includes alignments, and source code. (GZ) [file pcbi.1008387.s008.tar.gz › supplemental_material/data/ZWD/zashaw-zashaweinbergdata-114e95ddbeb0/224/lysM-TM7.sto]

# STOCKHOLM 1.0
#=GF SE Published; PMID:28977401
#=GF WK http://en.wikipedia.org/wiki/LysM_RNA_motifs
#=GF AU Weinberg Z
#=GF DE lysM-TM7 RNA
#=GF TP Cis-reg;
#=GF SS Published; PMID:28977401
#=GF ID lysM-TM7
SRS016575_Baylor_scaffold_66074/15712-15583       UUCCUCGCUUUUGAAACU.UA.GAAC..UUUAUAACUAAUAU.......................UUAAUACAA......UUA..AAAUUUUUGGUCGAAAAU...GUUCG.UUCCU.....UUUA.......AGGA......GUUU.UAGAUGCGAUGU....UUUU.CUUG.CAGUAA...UGC.AAG...AAGAGGAG
SRS017691_Baylor_scaffold_64848/1051-1180         UUCCUCGCUUUUGAAACU.UA.GAAC..UUUAUAACUAAUAU.......................UUAAUACAA......UUA..AAAUUUUUGGUCGAAGAU...GUUCG.UUCCU.....UUUA.......AGGA......GUUU.UGGAUGCGAUGU....UUUU.CUUG.CAGUAA...UGC.AAG...AAGAGGAG
SRS063603_LANL_scaffold_15307/21392-21263         UUCCUCGCUUUUGAAACU.UA.GAAC..UUUAUAACUAAUAU.......................UUAAUACAA......UUA..AAAUUUUUGGUCGAAGAU...GUUCG.UUCCU.....UUUA.......AGGA......GUUU.UAGAUGCGAUGU....UUUU.CUUG.CAGUAA...UGC.AAG...AAGAGGAG
SRS023595_Baylor_scaffold_85729/33090-33219       UUCCUCGCUUUUGAAACU.UA.GAAC..UUUAUAACUAAUAU.......................UUAAUACAA......UUA..AAAUUUUUGGUCGAAGAU...GUUCG.UUCCU.....UUUA.......AGGA......GUUU.UAGAUGCGAUGU....UUUU.CUUG.CAGUAA...UGC.AAG...AAGAGGAG
JCVI_SCAF_1101668161513/911-758                   AUCUUCCAUGUCGUGUCG.UACGAGAUGCUACAUAGCUUAUAA......................AAGUAAGCAAUAAACUAA...GCAUACAGGUCGACA...CAUCUCU.GUUCCGU...CAUACGUAUACGGAAGAAA..GUCG.CG.ACCGGA.AGUUUUACGAC.ACC.UGGGAA...CAG.GCU..GUC.CGGAG
SRS051378_C1802403/68-211                         GACUACCUUGAAAAGUCG.UACAACUGCCGAAACAAUCUUUUUCG....................UUACUAUUAUAAU..UAA.......AAUGGUCGAU..G.GCGGUUU.GUCUCUG...GAAAU....CAGAGAGAAA..GACU.UGAAUAGGU.AU....AGGGAAUGC.AUGUGA...AUG.CGU..UCC.GGGAG
SRS017691_Baylor_scaffold_76761/194-339           GACUACCUUGAAAAGUCG.UACAACUGCCGAAACAAUCUUUUUCG....................UUACUAUUAGUUAAUUAA.......AAUGGUCGAU..G.GCGGUUC.GUCUCUG...GAAAU....CAGAGAGAAA..GACU.UGAAUAGGC.AU....AGGGAAUGU.AUGUGA...AUG.CGU..UCC.GGGAG
SRS022149_C2848301/7444-7299                      GACUACCUUGAAAAGUCG.UACAACUGCCGAAACAAUCUUUUUCG....................UUACUAUUAGUUAAUUAA.......AAUGGUCGAU..G.GCGGUUC.GUCUCUG...GAAAU....CAGAGAGAAA..GACU.UGAAUAGGU.AU....AGGGAAUGC.AUGUGA...AUG.CGU..UCC.GGGAG
Supragingival_plaque_LANL_C182171666/105-250      GACUACCUUGAAAAGUCG.UACAACUGCCGAAACAAUCUUUUUCG....................UUACUAUUAGUUAAUUAA.......AAUGGUCGAU..G.GCGGUUU.GUCUCUG...GAAAU....CAGAGAGAAA..GACU.UGAAUAGGU.AU....AGGGAAUGC.AUGUGA...AUG.CGU..UCC.GGGAG
SRS063603_C4312709/1463-1318                      GACUACCUUGAAAAGUCG.UACAACUGCCGAAACAAUCUUUUUCG....................UUACUAUUAGUUAAUUAA.......AAUGGUCGAU..G.GCGGUUU.GUCUCUG...GAAAU....CAGAGAGAAA..GACU.UGAAUAGGU.AU....AGGGAAUGC.AUGUGA...AUG.CGU..UCC.GGGAG
SRS051941_C3894408/135-280                        GACUACCUUGAAAAGUCG.UACAACUGCCGAAACAAUCUUUUUCG....................UUACUAUUAGUUAAUUAA.......AAUGGUCGAU..G.GCGGUCC.GUCUCUG...AGAAU....CAGAGAGAAA..GACU.UGAAUAGGU.AU....AGGGAAUGC.AUGUGA...AUG.CGU..UCC.GGGAG
SRS014476_C3252895/267-122                        GACUACCUUGAGAAGUCG.UACAACUGCCGAAACAAUCUUUUUCG....................UUACUAUUAGUUAAUUAA.......AAUGGUCGAU..G.GCGGUUC.GUCUCUG...GAUAU....CAGAGAGAAA..GACU.UUAAUAGGU.AU....AGGGAAUGC.AUGUGA...AUG.CGU..UCC.GGGAG
SRS014691_C2667848/202-347                        GACUACCUUGAGAAGUCG.UACAACUGCCGAAACAAUCUUUUUCG....................UUACUAUUAGUUAAUUAA.......AAUGGUCGAU..G.GCGGUUC.GUCUCUG...GAUAU....CAGAGAGAAA..GACU.UUAAUAGGU.AU....AGGGAAUGC.AUGUGA...AUG.CGU..UCC.GGGAG
SRS058808_C2838136/395-250                        GACUACCUUGAGAAGUCG.UACAACUGCCGAAACAAUCUUUUUCG....................UUACUAUUAGUUAAUUAA.......AAUGGUCGAU..G.GCGGUUC.GUCUCUG...GAUAU....CAGAGAGAAA..GACU.UUAAUAGGU.AU....AGGGAAUGC.AUGUGA...AUG.CGU..UCC.GGGAG
SRS016575_C3481782/151-6                          GACUACCUUGAGAAGUCG.UACAACUGCCGAAACAAUCUUUUUCG....................UUACUAUUAGUUAAUUAA.......AAUGGUCGAU..G.GCGGUUC.GUCUCUG...GAUAU....CAGAGAGAAA..GACU.UUAAUAGGU.AU....AGGGAAUGC.AUGUGA...AUG.CGU..UCC.GGGAG
SRS023595_C7244892/1022-877                       GACUACCUUGAGAAGUCG.UACAACUGCCGAAACAAUCUUUUUCG....................UUACUAUUAGUUAAUUAA.......AAUGGUCGAU..G.GCGGUUC.GUCUCUG...GAUAU....CAGAGAGAAA..GACU.UUAAUAGGU.AU....AGGGAAUGC.AUGUGA...AUG.CGU..UCC.GGGAG
SRS063215_C2126371/151-8                          GC.UACCUUGAAAAGUCG.UACAAUUGCCAAAACAAUCUUUUUG.....................UUGCUAUUAGUUAAUUAA.......AACGGUCGAU..G.GCAAUUU.UUCUCUG...AAGUU....CAGAGAGAAA..GACU.UUGAUAGAU.A.U...UGGGAAUGC.AUGCGA...ACG.UGU..UCC.GGGAG
SRS021960_C2219208/1239-1096                      GC.UACCUUGAAAAGUCG.UACAAUUGCCAAAACAAUCUUUUUG.....................UUGCUAUUAGUUAAUUAA.......AACGGUCGAU..G.GCAAUUU.UUCUCUG...AAGUU....CAGAGAGAAA..GACU.UUGAUAGAU.A.U...UGGGAAUGC.AUGCGA...ACG.UGU..UCC.GGGAG
SRS055450_C1964536/196-53                         GC.UACCUUGAAAAGUCG.UACAAUUGCCAAAACAAUCUUUUUG.....................UUGCUAUUAGUUAAUUAA.......AACGGUCGAU..G.GCAAUUU.UUCUCUG...AAGUU....CAGAGAGAAA..GACU.UUGAUAGAU.A.U...UGGGAAUGC.AUGCGA...ACG.UGU..UCC.GGGAG
Supragingival_plaque_LANL_C182159586/266-123      GC.UACCUUGAAAAGUCG.UACAAUUGCCAAAACAAUCUUUUUG.....................UUGCUAUUAGUUAAUUAA.......AACGGUCGAU..G.GCAAUUU.UUCUCUG...AAGUU....CAGAGAGAAA..GACU.UUGAUAGAU.A.U...UGGGAAUGC.AUGCGA...ACG.UGU..UCC.GGGAG
SRS013533_PGA_scaffold_5285/1143-1000             GC.UACCUUGAAAAGUCG.UACAAUUGCCAAAACAAUCUUUUUG.....................UUGCUAUUAGUUAAUUAA.......AACGGUCGAU..G.GCAAUUU.UUCUCUG...AAGUU....CAGAGAGAAA..GACU.UUGAUAGAU.A.U...UGGGAAUGC.AUGCGA...ACG.UGU..UCC.GGGAG
SRS052876_LANL_scaffold_57478/110-266             GCGUACCACUGUCUAUCG.CACGGAUGUAACAUUAGCAAAGGCUGCGUGCCUUGCUUUCAUUCUUUCAAUAUUACUAA..UAA......UUUUGGUCGAG...UACAUCCC.GUUCUU....GUAA......AAGAAGAAA..GAUA.GC.GGCGGU.AU.....GGUCUCU....AUAAUAG....GGA..GAC.GGGAG
Supragingival_plaque_LANL_scaffold_407885/358-202 GCGUACCACUGUCUAUCG.CACGGAUGUAACAUUAGCAAAGGCUGCGUGCCUUGCUUUCAUUCUUUCAAUAUUACUAA..UAA......UUUUGGUCGAG...UACAUCCC.GUUCUU....GUAAA.....AAGAAGAAA..GAUA.GC.GGCGGU.AU.....GGUCUCU....AUAUAG.....GGA..GAC.GGGAG
SRS019906_WUGC_scaffold_6468/30407-30563          GCGUACCACUGUCUAUCG.CACGGAUGUAACAUUAGCAAAGGCUGCGUGCCUUGCUUUCAUUCUUUCAAUAUUACUAA..UAA......UUUUGGUCGAG...UACAUCCC.GUUCUU....GUAAA.....AAGAAGAAA..GAUA.GC.GGCGGU.AU.....GGUCUCU....AUAUAG.....GGA..GAC.GGGAG
SRS024355_LANL_scaffold_115951/5158-5314          GCGUACCACUGUCUAUCG.CACGGAUGUAACAUUAGCAAAGGCUGCGCGCCUUGCUUUCAUUCUUUCAAUAUUACUAA..UAA......UUUUGGUCGAG...UACAUCCC.GUUCUU....GUAAA.....AAGAAGAAA..GAUA.GC.GGUGGU.AU.....GGUCUCU....AUAUAG.....GGA..GAC.GGGAG
SRS017511_Baylor_scaffold_96886/7164-7320         GCGUACCACUGUCUAUCG.UACGGAUGUAACAUUAGCAAAGGCUGCGUGCCUUGCUUUCAUUCUUUCAAUAUUACUAA..UAA......UUUUGGUCGAG...UACAUCCC.GUUCUU....GUAA......AAGAAGAAA..GAUA.GC.GGCGGU.AU.....GGUC.UCU...GUAAUAG..G.GA...GAC.GGGAG
SRS018337_C2389620/2619-2475                      GCCUGCCAGAAA.AGUCG.CACGGACACAGCAUUUUGCUCUCGCGUAAUCA..............AUAAUAUUAAAA...UAA.....ACUUUGGUCGAC.GG.GUGUCCU.UUUCU.....GAUA.......AGAAGUAA..GACU.GAGUAUGGU.AG....AUGUG.GUA.CAGUAA...UGUUUC...CAC.GGGAG
SRS063999_C3500083/36-180                         GCCUGCCAGAAA.AGUCG.UACGGACACAGCAUUUUGCUCUCGCGUAAUCA..............AUAAUAUUAAAA...UAA.....ACUUUGGUCGAC.GA.GUGUCCU.UUUCU.....AAUA.......AGAAGUAA..GACU.GAGUAUGGU.AG....AUGUG.GUG.CAGCAA...UGUUUC...CAC.GGGAG
SRS014476_WUGC_scaffold_57698/11775-11631         GCCUGCCAGAAA.AGUCG.UACGGACACAGCAUUUUGCUCUCGCGUAAUCA..............AUAAUAUUAAAA...UAA.....ACUUUGGUCGAC.GA.GUGUCCU.UUUCU.....AAUA.......AGAAGUAA..GACU.GAGUAUGGU.AG....AUGUG.GUG.CAGCAA...UGUUUC...CAC.GGGAG
SRS015574_C3477614/4752-4608                      GCCUACCAGAAA.AGUCG.UACGGACACAGCAUUUUGCUCUCGCGUAAUCA..............AUAAUAUUAAAA...UAA.....ACUUUGGUCGAC.GG.GUGUCCU.UUUCU.....GAUA.......AGAAGUAA..GACU.GAGUAUGGU.AG....AUGUG.GUG.CAGUAA...UGUUUC...CAC.GGGAG
SRS013533_C5521853/696-552                        GCCUGCCAGAAA.AGUCG.UACGGACACAGCAUUUUGCUCUCGCGUAAUCA..............AUAAUAUUAAAA...UAA.....ACUUUGGUCGAC.GG.GUGUCCU.UUUCU.....AAUA.......AGAAGUAA..GACU.GAGUAUGGU.AG....AUGUG.GUG.CAGUAA...UGUUUC...CAC.GGGAG
SRS017511_C3587741/137-281                        GCCUGCCAGAAA.AGUCG.UACGGACACAGCAUUUUGCUCUCGCGUAAUCA..............AUAAUAUUAAAA...UAA.....ACUUUGGUCGAC.GG.GUGUCCU.UUUCU.....AAUA.......AGAAGUAA..GACU.GAGUAUGGU.AG....AUGUG.GUG.CAGUAA...UGUUUC...CAC.GGGAG
SRS049318_C6495604/194-338                        GCCUGCCAGAAA.AGUCG.UACGGACACAGCAUUUUGCUCUCGCGUAAUCA..............AUAAUAUUAAAA...UAA.....ACUUUGGUCGAC.GG.GUGUCCU.UUUCU.....AAUA.......AGAAGUAA..GACU.GAGUAUGGU.AG....AUGUG.GUG.CAGUAA...UGUUUC...CAC.GGGAG
NZ_ABBX01000127.1/58681-58537                     GCCUGCCAGAAA.AGUCG.UACGGACACAGCAUUUUGCUCUCGCGUAAUCA..............AUAAUAUUAAAA...UAA.....ACUUUGGUCGAC.GG.GUGUCCU.UUUCU.....AAUA.......AGAAGUAA..GACU.GAGUAUGGU.AG....AUGUG.GUG.CAGUAA...UGUUUC...CAC.GGGAG
SRS011343_C2261655/7114-6970                      GCCUGCCAGAAA.AGUCG.UACGGACACAGCAUUUUGCUCUCGCGUAAUCA..............AUAAUAUUAAAA...UAA.....ACUUUGGUCGAC.GG.GUGUCCU.UUUCU.....AAUA.......AGAAGUAA..GACU.GAGUAUGGU.AG....AUGUG.GUG.CAGUAA...UGUUUC...CAC.GGGAG
SRS016331_C4198877/527-671                        GCCUGCCAGAAA.AGUCG.UACGGACACAGCAUUUUGCUCUCGCGUAAUCA..............AUAAUAUUAAAA...UAA.....ACUUUGGUCGAC.GG.GUGUCCU.UUUCU.....AAUA.......AGAAGUAA..GACU.GAGUAUGGU.AG....AUGUG.GUG.CAGUAA...UGUUUC...CAC.GGGAG
SRS018157_Baylor_scaffold_50523/11414-11270       GCCUGCCAGAAA.AGUCG.UACGGACACAGCAUUUUGCUCUCGCGUAAUCA..............AUAAUAUUAAAA...UAA.....ACUUUGGUCGAC.GG.GUGUCCU.UUUCU.....AAUA.......AGAAGUAA..GACU.GAGUAUGGU.AG....AUGUG.GUG.CAGUAA...UGUUUC...CAC.GGGAG
SRS011152_Baylor_scaffold_59403/8052-7908         GCCUGCCAGAAA.AGUCG.UACGGACACAGCAUUUUGCUCUCGCGUAAUCA..............AUAAUAUUAAAA...UAA.....ACUUUGGUCGAC.GG.GUGUCCU.UUUCU.....AAUA.......AGAAGUAA..GACU.GAGUAUGGU.AG....AUGUG.GUG.CAGUAA...UGUUUC...CAC.GGGAG
SRS051244_LANL_scaffold_20632/11419-11275         GCCUGCCAGAAA.AGUCG.UACGGACACAGCAUUUUGCUCUCGCGUAAU.................CAAUAAUAUUAAAAUAA.....ACUUUGGUCGAC.GG.GUGUCCU.UUUCU.....GAUA.......AGAAGUAA..GACU.GAGUAUGGU.AG....AUGUG.GUG.CAGUAA...UGU.UUC..CAC.GGGAG
SRS051378_LANL_scaffold_30764/30443-30587         GCCUGCCAGAAA.AGUCG.UACGGACACAGCAUUUUGCUCUCGCGUAAU.................CAAUAAUAUUAAAAUAA.....ACUUUGGUCGAC.GG.GUGUCCU.UUUCU.....GAUA.......AGAAGUAA..GACU.GAGUAUGGU.AG....AUGUG.GUG.CAGUAA...UGU.UUC..CAC.GGGAG
Buccal_mucosa_LANL_C65240007/51-195               GCCUGCCAGAAA.AGUCG.UACGGACACAGCAUUUUGCUCUCGCGUAAU.................CAAUAAUAUUAAAAUAA.....ACUUUGGUCGAC.GG.GUGUCCU.UUUCU.....GAUA.......AGAAGUAA..GACU.GAGUAUGGU.AG....AUGUG.GUG.CAGUAA...UGU.UUC..CAC.GGGAG
Supragingival_plaque_LANL_scaffold_321823/132-276 GCCUGCCAGAAA.AGUCG.UACGGACACAGCAUUUUGCUCUCGCGUAAU.................CAAUAAUAUUAAAAUAA.....ACUUUGGUCGAC.GG.GUGUCCU.UUUCU.....GAUA.......AGAAGUAA..GACU.GAGUAUGGU.AG....AUGUG.GUG.CAGUAA...UGU.UUC..CAC.GGGAG
SRS019129_C1861638/74-218                         GCCUGCCAGAAA.AGUCG.UACGGACACAGCAUUUUGCUCUCGCGUAAU.................CAAUAAUAUUAAAAUAA.....ACUUUGGUCGAC.GG.GUGUCCU.UUUCU.....GAUA.......AGAAGUAA..GACU.GAGUAUGGU.AG....AUGUG.GUG.CAGUAA...UGU.UUC..CAC.GGGAG
SRS020340_C2987781/5339-5483                      GCCUGCCAGAAA.AGUCG.UACGGACACAGCAUUUUGCUCUCGCGUAAU.................CAAUAAUAUUAAAAUAA.....ACUUUGGUCGAC.GG.GUGUCCU.UUUCU.....GAUA.......AGAAGUAA..GACU.GAGUAUGGU.AG....AUGUG.GUG.CAGUAA...UGU.UUC..CAC.GGGAG
SRS015044_WUGC_scaffold_5658/5624-5768            GCCUGCCAGAAA.AGUCG.UACGGACACAGCAUUUUGCUCUCGCGUAAU.................CAAUAAUAUUAAAAUAA.....ACUUUGGUCGAC.GG.GUGUCCU.UUUCU.....GAUA.......AGAAGUAA..GACU.GAGUAUGGU.AG....AUGUG.GUG.CAGUAA...UGU.UUC..CAC.GGGAG
SRS016043_WUGC_scaffold_14114/5784-5928           GCCUGCCAGAAA.AGUCG.UACGGACACAGCAUUUUGCUCUCGCGUAAU.................CAAUAAUAUUAAAAUAA.....ACUUUGGUCGAC.GG.GUGUCCU.UUUCU.....GAUA.......AGAAGUAA..GACU.GAGUAUGGU.AG....AUGUG.GUG.CAGUAA...UGU.UUC..CAC.GGGAG
SRS011126_Baylor_scaffold_71791/7354-7210         GCCUGCCAGAAA.AGUCG.UACGGACACAGCAUUUUGCUCUCGCGUAAU.................CAAUAAUAUUAAAAUAA.....ACUUUGGUCGAC.GG.GUGUCCU.UUUCU.....GAUA.......AGAAGUAA..GACU.GAGUAUGGU.AG....AUGUG.GUG.CAGUAA...UGU.UUC..CAC.GGGAG
SRS012285_C3005356/11707-11563                    GCCUGCCAGAAA.AGUCG.UACGGACACAGCAUUUUGCUCUCGCGUAAU.................CAAUAAUAUUAAAAUAA.....ACUUUGGUCGAC.GG.GUGUCCU.UUUCU.....GAUA.......AGAAGUAA..GACU.GAGUAUGGU.AG....AUGUG.GUG.CAGUAA...UGU.UUC..CAC.GGGAG
SRS013723_Baylor_scaffold_3332/17245-17101        GCCUGCCAGAAA.AGUCG.UACGGACACAGCAUUUUGCUCUCGCGUAAU.................CAAUAAUAUUAAAAUAA.....ACUUUGGUCGAC.GG.GUGUCCU.UUUCU.....GAUA.......AGAAGUAA..GACU.GAGUAUGGU.AG....AUGUG.GUG.CAGUAA...UGU.UUC..CAC.GGGAG
SRS013170_C4262274/583-439                        GCCUGCCAGAAA.AGUCG.UACGGACACAGCAUUUUGCUCUCGCGUAAU.................CAAUAAUAUUAAAAUAA.....ACUUUGGUCGAC.GG.GUGUCCU.UUUCU.....GAUA.......AGAAGUAA..GACU.GAGUAUGGU.AG....AUGUG.GUG.CAGUAA...UGU.UUC..CAC.GGGAG
SRS013252_Baylor_scaffold_5781/6638-6782          GCCUGCCAGAAA.AGUCG.UACGGACACAGCAUUUUGCUCUCGCGUAAU.................CAAUAAUAUUAAAAUAA.....ACUUUGGUCGAC.GG.GUGUCCU.UUUCU.....GAUA.......AGAAGUAA..GACU.GAGUAUGGU.AG....AUGUG.GUG.CAGUAA...UGU.UUC..CAC.GGGAG
SRS017139_Baylor_scaffold_82718/2439-2295         GCCUGCCAGAAA.AGUCG.UACGGACACAGCAUUUUGCUCUCGCGUAAU.................CAAUAAUAUUAAAAUAA.....ACUUUGGUCGAC.GG.GUGUCCU.UUUCU.....GAUA.......AGAAGUAA..GACU.GAGUAUGGU.AG....AUGUG.GUG.CAGUAA...UGU.UUC..CAC.GGGAG
SRS016575_Baylor_scaffold_66868/9745-9601         GCCUGCCAGAAA.AGUCG.UACGGACACAGCAUUUUGCUCUCGCGUAAU.................CAAUAAUAUUAAAAUAA.....ACUUUGGUCGAC.GG.GUGUCCU.UUUCU.....GAUA.......AGAAGUAA..GACU.GAGUAUGGU.AG....AUGUG.GUG.CAGUAA...UGU.UUC..CAC.GGGAG
SRS016746_Baylor_scaffold_83371/9860-9716         GCCUGCCAGAAA.AGUCG.UACGGACACAGCAUUUUGCUCUCGCGUAAU.................CAAUAAUAUUAAAAUAA.....ACUUUGGUCGAC.GG.GUGUCCU.UUUCU.....GAUA.......AGAAGUAA..GACU.GAGUAUGGU.AG....AUGUG.GUG.CAGUAA...UGU.UUC..CAC.GGGAG
SRS019028_WUGC_scaffold_27711/5480-5624           GCCUGCCAGAAA.AGUCG.UACGGACACAGCAUUUUGCUCUCGCGUAAU.................CAAUAAUAUUAAAAUAA.....ACUUUGGUCGAC.GG.GUGUCCU.UUUCU.....GAUA.......AGAAGUAA..GACU.GAGUAUGGU.AG....AUGUG.GUG.CAGUAA...UGU.UUC..CAC.GGGAG
SRS022149_C2846202/3308-3164                      GCCUGCCAGAAA.AGUCG.UACGGACACAGCAUUUUGCUCUCGCGUAAU.................CAAUAAUAUUAAAAUAA.....ACUUUGGUCGAC.GG.GUGUCCU.UUUCU.....GAUA.......AGAAGUAA..GACU.GAGUAUGGU.AG....AUGUG.GUG.CAGUAA...UGU.UUC..CAC.GGGAG
SRS023595_Baylor_scaffold_15488/5770-5914         GCCUGCCAGAAA.AGUCG.UACGGACACAGCAUUUUGCUCUCGCGUAAU.................CAAUAAUAUUAAAAUAA.....ACUUUGGUCGAC.GG.GUGUCCU.UUUCU.....GAUA.......AGAAGUAA..GACU.GAGUAUGGU.AG....AUGUG.GUG.CAGUAA...UGU.UUC..CAC.GGGAG
SRS024087_LANL_scaffold_75624/11148-11004         GCCUGCCAGAAA.AGUCG.UACGGACACAGCAUUUUGCUCUCGCGUAAU.................CAAUAAUAUUAAAAUAA.....ACUUUGGUCGAC.GG.GUGUCCU.UUUCU.....GAUA.......AGAAGUAA..GACU.GAGUAUGGU.AG....AUGUG.GUG.CAGUAA...UGU.UUC..CAC.GGGAG
SRS024381_C2400215/852-996                        GCCUGCCAGAAA.AGUCG.UACGGACACAGCAUUUUGCUCUCGCGUAAU.................CAAUAAUAUUAAAAUAA.....ACUUUGGUCGAC.GG.GUGUCCU.UUUCU.....GAUA.......AGAAGUAA..GACU.GAGUAUGGU.AG....AUGUG.GUG.CAGUAA...UGU.UUC..CAC.GGGAG
SRS049268_LANL_scaffold_36801/11376-11232         GCCUGCCAGAAA.AGUCG.UACGGACACAGCAUUUUGCUCUCGCGUAAU.................CAAUAAUAUUAAAAUAA.....ACUUUGGUCGAC.GG.GUGUCCU.UUUCU.....GAUA.......AGAAGUAA..GACU.GAGUAUGGU.AG....AUGUG.GUG.CAGUAA...UGU.UUC..CAC.GGGAG
SRS024649_LANL_scaffold_4263/6057-6201            GCCUGCCAGAAA.AGUCG.UACGGACACAGCAUUUUGCUCUCGCGUAAU.................CAAUAAUAUUAAAAUAA.....ACUUUGGUCGAC.GG.GUGUCCU.UUUCU.....GAUA.......AGAAGUAA..GACU.GAGUAUGGU.AG....AUGUG.GUG.CAGUAA...UGU.UUC..CAC.GGGAG
SRS045197_WUGC_scaffold_55986/814-670             GCCUGCCAGAAA.AGUCG.UACGGACACAGCAUUUUGCUCUCGCGUAAU.................CAAUAAUAUUAAAAUAA.....ACUUUGGUCGAC.GG.GUGUCCU.UUUCU.....GAUA.......AGAAGUAA..GACU.GAGUAUGGU.AG....AUGUG.GUG.CAGUAA...UGU.UUC..CAC.GGGAG
AglaG_F499EG101D0SA7/236-374                      GCCUAUCUGAAC.AGUCG.UACGGAUACCAGUAAACU............................AUAAUAUUU......UAA......CACUGGUCGAC.AU.GUAUCCU.UUUCUUUG..CAAAAAA.CAAAGAAGUAA..GACU.AACUACGGU.AG....ACGCCCUCGUAGGAAA...CUCGAGC..GGC.AGGAG
botACOD_GAKN62C01D0E50/228-368                    GCCUAUCUGAAA.UGUCG.CACGGAUACCAGAAAACU............................AUAA...UAAA....UAA......CACUGGUCGAC.AC.GUAUCCU.UUUUGUUGUGUAAAAAUGCAAUAAAGCAA..GACU.GAGUACGGU.AG....ACGCCCUCGUAGGAAA...CUCGAGC..GGC.AGGAG
SRS013946_WUGC_scaffold_15765/14685-14812         ACCUACCAGAGGU...UGUAAAGGAUACGCGGGUGAAACUGAU......................AUAAUAU........UAA...CAUUUAAGGUCGAAUUC.GUAUCUG.AUUC......UUCG........GAAGAUA..A....UAGUAAGGU.AG.....UGCA.ACG.UAGUAA...UAC.GUU..UGC.GGGAG
SRS043422_C2691925/657-530                        ACCUACCAGAGGU...UGUAAAGGAUACGCGGGUGAAACUGAU......................AUAAUAU........UAA...CAUUUAAGGUCGAAUUC.GUAUCUG.AUUC......UUCG........GAAGAUA..A....UAGUAAGGU.AG.....UGCA.ACG.UAGUAA...UAC.GUU..UGC.GGGAG
Buccal_mucosa_LANL_C65294179/484-358              ACCUACCAGAGGUUAU...AAAGGAUACGCGGGUGAAACUGAU......................AUAAUAU........UAA....CAUUUAGGUCGAAUUC.GUAUCUG.AUUC......UUCG........GAAGAUA.....A.UAGUAAGGU.AG.....UGCA.ACG.UAGUAA...UAC.GUU..UGC.GGGAG
topACOD_FV90NF401EPHK1/76-216                     GCCUACCAGAAU.UGUCG.UACGAGUAUUGAUAAGCUUUUCAAA.....................ACAAUACUAAU....UAA....UGAGAUGGUCGAC.AU.AUACUCC.GUUCC.....GAUAA......GGAAGAAA..GACA.UAGUAUGGU.AG....ACGCCUUUG.CAGUAA...UGCGACA..GGC.AGGAG
Supragingival_plaque_LANL_scaffold_386316/387-512 ACCUGCCAGAAACUGUCG.UAAGAGCGCACGAUUUCA............................CUAAUAUUAAC....UAA......UAAAGGUCGACACC.GUGCUCG..UU.......UCGA.........AAGAAG..GACAGGAUUAAGGU.AG.....UGCG.UCG.CAGUAA...UGC.GUC..UGC.GGGAG
SRS023595_Baylor_scaffold_95646/9082-9207         ACCUGCCAGAAACUGUCG.UAAGAGCGCACGAUUUCA............................CUAAUAUUAAC....UAA......UAAAGGUCGACACC.GUGCUCG..UU.......UCGA.........AAGAAG..GACAGGAUUAAGGU.AG.....UGCG.UCG.CAGUAA...UGC.GUC..UGC.GGGAG
SRS016569_C2470918/588-461                        ACCUACCAGAAAAUACCG.UAAGGACAAUCGUUUAACU...........................AUAAUAUUAA.....UAA.......AAAGGUCGACAUC.UUGUUUA.UUU.......UCGG.........AAGAAA.GGGUAUUAUUAAGGU.AG....UUGCA.UCA.CAGUAA...UGU.GUU..UGC.GGGAG
SRS016319_C4021273/150-277                        ACCUACCAGAAAAUACCG.UAAGGACAAUCGUUUAACU...........................AUAAUAUUAA.....UAA.......AAAGGUCGACAUU.UUGUUUA.UUU.......UCGG.........AAGAAA.GGGUAUUAUUAAGGU.AG....UUGCA.UCA.CAGUAA...UGU.GUU..UGC.GGGAG
SRS018739_C3709701/647-520                        ACCUACCAGAAAAUACCG.UAAGGACAAUCGUUUAACU...........................AUAAUAUUAA.....UAA.......AAAGGUCGACAUU.UUGUUUA.UUU.......UCGG.........AAGAAA.GGGUAUUAUUAAGGU.AG....UUGCA.UCA.CAGUAA...UGU.GUU..UGC.GGGAG
SRS019607_WUGC_scaffold_57529/31644-31771         ACCUACCAGAAAAUACCG.UAAGGACAAUCGUUUAACU...........................AUAAUAUUAA.....UAA.......AAAGGUCGACAUU.UUGUUUA.UUU.......UCGG.........AAGAAA.GGGUAUUAUUAAGGU.AG....UUGCA.UCA.CAGUAA...UGU.GUU..UGC.GGGAG
SRS022530_LANL_scaffold_33424/6101-5974           ACCUACCAGAAAAUACCG.UAAGGACAAUCGUUUAACU...........................AUAAUAUUAA.....UAA.......AAAGGUCGACAUU.UUGUUUA.UUU.......UCGG.........AAGAAA.GGGUAUUAUUAAGGU.AG....UUGCA.UCA.CAGUAA...UGU.GUU..UGC.GGGAG
SRS024081_LANL_scaffold_62626/186-313             ACCUACCAGAAAAUACCG.UAAGGACAAUCGUUUAACU...........................AUAAUAUUAA.....UAA.......AAAGGUCGACAUU.UUGUUUA.UUU.......UCGG.........AAGAAA.GGGUAUUAUUAAGGU.AG....UUGCA.UCA.CAGUAA...UGU.GUU..UGC.GGGAG
SRS044373_C2897921/296-169                        ACCUACCAGAAAAUACCG.UAAGGACAAUCGUUUAACU...........................AUAAUAUUAA.....UAA.......AAAGGUCGACAUU.UUGUUUA.UUU.......UCGG.........AAGAAA.GGGUAUUAUUAAGGU.AG....UUGCA.UCA.CAGUAA...UGU.GUU..UGC.GGGAG
SRS047824_C2477119/347-220                        ACCUACCAGAAAAUACCG.UAAGGACAAUCGUUUAACU...........................AUAAUAUUAA.....UAA.......AAAGGUCGACAUU.UUGUUUA.UUU.......UCGG.........AAGAAA.GGGUAUUAUUAAGGU.AG....UUGCA.UCA.CAGUAA...UGU.GUU..UGC.GGGAG
SRS053603_LANL_scaffold_70781/3775-3902           ACCUACCAGAAAAUACCG.UAAGGACAAUCGUUUAACU...........................AUAAUAUUAA.....UAA.......AAAGGUCGACAUU.UUGUUUA.UUU.......UCGG.........AAGAAA.GGGUAUUAUUAAGGU.AG....UUGCA.UCA.CAGUAA...UGU.GUU..UGC.GGGAG
SRS064423_C2543692/871-998                        ACCUACCAGAAAAUACCG.UAAGGACAAUCGUUUAACU...........................AUAAUAUUAA.....UAA.......AAAGGUCGACAUU.UUGUUUA.UUU.......UCGG.........AAGAAA.GGGUAUUAUUAAGGU.AG....UUGCA.UCA.CAGUAA...UGU.GUU..UGC.GGGAG
Buccal_mucosa_LANL_scaffold_131936/291-164        ACCUACCAGAAAAUACCG.UAAGGACAAUCGUUUAACU...........................AUAAUAUUAA.....UAA.......AAAGGUCGACAUU.UUGUUUA.UUU.......UCGG.........AAGAAA.GGGUAUUAUUAAGGU.AG....UUGCA.UCA.CAGUAA...UGU.GUU..UGC.GGGAG
SRS012279_C2694424/156-29                         ACCUACCAGAAAAUACCG.UAAGGACAAUCGUUUAACU...........................AUAAUAUUAA.....UAA.......AAAGGUCGACAUU.UUGUUUA.UUU.......UCGG.........AAGAAA.GGGUAUUAUUAAGGU.AG....UUGCA.UCA.CAGUAA...UGU.GUU..UGC.GGGAG
SRS016225_C2997100/650-523                        ACCUACCAGAAAAUACCG.UAAGGACAAUCGUUUAACU...........................AUAAUAUUAA.....UAA.......AAAGGUCGACAUU.UUGUUUA.UUU.......UCGG.........AAGAAA.GGGUAUUAUUAAGGU.AG....UUGCA.UCA.CAGUAA...UGU.GUU..UGC.GGGAG
SRS017533_C4122088/1441-1314                      ACCUACCAGAAAAUACCG.UAAGGACAAUCGUUUAACU...........................AUAAUAUUAA.....UAA.......AAAGGUCGACAUU.UUGUUUA.UUU.......UCGG.........AAGAAA.GGGUAUUAUUAAGGU.AG....UUGCA.UCA.CAGUAA...UGU.GUU..UGC.GGGAG
SRS019389_C2221406/353-226                        ACCUACCAGAAAAUACCG.UAAGGACAAUCGUUUAACU...........................AUAAUAUUAA.....UAA.......AAAGGUCGACAUU.UUGUUUA.UUU.......UCGG.........AAGAAA.GGGUAUUAUUAAGGU.AG....UUGCA.UCA.CAGUAA...UGU.GUU..UGC.GGGAG
SRS020856_C2463459/118-245                        ACCUACCAGAAAAUACCG.UAAGGACAAUCGUUUAACU...........................AUAAUAUUAA.....UAA.......AAAGGUCGACAUU.UUGUUUA.UUU.......UCGG.........AAGAAA.GGGUAUUAUUAAGGU.AG....UUGCA.UCA.CAGUAA...UGU.GUU..UGC.GGGAG
SRS022621_Baylor_scaffold_70889/329-202           ACCUACCAGAAAAUACCG.UAAGGACAAUCGUUUAACU...........................AUAAUAUUAA.....UAA.......AAAGGUCGACAUU.UUGUUUA.UUU.......UCGG.........AAGAAA.GGGUAUUAUUAAGGU.AG....UUGCA.UCA.CAGUAA...UGU.GUU..UGC.GGGAG
SRS042643_C3125307/418-291                        ACCUACCAGAAAAUACCG.UAAGGACAAUCGUUUAACU...........................AUAAUAUUAA.....UAA.......AAAGGUCGACAUU.UUGUUUA.UUU.......UCGG.........AAGAAA.GGGUAUUAUUAAGGU.AG....UUGCA.UCA.CAGUAA...UGU.GUU..UGC.GGGAG
SRS047210_C3248599/270-143                        ACCUACCAGAAAAUACCG.UAAGGACAAUCGUUUAACU...........................AUAAUAUUAA.....UAA.......AAAGGUCGACAUU.UUGUUUA.UUU.......UCGG.........AAGAAA.GGGUAUUAUUAAGGU.AG....UUGCA.UCA.CAGUAA...UGU.GUU..UGC.GGGAG
SRS049147_C4035353/378-251                        ACCUACCAGAAAAUACCG.UAAGGACAAUCGUUUAACU...........................AUAAUAUUAA.....UAA.......AAAGGUCGACAUU.UUGUUUA.UUU.......UCGG.........AAGAAA.GGGUAUUAUUAAGGU.AG....UUGCA.UCA.CAGUAA...UGU.GUU..UGC.GGGAG
SRS056622_C2537145/516-643                        ACCUACCAGAAAAUACCG.UAAGGACAAUCGUUUAACU...........................AUAAUAUUAA.....UAA.......AAAGGUCGACAUU.UUGUUUA.UUU.......UCGG.........AAGAAA.GGGUAUUAUUAAGGU.AG....UUGCA.UCA.CAGUAA...UGU.GUU..UGC.GGGAG
SRS065278_C2555901/51-178                         ACCUACCAGAAAAUACCG.UAAGGACAAUCGUUUAACU...........................AUAAUAUUAA.....UAA.......AAAGGUCGACAUU.UUGUUUA.UUU.......UCGG.........AAGAAA.GGGUAUUAUUAAGGU.AG....UUGCA.UCA.CAGUAA...UGU.GUU..UGC.GGGAG
SRS015762_C3670735/3717-3844                      ACCUACCAGAAAAUACCG.UAAGGACAAUCGUUUAACU...........................AUAAUAUUAA.....UAA.......AAAGGUCGACAUU.UUGUUUA.UUU.......UCGG.........AAGAAA.GGGUAUUAUUAAGGU.AG....UUGCA.UCA.CAGUAA...UGU.GUU..UGC.GGGAG
SRS050244_C4563046/1521-1394                      ACCUACCAGAAAAUACCG.UAAGGACAAUCGUUUAACU...........................AUAAUAUUAA.....UAA.......AAAGGUCGACAUU.UUGUUCA.UUU.......UCGA.........AAGAAA.GGGUAUUAUUAAGGU.AG....UUGCA.UCA.CAGUAA...UGU.GUU..UGC.GGGAG
SRS011306_Baylor_scaffold_89478/79-206            ACCUACCAGAAAAUACCG.UAAGGACAAUCGUUUAACU...........................AUAAUAUUAA.....UAA.......AAAGGUCGACAUU.UUGUUCA.UUU.......UCGA.........AAGAAA.GGGUAUUAUUAAGGU.AG....UUGCA.UCA.CAGUAA...UGU.GUU..UGC.GGGAG
SRS047219_WUGC_scaffold_14267/28399-28526         ACCUACCAGAAAAUACCG.UAAGGACAAUCGUUUAACU...........................AUAAUAUUAA.....UAA.......AAAGGUCGACAUU.UUGUUCA.UUU.......UCGA.........AAGAAA.GGGUAUUAUUAAGGU.AG....UUGCA.UCA.CAGUAA...UGU.GUU..UGC.GGGAG
SRS020334_Baylor_scaffold_38125/27130-27003       ACCUACCAGAAAAUACCG.UAAGGACAAUCGUUUAACU...........................AUAAUAUUAA.....UAA.......AAAGGUCGACAUU.UUGUUCA.UUU.......UCGA.........AAGAAA.GGGUAUUAUUAAGGU.AG....UUGCA.UCA.CAGUAA...UGU.GUU..UGC.GGGAG
SRS015395_C2342828/345-218                        ACCUACCAGAAAAUACCG.UAAGGACAAUCGUUUAACU...........................AUAAUAUUAA.....UAA.......AAAGGUCGACAUU.UUGUUCA.UUU.......UCGG.........AAGAAA.GGGUAUUAUUAAGGU.AG....UUGCA.UCA.CAGUAA...UGU.GUU..UGC.GGGAG
SRS045715_LANL_scaffold_81220/4366-4493           ACCUACCAGAAAAUACCG.UAAGGACAAUCGUUUAACU...........................AUAAUAUUAA.....UAA.......AAAGGUCGACAUU.UUGUUCA.UUU.......UCGG.........AAGAAA.GGGUAUUAUUAAGGU.AG....UUGCA.UCA.CAGUAA...UGU.GUU..UGC.GGGAG
SRS019073_C2522943/2882-3007                      ACCUACCAGAAA.AUACUUUAAG.GCAUUCGUUUAACU...........................AUAAUAUUAA.....UAA.......AAAGGUCGACAUU.AUGC.UA.AGUUUC....GAAA......GAGGCG.....GUGU.UAAUAUGGU.AG.....UGCA.UCA.CAGUAA...UGU.GCU..UGC.GGGAG
Buccal_mucosa_LANL_C65156557/525-400              ACCUACCAGAAA.AUACUUUAAG.GCAUUCGUUUAACU...........................AUAAUAUUAA.....UAA.......AAAGGUCGACAUU.AUGC.UA.AGUUUC....GAAA......GAGGCG.....GUGU.UAAUAUGGU.AG.....UGCA.UCA.CAGUAA...UGU.GCU..UGC.GGGAG
SRS015745_C1172640/370-245                        ACCUACCAGAAA.AUACUUUAAG.GCAUUCGUUUAACU...........................AUAAUAUUAA.....UAA.......AAAGGUCGACAUU.AUGC.UA.AGUUUC....GAAA......GAGGCG.....GUGU.UAAUAUGGU.AG.....UGCA.UCA.CAGUAA...UGU.GCU..UGC.GGGAG
SRS015762_C3671753/1913-1788                      ACCUACCAGAAA.AUACUUUAAG.GCAUUCGUUUAACU...........................AUAAUAUUAA.....UAA.......AAAGGUCGACAUU.AUGC.UA.AGUUUC....GAAA......GAGGCG.....GUGU.UAAUAUGGU.AG.....UGCA.UCA.CAGUAA...UGU.GCU..UGC.GGGAG
SRS023987_C1147436/162-287                        ACCUACCAGAAA.AUACUUUAAG.GCAUUCGUUUAACU...........................AUAAUAUUAA.....UAA.......AAAGGUCGACAUU.AUGC.UA.AGUUUC....GAAA......GAGGCG.....GUGU.UAAUAUGGU.AG.....UGCA.UCA.CAGUAA...UGU.GCU..UGC.GGGAG
SRS024281_C983446/843-718                         ACCUACCAGAAA.AUACUUUAAG.GCAUUCGUUUAACU...........................AUAAUAUUAA.....UAA.......AAAGGUCGACAUU.AUGC.UA.AGUUUC....GAAA......GAGGCG.....GUGU.UAAUAUGGU.AG.....UGCA.UCA.CAGUAA...UGU.GCU..UGC.GGGAG
SRS011310_Baylor_scaffold_12776/767-642           ACCUACCAGAAA.AUACUUUAAG.GCAUUCGUUUAACU...........................AUAAUAUUAA.....UAA.......AAAGGUCGACAUU.AUGC.UA.AGUUUC....GAAA......GAGGCG.....GUGU.UAAUAUGGU.AG.....UGCA.UCA.CAGUAA...UGU.GCU..UGC.GGGAG
SRS019125_C603185/494-619                         ACCUACCAGAAA.AUACUUUAA.GGCAUUCGUUUAACU...........................AUAAUAUUAA.....UAA.......AAAGGUCGACAUU.AUGCU.AAGUU.......UCGA.........AAGAAGCGGUGU.UGAUAUGGU.AG.....UGCA.UCA.CAGUAA...UGU.GCU..UGC.GGGAG
SRS064423_C2359703/265-140                        ACCUACCAGAAA.AUACUUUAA.GGCAUUCGUUUAACU...........................AUAAUAUUAA.....UAA.......AAAGGUCGACAUU.AUGCU.AAGUU.......UCGA.........AAGAAACGGUGU.UAAUAUGGU.AG.....UACG.UCA.CAGCAA...UGU.GCU..UGC.GGGAG
SRS042910_C5565063/512-387                        ACCUACCAGAAA.AUACUUUAA.GGCAUUCGUUUAACU...........................AUAAUAUUAA.....UAA.......AAAGGUCGACAUU.AUGCU.AAGUU.......UCGA.........AAGAAACGGUGU.UAAUAUGGU.AG.....UACA.UCA.CAGCAA...UGU.GCU..UGC.GGGAG
SRS017215_Baylor_scaffold_19213/1741-1616         ACCUACCAGAAA.AUACUUUAAGGC.AUUCGUUUAACU...........................AUAAUAUUAA.....UAA.......AAAGGUCGACAUU.AU.GCUAAGUU.......UCGA.........AAGAAACGGUGU.UAAUAUGGU.AG.....UGCA.UCA.CAGUAA...UGU.GCU..UGC.GGGAG
SRS015057_C3332371/21-150                         ACCUACCAGAAA.AUACUUUA.UAGCAUUCGUUUAACUCU.........................AUAAUAUUAAU....UAA.......AAAGGUCGACAUU.AUGCUAA.UUUUU.....GAAAAG.....AAAGG.....GUAU.UAUUAAGGU.AG.....UGCA.UCA.CAGUAA...UGU.GUU..UGC.GGGAG
SRS013164_Baylor_scaffold_33087/3079-2950         ACCUACCAGAAA.AUACUUUA.UAGCAUUCGUUUAACUCU.........................AUAAUAUUAAU....UAA.......AAAGGUCGACAUU.AUGCUAA.UUUUU.....GAAAAG.....AAAGG.....GUAU.UAUUAAGGU.AG.....UGCA.UCA.CAGUAA...UGU.GUU..UGC.GGGAG
Subgingival_plaque_LANL_C11164672/360-231         ACCUACCAGAAA.AUACUUUA.UAGCAUUCGUUUAACUCU.........................AUAAUAUUAAU....UAA.......AAAGGUCGACAUU.AUGCUAA..UUU......UCGA........AAAGAAAGGGUAU.UGUUAAGGU.AG.....UGCA.UCA.CAGUAA...UGU.GUU..UGC.GGGAG
SRS019028_WUGC_scaffold_26098/1638-1509           ACCUACCAGAAA.AUACUUUA.UAGCAUUCGUUUAACUCU.........................AUAAUAUUAAU....UAA.......AAAGGUCGACAUU.AUGCUAA..UUU......UCGA........AAAGAAAGGGUAU.UGUUAAGGU.AG.....UGCA.UCA.CAGUAA...UGU.GUU..UGC.GGGAG
SRS015044_WUGC_scaffold_70959/4320-4191           ACCUACCAGAAA.AUACUUUA.UAGCAUUCGUUUAACUCU.........................AUAAUAUUAAU....UAA.......AAAGGUCGACAUU.AUGCUAA..UUU......UCGA........AAAGAAAGGGUAU.UAUUAAGGU.AG.....UGCA.UCA.CAGUAA...UGU.GUU..UGC.GGGAG
SRS015803_WUGC_scaffold_50487/27471-27342         ACCUACCAGAAA.AUACUUUA.UAGCAUUCGUUUAACUCU.........................AUAAUAUUAAU....UAA.......AAAGGUCGACAUU.AUGCUAA..UUU......UCGA........AAAGAAAGGGUAU.UAUUAAGGU.AG.....UGCA.UCA.CAGUAA...UGU.GUU..UGC.GGGAG
SRS019071_C5228121/2088-1959                      ACCUACCAGAAA.AUACUUUA.UAGCAUUCGUUUAACUCU.........................AUAAUAUUAAU....UAA.......AAAGGUCGACAUU.AUGCUAA..UUU......UCGA........AAAGAAAGGGUAU.UAUUAAGGU.AG.....UGCA.UCA.CAGUAA...UGU.GUU..UGC.GGGAG
SRS020340_C2987483/1277-1406                      ACCUACCAGAAA.AUACUUUA.UAGCAUUCGUUUAACUCU.........................AUAAUAUUAAU....UAA.......AAAGGUCGACAUU.AUGCUAA..UUU......UCGA........AAAGAAAGGGUAU.UAUUAAGGU.AG.....UGCA.UCA.CAGUAA...UGU.GUU..UGC.GGGAG
SRS042131_WUGC_scaffold_59715/1062-933            ACCUACCAGAAA.AUACUUUA.UAGCAUUCGUUUAACUCU.........................AUAAUAUUAAU....UAA.......AAAGGUCGACAUU.AUGCUAA..UUU......UCGA........AAAGAAAGGGUAU.UAUUAAGGU.AG.....UGCA.UCA.CAGUAA...UGU.GUU..UGC.GGGAG
SRS047100_WUGC_scaffold_43455/6869-6998           ACCUACCAGAAA.AUACUUUA.UAGCAUUCGUUUAACUCU.........................AUAAUAUUAAU....UAA.......AAAGGUCGACAUU.AUGCUAA..UUU......UCGA........AAAGAAAGGGUAU.UAUUAAGGU.AG.....UGCA.UCA.CAGUAA...UGU.GUU..UGC.GGGAG
SRS055378_C4136287/1580-1709                      ACCUACCAGAAA.AUACUUUA.UAGCAUUCGUUUAACUCU.........................AUAAUAUUAAU....UAA.......AAAGGUCGACAUU.AUGCUAA..UUU......UCGA........AAAGAAAGGGUAU.UAUUAAGGU.AG.....UGCA.UCA.CAGUAA...UGU.GUU..UGC.GGGAG
SRS057692_C2749756/53-182                         ACCUACCAGAAA.AUACUUUA.UAGCAUUCGUUUAACUCU.........................AUAAUAUUAAU....UAA.......AAAGGUCGACAUU.AUGCUAA..UUU......UCGA........AAAGAAAGGGUAU.UAUUAAGGU.AG.....UGCA.UCA.CAGUAA...UGU.GUU..UGC.GGGAG
SRS013533_C5489235/374-503                        ACCUACCAGAAA.AUACUUUA.UAGCAUUCGUUUAACUCU.........................AUAAUAUUAAU....UAA.......AAAGGUCGACAUU.AUGCUAA..UUU......UCGA........AAAGAAAGGGUAU.UAUUAAGGU.AG.....UGCA.UCA.CAGUAA...UGU.GUU..UGC.GGGAG
SRS014476_C3473615/4470-4341                      ACCUACCAGAAA.AUACUUUA.UAGCAUUCGUUUAACUCU.........................AUAAUAUUAAU....UAA.......AAAGGUCGACAUU.AUGCUAA..UUU......UCGA........AAAGAAAGGGUAU.UAUUAAGGU.AG.....UGCA.UCA.CAGUAA...UGU.GUU..UGC.GGGAG
SRS015762_C3671767/2200-2071                      ACCUACCAGAAA.AUACUUUA.UAGCAUUCGUUUAACUCU.........................AUAAUAUUAAU....UAA.......AAAGGUCGACAUU.AUGCUAA..UUU......UCGA........AAAGAAAGGGUAU.UAUUAAGGU.AG.....UGCA.UCA.CAGUAA...UGU.GUU..UGC.GGGAG
SRS016225_C2980234/610-739                        ACCUACCAGAAA.AUACUUUA.UAGCAUUCGUUUAACUCU.........................AUAAUAUUAAU....UAA.......AAAGGUCGACAUU.AUGCUAA..UUU......UCGA........AAAGAAAGGGUAU.UAUUAAGGU.AG.....UGCA.UCA.CAGUAA...UGU.GUU..UGC.GGGAG
SRS019980_Baylor_scaffold_60063/6158-6029         ACCUACCAGAAA.AUACUUUA.UAGCAUUCGUUUAACUCU.........................AUAAUAUUAAU....UAA.......AAAGGUCGACAUU.AUGCUAA..UUU......UCGA........AAAGAAAGGGUAU.UAUUAAGGU.AG.....UGCA.UCA.CAGUAA...UGU.GUU..UGC.GGGAG
SRS024087_LANL_scaffold_73776/7585-7456           ACCUACCAGAAA.AUACUUUA.UAGCAUUCGUUUAACUCU.........................AUAAUAUUAAU....UAA.......AAAGGUCGACAUU.AUGCUAA..UUU......UCGA........AAAGAAAGGGUAU.UAUUAAGGU.AG.....UGCA.UCA.CAGUAA...UGU.GUU..UGC.GGGAG
SRS042643_C3061418/589-460                        ACCUACCAGAAA.AUACUUUA.UAGCAUUCGUUUAACUCU.........................AUAAUAUUAAU....UAA.......AAAGGUCGACAUU.AUGCUAA..UUU......UCGA........AAAGAAAGGGUAU.UAUUAAGGU.AG.....UGCA.UCA.CAGUAA...UGU.GUU..UGC.GGGAG
SRS049389_C4640706/181-310                        ACCUACCAGAAA.AUACUUUA.UAGCAUUCGUUUAACUCU.........................AUAAUAUUAAU....UAA.......AAAGGUCGACAUU.AUGCUAA..UUU......UCGA........AAAGAAAGGGUAU.UAUUAAGGU.AG.....UGCA.UCA.CAGUAA...UGU.GUU..UGC.GGGAG
SRS055450_C2108445/1126-1255                      ACCUACCAGAAA.AUACUUUA.UAGCAUUCGUUUAACUCU.........................AUAAUAUUAAU....UAA.......AAAGGUCGACAUU.AUGCUAA..UUU......UCGA........AAAGAAAGGGUAU.UAUUAAGGU.AG.....UGCA.UCA.CAGUAA...UGU.GUU..UGC.GGGAG
Supragingival_plaque_LANL_C181894609/203-74       ACCUACCAGAAA.AUACUUUA.UAGCAUUCGUUUAACUCU.........................AUAAUAUUAAU....UAA.......AAAGGUCGACAUU.AUGCUAA..UUU......UCGA........AAAGAAAGGGUAU.UAUUAAGGU.AG.....UGCA.UCA.CAGUAA...UGU.GUU..UGC.GGGAG
SRS020226_Baylor_scaffold_68303/9358-9228         ACCUACCAGAAA.AUACUUUA.UAGCAUUCGUUUAACUCU.........................AUAAUAUUAAU....UAA......AAAAGGUCGACAUU.AUGCUAA..UUU......UCGA........AAAGAAAGGGUAU.UAUUAAGGU.AG.....UGCA.UCA.CAGUAA...UGU.GUU..UGC.GGGAG
Supragingival_plaque_LANL_C182702431/134-289      GCCUACCAAAAA.UGUCG.CACGGGUACAGCCUUUUUAAUGCCUAGCGAGCAA............AUAAUAGUAAU....UAA......UAUUGGUCGAC.AC.GUACUCU.GUUCUGUGGUGAGA..GCCGCAGAAGAAA..GACA.AACUAUGGU.AG....UAGCAUAGC.UAGUAA...UAG.CCG..UGC.AGGAG
SRS011255_C2402778/334-489                        GCCUACCAAAAA.UGUCG.CACGGGUACAGCCUUUUUAAUGCCUAGCGAGCAA............AUAAUAGUAAU....UAA......UAUUGGUCGAC.AC.GUACUCU.GUUCUGUGGUGAGA..GCCGCAGAAGAAA..GACA.AACUAUGGU.AG....UAGCAUAGC.UAGUAA...UAG.CCG..UGC.AGGAG
SRS017511_Baylor_scaffold_12171/20109-20264       GCCUACCAAAAA.UGUCG.CACGGGUACAGCCUUUUUAAUGCCUAGCGAGCAA............AUAAUAGUAAU....UAA......UAUUGGUCGAC.AC.GUACUCU.GUUCUGUGGUGAGA..GCCGCAGAAGAAA..GACA.AACUAUGGU.AG....UAGCAUAGC.UAGUAA...UAG.CCG..UGC.AGGAG
SRS014894_C2234624/999-1154                       GCCUACCAAAAA.UGUCG.CACGGGUACAGCCUUUUUAAUGCCUAGCGAGCAA............AUAAUAGUAAU....UAA......UAUUGGUCGAC.AC.GUACUCU.GUUCUGUGGUGAGA..GCCGCAGAAGAAA..GACA.AACUAUGGU.AG....UAGCAUAGC.UAGUAA...UAG.CCG..UGC.AGGAG
SRS016746_Baylor_scaffold_45843/3303-3160         GCCUACCAGAAC.GGUCG.CACGGAUGC...GGAAAGCUAAUCGUUUA.................GCAAUAUUAAC....UAA....UUAUUAGGUCGACAAU.GCAUCCU.GUUCU.....UGUGCG.....AGAAGAAA..GACU.UAGUACGGU.AGU...CAGUGUUGA.UGGAGA...CAU.UGA..CAC.GGGAG
SRS014476_C3470312/1996-2139                      GCCUACCAGAAC.GGUCG.CACGGAUGC...GGAAAACUAAUCGUUUA.................GCAAUAUCAAC....UAA....UUAUUAGGUCGACAAU.GCAUCCU.GUUCU.....UGUGCG.....AGAAGAAA..GACU.UAGUACGGU.AGU...CAGUGUUGA.UGGAGA...CAU.UGA..CAC.GGGAG
SRS013723_C3235706/314-171                        GCCUACCAGAAC.GGUCG.CACGGAUGC...GGAAAACUAAUCGUUUA.................GCAAUAUUAAC....UAA....UUAUUAGGUCGACAAU.GCAUCCU.GUUCU.....UGUGCG.....AGAAGAAA..GACU.UAGUACGGU.AGU...CAGUGUUGA.UGGAGA...CAU.UGA..CAC.GGGAG
SRS018975_C1843850/2333-2476                      GCCUACCAGAAC.GGUCG.CACGGAUGC...GGAAAACUAAUCGUUUA.................GCAAUAUUAAC....UAA....UUAUUAGGUCGACAAU.GCAUCCU.GUUCU.....UGUGCG.....AGAAGAAA..GACU.UAGUACGGU.AGU...CAGUGUUGA.UGGAGA...CAU.UGA..CAC.GGGAG
SRS023538_Baylor_scaffold_13620/404-261           GCCUACCAGAAC.GGUCG.CACGGAUGC...GGAAAACUAAUCGUUUA.................GCAAUAUUAAC....UAA....UUAUUAGGUCGACAAU.GCAUCCU.GUUCU.....UGUGCG.....AGAAGAAA..GACU.UAGUACGGU.AGU...CAGUGUUGA.UGGAGA...CAU.UGA..CAC.GGGAG
SRS043018_WUGC_scaffold_63502/3098-2955           GCCUACCAGAAC.GGUCG.CACGGAUGC...GGAAAACUAAUCGUUUA.................GCAAUAUUAAC....UAA....UUAUUAGGUCGACAAU.GCAUCCU.GUUCU.....UGUGCG.....AGAAGAAA..GACU.UAGUACGGU.AGU...CAGUGUUGA.UGGAGA...CAU.UGA..CAC.GGGAG
SRS055378_C3952369/122-265                        GCCUACCAGAAC.GGUCG.CACGGAUGC...GGAAAACUAAUCGUUUA.................GCAAUAUUAAC....UAA....UUAUUAGGUCGACAAU.GCAUCCU.GUUCU.....UGUGCG.....AGAAGAAA..GACU.UAGUACGGU.AGU...CAGUGUUGA.UGGAGA...CAU.UGA..CAC.GGGAG
SRS022602_Baylor_scaffold_111952/280-137          GCCUACCAGAAC.GGUCG.CACGGAUGC...GGAAAACUAAUCGUUUA.................GCAAUAUUAAC....UAA....UUAUUAGGUCGACAAU.GCAUCCU.GUUCU.....UGUGCG.....AGAAGAAA..GACU.UAGUACGGU.AGU...CAGUGUUGA.UGGAGA...CAU.UGA..CAC.GGGAG
SRS011126_Baylor_scaffold_16822/131-274           GCCUACCAGAAC.GGUCG.CACGGAUGC...GGAAAACUAAUCGUUUA.................GCAAUAUUAAC....UAA....UUAUUAGGUCGACAAU.GCAUCCU.GUUCU.....UGUGCG.....AGAAGAAA..GACU.UAGUACGGU.AGU...CAGUGUUGA.UGGAGA...CAU.UGA..CAC.GGGAG
SRS013533_PGA_scaffold_117620/204-61              GCCUACCAGAAC.GGUCG.CACGGAUGC...GGAAAACUAAUCGUUUA.................GCAAUAUUAAC....UAA....UUAUUAGGUCGACAAU.GCAUCCU.GUUCU.....UGUGCG.....AGAAGAAA..GACU.UAGUACGGU.AGU...CAGUGUUGA.UGGAGA...CAU.UGA..CAC.GGGAG
SRS014578_WUGC_scaffold_33398/1770-1627           GCCUACCAGAAC.GGUCG.CACGGAUGC...GGAAAACUAAUCGUUUA.................GCAAUAUUAAC....UAA....UUAUUAGGUCGACAAU.GCAUCCU.GUUCU.....UGUGCG.....AGAAGAAA..GACU.UAGUACGGU.AGU...CAGUGUUGA.UGGAGA...CAU.UGA..CAC.GGGAG
SRS019128_C4172115/251-108                        GCCUACCAGAAC.GGUCG.CACGGAUGC...GGAAAACUAAUCGUUUA.................GCAAUAUUAAC....UAA....UUAUUAGGUCGACAAU.GCAUCCU.GUUCU.....UGUGCG.....AGAAGAAA..GACU.UAGUACGGU.AGU...CAGUGUUGA.UGGAGA...CAU.UGA..CAC.GGGAG
SRS024087_C3588336/860-717                        GCCUACCAGAAC.GGUCG.CACGGAUGC...GGAAAACUAAUCGUUUA.................GCAAUAUUAAC....UAA....UUAUUAGGUCGACAAU.GCAUCCU.GUUCU.....UGUGCG.....AGAAGAAA..GACU.UAGUACGGU.AGU...CAGUGUUGA.UGGAGA...CAU.UGA..CAC.GGGAG
SRS051378_C1865167/1237-1380                      GCCUACCAGAAC.GGUCG.CACGGAUGC...GGAAAACUAAUCGUUUA.................GCAAUAUUAAC....UAA....UUAUUAGGUCGACAAU.GCAUCCU.GUUCU.....UGUGCG.....AGAAGAAA..GACU.UAGUACGGU.AGU...CAGUGUUGA.UGGAGA...CAU.UGA..CAC.GGGAG
SRS055450_C2100979/1044-1187                      GCCUACCAGAAC.GGUCG.CACGGAUGC...GGAAAACUAAUCGUUUA.................GCAAUAUUAAC....UAA....UUAUUAGGUCGACAAU.GCAUCCU.GUUCU.....UGUGCG.....AGAAGAAA..GACU.UAGUACGGU.AGU...CAGUGUUGA.UGGAGA...CAU.UGA..CAC.GGGAG
SRS011255_C2487303/1067-1210                      GCCUACCAGAAC.GGUCG.CACGGAUGC...GGAAAACUAAUCGUUUA.................GCAAUAUUAAC....UAA....UUAUUAGGUCGACAAU.GCAUCCU.GUUCU.....UGUGCG.....AGAAGAAA..GACU.UAGUACGGU.AGU...CAGUGUUGA.UGGAGA...CAU.UGA..CAC.GGGAG
SRS017227_Baylor_scaffold_132580/1054-911         GCCUACCAGAAC.GGUCG.UACGGAUACGGAAAACUAAUCGUUUA....................GCAAUAUCAAC....UAA....UUAUUAGGUCGACAAU.GUAUCCC.GUUCU.....UAUGCG.....AGAAGAAA..GACU.UAUUAUGGU.AGU...UAGUGUUGA.UGGAGA...CAU.UAG..CAC.GGGAG
SRS013723_C3315139/194-337                        GCCUACCAGAAC.GGUCG.UACGGAUACGGAAAACUAAUCGUUUA....................GCAAUAUCAAC....UAA....UUAUUAGGUCGACAAU.GUAUCCC.GUUCU.....UAUGCG.....AGAAGAAA..GACU.UAUUAUGGU.AGU...UAGUGUUGA.UGGAGA...CAU.UAG..CAC.GGGAG
SRS017139_C3784102/435-292                        GCCUACCAGAAC.GGUCG.CACGGAUGCGGAAAACUAAUCGUUUA....................GCAAUAUCAAC....UAA....UUAUUAGGUCGACAAU.GCAUCCU.GUUCU.....UGUGCG.....AGAAGAAA..GACU.CAGUACGGU.AGU...CAGCGUUGA.UGGAGA...CAU.UGA..CAC.GGGAG
SRS017511_Baylor_scaffold_16603/19425-19282       GCCUACCAGAAC.GGUCG.CACGGAUGCGGAAAACUAAUCGUUUA....................GCAAUAUCAAC....UAA....UUAUUAGGUCGACAAU.GCAUCCU.GUUCU.....UGUGCG.....AGAAGAAA..GACU.CAGUACGGU.AGU...CAGCGUUGA.UGGAGA...CAU.UGA..CAC.GGGAG
SRS012285_Baylor_scaffold_30225/5980-5837         GCCUACCAGAAC.GGUCG.CACGGAUGCGGAAAACUAAUCGUUUA....................GCAAUAUCAAC....UAA....UUAUUAGGUCGACAAU.GCAUCCU.GUUCU.....UGUGCG.....AGAAGAAA..GACU.CAGUACGGU.AGU...CAGCGUUGA.UGGAGA...CAU.UGA..CAC.GGGAG
SRS047113_C5353084/295-152                        GCCUACCAGAAC.GGUCG.CACGGAUGCGGAAAACUAAUCGUUUA....................GCAAUAUUAAC....UAA....UUAUUAGGUCGACAAU.GCAUCCU.GUUCU.....UAUGCG.....AGAAGAAA..GACU.UAGUACGGU.AGU...CAGUGUUGA.UGGAGA...CAU.UGA..CAC.GGGAG
SRS015215_C2602814/1543-1396                      GCCUGCCAGAAC.GGUCG.UACGGAUACAGUACAAAACUAAUCGUUUAUG...............AAAAUAUCAC.....UAA...UAUAUUAGGUCGACAAC.GUAUCCC.GUUCU.....AUUGCG.....AGAAGAAA..GACU.CAUUAUGGU.AG....UAGCACUGG.UGGUAA...CAC.CAA..UGC.AGGAG
SRS024649_LANL_scaffold_43266/3701-3555           GCCUGCCAGAAC.GGUCG.UACGGAUACAGCACAAAACUAAUCGUUUAU................GAAAUAUCAC.....UAA...UAUAUUAGGUCGACAAA.GUAUCCC.GUUCU.....AUUGCG.....AGAAGAAA..GACU.CACUAUGGU.AG....UAGCACUGG.UGGUAA...CAC.CAA..UGC.AGGAG
SRS018443_C3835965/395-541                        GCCUGCCAGAAC.GGUCG.UACGGAUACAGCACAAAACUAAUCGUUUAU................GAAAUAUCAC.....UAA...UAUAUUAGGUCGACAAA.GUAUCCC.GUUCU.....AUUGCG.....AGAAGAAA..GACU.CACUAUGGU.AG....UAGCACUGG.UGGUAA...CAC.CAA..UGC.AGGAG
SRS019980_Baylor_scaffold_14237/62984-63130       GCCUGCCAGAAC.GGUCG.UACGGAUACAGCACAAAACUAAUCGUUUAU................GAAAUAUCAC.....UAA...UAUAUUAGGUCGACAAA.GUAUCCC.GUUCU.....AUUGCG.....AGAAGAAA..GACU.CACUAUGGU.AG....UAGCACUGG.UGGUAA...CAC.CAA..UGC.AGGAG
SRS012285_Baylor_scaffold_47486/991-846           GCCUGCCAGAAC.GGUCG.UACGGAUACAGCACAAAACUAAUCGUUUAU................GAAAUAUCACUAA..UUA.......UUAGGUCGACAAC.GUAUCCU.GUUCU.....AUUGCG.....AGAAGAAA..GACU.CAUUAUGGU.AG....UAGCACUGG.UGGUAA...CGC.CAA..UGC.AGGAG
SRS014578_C2410506/223-78                         GCCUGCCAGAAC.GGUCG.UACGGAUACAGCACAAAACUAAUCGUUUAU................GAAAUAUCACUAA..UUA.......UUAGGUCGACAAC.GUAUCCU.GUUCU.....AUUGCG.....AGAAGAAA..GACU.CAUUAUGGU.AG....UAGCACUGG.UGGUAA...CGC.CAA..UGC.AGGAG
SRS016331_C4190925/800-945                        GCCUGCCAGAAC.GGUCG.UACGGAUACAGCACAAAACUAAUCGUUUAU................GAAAUAUCACUAA..UUA.......UUAGGUCGACAAC.GUAUCCU.GUUCU.....AUUGCG.....AGAAGAAA..GACU.CAUUAUGGU.AG....UAGCACUGG.UGGUAA...CGC.CAA..UGC.AGGAG
SRS016575_C3722395/845-699                        GCCUACCAAAAC.GGUCG.UACGGAUACAGCACAAAACUAAUCGUUUAU................GAAAUAUCACUAA..UAU......AUUAGGUCGACAAC.GUAUCCC.GUUCU.....AUUGCG.....AGAAGAAA..GACU.CAUUAUGGU.AG....CAGCACUGG.UGGUAA...CAC.CAA..UGC.AGGAG
SRS049318_C6190651/162-15                         GCCUACCAAAAC.GGUCG.UACGGAUACAGCACAAAACUAAUCGUUUAUG...............AAAAUAUCACUAA..UAU......AUUAGGUCGACAAC.GUAUCCC.GUUCU.....AUUGCG.....AGAAGAAA..GACU.CAUUAUGGU.AG....UAGCACUGG.UGGUAA...CAC.CAA..UGC.AGGAG
SRS047634_C4452975/761-907                        GCCUACCAAAAC.GGUCG.UACGGAUACAGCACAAAACUAAUCGUUUAU................GAAAUAUCACUAA..UAU......AUUAGGUCGACAAC.GUAUCCC.GUUCU.....AUUGCG.....AGAAGAAA..GACU.CAUUAUGGU.AG....UAGCACUGG.UGGUAA...CAC.CAA..UGC.AGGAG
SRS052876_LANL_scaffold_56849/3728-3874           GCCUACCAAAAC.GGUCG.UACGGAUACAGCACAAAACUAAUCGUUUAU................GAAAUAUCACUAA..UAU......AUUAGGUCGACAAC.GUAUCCC.GUUCU.....AUUGCG.....AGAAGAAA..GACU.CAUUAUGGU.AG....UAGCACUGG.UGGUAA...CAC.CAA..UGC.AGGAG
SRS022602_Baylor_scaffold_47242/1283-1430         GCCUGCCAGAAC.GGUCG.UACGGAUACAGUACAAAACUAAUCGUUUAUG...............AAAAUAUCACUAA..UAU......AUUAGGUCGACAAC.GUAUCCC.GUUCU.....AUUGCG.....AGAAGAAA..GACU.CAUUAUGGU.AG....CAGCACUGG.UGGUAA...CAC.CAA..UGC.AGGAG
SRS014578_C2495553/379-526                        GCCUGCCAGAAC.GGUCG.UACGGAUACAGUACAAAACUAAUCGUUUAUG...............AAAAUAUCACUAA..UAU......AUUAGGUCGACAAC.GUAUCCC.GUUCU.....AUUGCG.....AGAAGAAA..GACU.CAUUAUGGU.AG....CAGCACUGG.UGGUAA...CAC.CAA..UGC.AGGAG
SRS019077_WUGC_scaffold_28432/269-122             GCCUGCCAGAAC.GGUCG.UACGGAUACAGUACAAAACUAAUCGUUUAUG...............AAAAUAUCACUAA..UAU......AUUAGGUCGACAAC.GUAUCCC.GUUCU.....AUUGCG.....AGAAGAAA..GACU.CAUUAUGGU.AG....CAGCACUGG.UGGUAA...CAC.CAA..UGC.AGGAG
SRS020226_C3242849/312-165                        GCCUGCCAGAAC.GGUCG.UACGGAUACAGUACAAAACUAAUCGUUUAUG...............AAAAUAUCACUAA..UAU......AUUAGGUCGACAAC.GUAUCCC.GUUCU.....AUUGCG.....AGAAGAAA..GACU.CAUUAUGGU.AG....CAGCACUGG.UGGUAA...CAC.CAA..UGC.AGGAG
SRS051244_C3298912/214-67                         GCCUGCCAGAAC.GGUCG.UACGGAUACAGUACAAAACUAAUCGUUUAUG...............AAAAUAUCACUAA..UAU......AUUAGGUCGACAAA.GUAUCCC.GUUCU.....AUUGCG.....AGAAGAAA..GACU.CAUUAUGGU.AG....CAGCACUGG.UGGUAA...CAC.CAA..UGC.AGGAG
SRS016575_C3722485/846-699                        GCCUGCCAGAAC.GGUCG.UACGGAUACAGUACAAAACUAAUCGUUUAUG...............AAAAUAUCACUAA..UAU......AUUAGGUCGACAAA.GUAUCCC.GUUCU.....AUUGCG.....AGAAGAAA..GACU.CAUUAUGGU.AG....CAGCACUGG.UGGUAA...CAC.CAA..UGC.AGGAG
SRS020340_C2954771/493-346                        GCCUGCCAGAAC.GGUCG.UACGGAUACAGUACAAAACUAAUCGUUUAUG...............AAAAUAUCACUAA..UAU......AUUAGGUCGACAAA.GUAUCCC.GUUCU.....AUUGCG.....AGAAGAAA..GACU.CAUUAUGGU.AG....CAGCACUGG.UGGUAA...CAC.CAA..UGC.AGGAG
SRS017511_C3495049/279-132                        GCCUGCCAGAAC.GGUCG.UACGGAUACAGUACAAAACUAAUCGUUUAUG...............AAAAUAUCACUAA..UAU......AUUAGGUCGACAAA.GUAUCCC.GUUCU.....AUUGCG.....AGAAGAAA..GACU.CAUUAUGGU.AG....CAGCACUGG.UGGUAA...CAC.CAA..UGC.AGGAG
SRS013170_Baylor_scaffold_75571/7852-7997         GCCUACCAAAAC.GGUCG.UACGGAUACAGCACAAAACUAAUCGUUUAU................GAAAUAUCAC.....UAA....UUAUUAGGUCGACAAC.GUAUCCU.GUUCU.....AUUGCG.....AGAAGAAA..GACU.CAUUAUGGU.AG....UAGUACUGG.UGGUAA...CAC.CAA..UGC.AGGAG
SRS018394_C4078921/1873-1728                      GCCUACCAAAAC.GGUCG.UACGGAUACAGCACAAAACUAAUCGUUUAU................GAAAUAUCAC.....UAA....UUAUUAGGUCGACAAC.GUAUCCU.GUUCU.....AUUGCG.....AGAAGAAA..GACU.CAUUAUGGU.AG....UAGCACUGG.UGGUAA...CGC.CAA..UGC.AGGAG
SRS015044_WUGC_scaffold_65630/213-358             GCCUACCAAAAC.GGUCG.UACGGAUACAGCACAAAACUAAUCGUUUAU................GAAAUAUCAC.....UAA....UUAUUAGGUCGACAAC.GUAUCCU.GUUCU.....AUUGCG.....AGAAGAAA..GACU.CAUUAUGGU.AG....UAGCACUGG.UGGUAA...CAC.CAA..UGC.AGGAG
SRS017691_C5418032/1766-1621                      GCCUACCAAAAC.GGUCG.UACGGAUACAGCACAAAACUAAUCGUUUAU................GAAAUAUCAC.....UAA....UUAUUAGGUCGACAAC.GUAUCCU.GUUCU.....AUUGCG.....AGAAGAAA..GACU.CAUUAUGGU.AG....UAGCACUGA.CGGUAA...CGU.CAA..UGC.AGGAG
SRS049318_LANL_scaffold_77588/1645-1790           GCCUACCAAAAC.GGUCG.UACGGAUACAGCACAAAACUAAUCGUUUAU................GAAAUAUCAC.....UAA....UUAUUAGGUCGACAAC.GUAUCCU.GUUCU.....AUUGCG.....AGAAGAAA..GACU.CAUUAUGGU.AG....UAGCACUGA.CGGUAA...CGU.CAA..UGC.AGGAG
SRS018337_C2365500/259-404                        GCCUACCAAAAC.GGUCG.UACGGAUACAGCACAAAACUAAUCGUUUAU................GAAAUAUCAC.....UAA....UUAUUAGGUCGACAAC.GUAUCCU.GUUCU.....AUUGCG.....AGAAGAAA..GACU.CAUUAUGGU.AG....UGGCACUGA.CGGUAA...CGU.CAA..UGC.AGGAG
SRS013252_Baylor_scaffold_12999/1700-1555         GCCUACCAAAAC.GGUCG.UACGGAUACAGCACAAAACUAAUCGUUUAU................GAAAUAUCAC.....UAA....UUAUUAGGUCGACAAC.GUAUCCU.GUUCU.....AUUGCG.....AGAAGAAA..GACU.CAUUAUGGU.AG....UGGCACUGA.CGGUAA...CGU.CAA..UGC.AGGAG
SRS051378_C1872823/1589-1444                      GCCUGCCAGAAC.GGUCG.UACGGAUACAGCACAAAACUAAUCGUUUAU................GAAAUAUCAC.....UAA....UUAUUAGGUCGACAAC.GUAUCCU.GUUCU.....AUUGCG.....AGAAGAAA..GACU.CAUUAUGGU.AG....UAGCACUGG.CGGUAA...CGU.CAA..UGC.AGGAG
SRS011126_C4541813/415-270                        GCCUGCCAGAAC.GGUCG.UACGGAUACAGCACAAAACUAAUCGUUUAU................GAAAUAUCAC.....UAA....UUAUUAGGUCGACAAC.GUAUCCU.GUUCU.....AUUGCG.....AGAAGAAA..GACU.CAUUAUGGU.AG....UAGCACUGG.CGGUAA...CGU.CAA..UGC.AGGAG
SRS015574_C3407393/235-380                        GCCUGCCAGAAC.GGUCG.UACGGAUACAGCACAAAACUAAUCGUUUAU................GAAAUAUCAC.....UAA....UUAUUAGGUCGACAAC.GUAUCCU.GUUCU.....AUUGCG.....AGAAGAAA..GACU.CAUUAUGGU.AG....UAGCACUGG.CGGUAA...CGU.CAA..UGC.AGGAG
SRS017139_Baylor_scaffold_107894/5630-5775        GCCUGCCAGAAC.GGUCG.UACGGAUACAGCACAAAACUAAUCGUUUAU................GAAAUAUCAC.....UAA....UUAUUAGGUCGACAAC.GUAUCCU.GUUCU.....AUUGCG.....AGAAGAAA..GACU.CAUUAUGGU.AG....UAGCACUGG.CGGUAA...CGU.CAA..UGC.AGGAG
SRS024087_LANL_scaffold_24929/13712-13857         GCCUGCCAGAAC.GGUCG.UACGGAUACAGCACAAAACUAAUCGUUUAU................GAAAUAUCAC.....UAA....UUAUUAGGUCGACAAC.GUAUCCU.GUUCU.....AUUGCG.....AGAAGAAA..GACU.CAUUAUGGU.AG....UAGCACUGG.CGGUAA...CGU.CAA..UGC.AGGAG
SRS020226_C3239816/310-165                        GCCUACCAAAAC.GGUCG.UACGGAUACAGCACAAAACUAAUCGUUUAU................GAAAUAUCACUAA..UUA.......UUAGGUCGACAAC.GUAUCCU.GUUCU.....AUUGCG.....AGAAGAAA..GACU.CAUUAUGGU.AG....UAGCACUGG.UGGUAA...CAC.CAA..UGC.GGGAG
SRS021960_C2139112/34-179                         GCCUACCAAAAC.GGUCG.UACGGAUACAGCACAAAACUAAUCGUUUAU................GAAAUAUCACUAA..UUA.......UUAGGUCGACAAC.GUAUCCU.GUUCU.....AUUGCG.....AGAAGAAA..GACU.CAUUAUGGU.AG....UAGCACUGG.UGGUAA...CAC.CAA..UGC.GGGAG
SRS051244_LANL_scaffold_56458/212-67              GCCUACCAAAAC.GGUCG.UACGGAUACAGCACAAAACUAAUCGUUUAU................GAAAUAUCACUAA..UUA.......UUAGGUCGACAAC.GUAUCCU.GUUCU.....AUUGCG.....AGAAGAAA..GACU.CAUUAUGGU.AG....UAGCACUGG.CGGUAA...CGU.CAA..UGC.AGGAG
SRS024289_LANL_scaffold_16472/202-347             GCCUACCAAAAC.GGUCG.UACGGAUACAGCACAAAACUAAUCGUUUAU................GAAAUAUCACUAA..UUA.......UUAGGUCGACAAC.GUAUCCU.GUUCU.....AUUGCG.....AGAAGAAA..GACU.CAUUAUGGU.AG....UAGCACUGG.CGGUAA...CGU.CAA..UGC.AGGAG
SRS047634_LANL_scaffold_20830/3627-3772           GCCUACCAAAAC.GGUCG.UACGGAUACAGCACAAAACUAAUCGUUUAU................GAAAUAUCACUAA..UUA.......UUAGGUCGACAAC.GUAUCCU.GUUCU.....AUUGCG.....AGAAGAAA..GACU.CAUUAUGGU.AG....UAGCACUGG.CGGUAA...CGU.CAA..UGC.AGGAG
SRS011152_Baylor_scaffold_59336/3634-3489         GCCUACCAAAAC.GGUCG.UACGGAUACAGCACAAAACUAAUCGUUUAU................GAAAUAUCACUAA..UUA.......UUAGGUCGACAAC.GUAUCCU.GUUCU.....AUUGCG.....AGAAGAAA..GACU.CAUUAUGGU.AG....UAGCACUGG.CGGUAA...CGU.CAA..UGC.AGGAG
SRS014690_WUGC_scaffold_23506/1614-1469           GCCUACCAAAAC.GGUCG.UACGGAUACAGCACAAAACUAAUCGUUUAU................GAAAUAUCACUAA..UUA.......UUAGGUCGACAAC.GUAUCCU.GUUCU.....AUUGCG.....AGAAGAAA..GACU.CAUUAUGGU.AG....UAGCACUGG.CGGUAA...CGU.CAA..UGC.AGGAG
SRS022725_LANL_scaffold_12800/12045-12190         GCCUACCAAAAC.GGUCG.UACGGAUACAGCACAAAACUAAUCGUUUAU................GAAAUAUCACUAA..UUA.......UUAGGUCGACAAC.GUAUCCU.GUUCU.....AUUGCG.....AGAAGAAA..GACU.CAUUAUGGU.AG....UAGCACUGG.CGGUAA...CGU.CAA..UGC.AGGAG
SRS023538_C1258764/178-33                         GCCUACCAAAAC.GGUCG.UACGGAUACAGCACAAAACUAAUCGUUUAU................GAAAUAUCACUAA..UUA.......UUAGGUCGACAAC.GUAUCCC.GUUCU.....AUUGCG.....AGAAGAAA..GACU.CAUUAUGGU.AG....UAGCACUGG.CGGUAA...CGU.CAA..UGC.AGGAG
SRS049268_C4055058/127-271                        GCCUACCAAAAC.GGUCG.UACGGAUACAGCACAAAACUAAUCGUUUAU................GAAAUAUCACUAA..UUA.......UUAGGUCGACAAC.GUAUCCU.GUUCU.....AUUGCG.....AGAAGAAA..GACA.G..UUUGGU.AG....UAGCACUGG.CGGCAA...CGC.UGG..UGCAAGGAG
SRS013533_PGA_scaffold_104094/4954-5093           GCCUACCAAAAU.CGUCGCUACGGAUAUAGCAAAACUAAUGU.......................AGAAUAUAAUUAA..UCA......AUUAGGUCGACAAC.AUAUCCU.GUUCU.....GUUGCG.....AGAAGAAA..GACG.A..UUUGGU.AG....AGGUGUCAG.UGGUAA...CAC.UGG..UGCAAGGAG
SRS024649_C3701691/1357-1218                      GCCUACCAAAAU.CGUCGCUACGGAUAUAGCAAAACUAAUGU.......................AGAAUAUAAUUAA..UCA......AUUAGGUCGACAAC.AUAUCCU.GUUCU.....GUUGCG.....AGAAGAAA..GACG.A..UUUGGU.AG....AGGUGUCAG.UGGUAA...CAC.UGG..UGCAAGGAG
SRS055378_C4141964/3497-3636                      GCCUGCCAAAAU.CGUCGCUACGGAUAUAGCAAAACUAAUGU.......................AGAAUAUAAUUAA..UCA......AUUAGGUCGACAAC.AUAUCCU.GUUCU.....GUUGCG.....AGAAGAAA..GACG.A..UUUGGU.AG....AGGUGUCAG.UGGUAA...CAC.UGG..UGCAAGGAG
SRS018394_C4072424/2014-2153                      GCCUGCCAAAAU.CGUCGCUACGGAUAUAGCAAAACUAAUGU.......................AGAAUAUAAUUAA..UCA......AUUAGGUCGACAAC.AUAUCCU.GUUCU.....GUUGCG.....AGAAGAAA..GACG.A..UUUGGU.AG....AGGUGUCAG.UGGUAA...CAC.UGG..UGCAAGGAG
SRS049268_C4362917/1272-1133                      GCCUGCCAAAAU.CGUCGCUACGGAUAUAGCAAAACUAAUGU.......................AGAAUAUAAUUAA..UCA......AUUAGGUCGACAAC.AUAUCCU.GUUCU.....GUUGCG.....AGAAGAAA..GACG.A..UUUGGU.AG....AGGUGUCAG.UGGUAA...CAC.UGG..UGCAAGGAG
SRS023595_Baylor_scaffold_22033/4640-4779         GCCUGCCAAAAU.CGUCGCUACGGAUAUAGCAAAACUAAUGU.......................AGAAUAUAAUUAA..UCA......AUUAGGUCGACAAC.AUAUCCU.GUUCU.....GUUGCG.....AGAAGAAA..GACG.A..UUUGGU.AG....AGGUGUCAG.UGGUAA...CAC.UGG..UGCAAGGAG
SRS011140_Baylor_scaffold_44275/412-273           ACCUGCCAAAAU.UGUCGCUACGGAUAUAGCAAAACUAAUGU.......................AGAAUAAUAAUAA..UCA......AUUAGGUCGACAAC.AUAUCCU.GUUCU.....AUUGCG.....AGAAGAAA..GACA.A..UUUGGU.AG....AGGUGCUGA.UGGUAA...CAU.UGG..CGCAAGGAG
SRS044373_WUGC_scaffold_56968/90-226              ACCUGCCAAAAU.UGUCGCUACGGAUAUAGCAAAACUAAUGU.......................AUAAUAAUAA.....UCA......AUUAGGUCGACAAC.AUAUCCU.GUUCU.....AUUGCG.....AGAAGAAA..GACA.A..UUUGGU.AG....AGGUGCUAG.UGGUAA...CAU.UGG..CGCAAGGAG
SRS022621_Baylor_scaffold_22694/551-412           ACCUGCCAAAAU.UGUCGCUACGGAUAUAGCAAAACUAAUGU.......................AGAAUAAUAAUAA..UCA......AUUAGGUCGACAAC.AUAUCCU.GUUCU.....AUUGCG.....AGAAGAAA..GACA.A..UUUGGU.AG....AAGUGCUAG.UGGUAA...CAU.UGG..CGCAAGGAG
SRS019219_WUGC_scaffold_31480/2033-2172           ACCUGCCAAAAU.UGUCGCUACGGAUAUAGCAAAACUAAUGU.......................AGAAUAAUAAUAA..UCA......AUUAGGUCGACAAC.AUAUCCU.GUUCU.....AUUGCG.....AGAAGAAA..GACA.A..UUUGGU.AG....AAGUGCUAG.UGGUAA...CAU.UGG..CGCAAGGAG
SRS018591_C1244874/301-440                        ACCUGCCAAAAU.UGUCGCUACGGAUAUAGCAAAACUAAUGU.......................AGAAUAAUAAUAA..UCA......AUUAGGUCGACAAC.AUAUCCU.GUUCU.....GUUGCG.....AGAAGAAA..GACA.A..UUUGGU.AG....AGGUGCUAG.UGGUAA...CAU.UGG..CGCAAGGAG
SRS024277_LANL_scaffold_38587/1958-1819           ACCUGCCAAAAU.UGUCGCUACGGAUAUAGCAAAACUAAUGU.......................AGAAUAAUAAUAA..UCA......AUUAGGUCGACAAC.AUAUCCU.GUUCU.....GUUGCG.....AGAAGAAA..GACA.A..UUUGGU.AG....AGGUGCUAG.UGGUAA...CAU.UGG..CGCAAGGAG
SRS012279_C2559098/251-112                        ACCUGCCAAAAU.UGUCGCUACGGAUAUAGCAAAACUAAUGU.......................AGAAUAAUAAUAA..UCA......AUUAGGUCGACAAC.AUAUCCU.GUUCU.....GUUGCG.....AGAAGAAA..GACA.A..UUUGGU.AG....AGGUGCUAG.UGGUAA...CAU.UGG..CGCAAGGAG
SRS017808_Baylor_scaffold_16616/428-289           ACCUGCCAAAAU.UGUCGCUACGGAUAUAGCAAAACUAAUGU.......................AGAAUAAUAAUAA..UCA......AUUAGGUCGACAAC.AUAUCCU.GUUCU.....GUUGCG.....AGAAGAAA..GACA.A..UUUGGU.AG....AGGUGCUAG.UGGUAA...CAU.UGG..CGCAAGGAG
SRS020220_Baylor_scaffold_44769/457-318           ACCUGCCAAAAU.UGUCGCUACGGAUAUAGCAAAACUAAUGU.......................AGAAUAAUAAUAA..UCA......AUUAGGUCGACAAC.AUAUCCU.GUUCU.....GUUGCG.....AGAAGAAA..GACA.A..UUUGGU.AG....AGGUGCUAG.UGGUAA...CAU.UGG..CGCAAGGAG
SRS014689_WUGC_scaffold_27421/670-531             ACCUGCCAAAAU.UGUCGCUACGGAUAUAGCAAAACUAAUGU.......................AGAAUAAUAAUAA..UCA......AUUAGGUCGACAAC.AUAUCCU.GUUCU.....GUUGCG.....AGAAGAAA..GACA.A..UUUGGU.AG....AGGUGCUAG.UGGUAA...CAU.UGG..CGCAAGGAG
SRS064329_LANL_scaffold_39988/48-187              ACCUGCCAAAAU.UGUCGCUACGGAUAUAGCAAAACUAAUAU.......................AGAAUAAUAAUAA..UCA......AUUAGGUCGACAAC.AUAUCCU.GUUCU.....AUUGCG.....AGAAGAAA..GACA.A..UUUGGU.AG....AGGUGCUAG.UGGUAA...CAU.UGG..CGCAAGGAG
SRS019026_WUGC_scaffold_7919/259-120              ACCUGCCAAAAU.UGUCGCUACGGAUAUAGCAAAACUAAUGU.......................AGAAUAAUAAUAA..UCA......AUUAGGUCGACAAC.AUAUCCU.GUUCU.....AUUGCG.....AGAAGAAA..GACA.A..UUUGGU.AG....AGGUGCUAG.UGGUAA...CAU.UGG..CGCAAGGAG
SRS019974_Baylor_scaffold_26363/448-587           ACCUGCCAAAAU.UGUCGCUACGGAUAUAGCAAAACUAAUGU.......................AGAAUAAUAAUAA..UCA......AUUAGGUCGACAAC.AUAUCCU.GUUCU.....AUUGCG.....AGAAGAAA..GACA.A..UUUGGU.AG....AGGUGCUAG.UGGUAA...CAU.UGG..CGCAAGGAG
SRS043663_C4082775/1036-897                       ACCUGCCAAAAU.UGUCGCUACGGAUAUAGCAAAACUAAUGU.......................AGAAUAAUAAUAA..UCA......AUUAGGUCGACAAC.AUAUCCU.GUUCU.....AUUGCG.....AGAAGAAA..GACA.A..UUUGGU.AG....AGGUGCUAG.UGGUAA...CAU.UGG..CGCAAGGAG
SRS056323_LANL_scaffold_3031/1247-1108            ACCUGCCAAAAU.UGUCGCUACGGAUAUAGCAAAACUAAUGU.......................AGAAUAAUAAUAA..UCA......AUUAGGUCGACAAC.AUAUCCU.GUUCU.....AUUGCG.....AGAAGAAA..GACA.A..UUUGGU.AG....AGGUGCUAG.UGGUAA...CAU.UGG..CGCAAGGAG
SRS062761_C4274158/64-203                         ACCUGCCAAAAU.UGUCGCUACGGAUAUAGCAAAACUAAUGU.......................AGAAUAAUAAUAA..UCA......AUUAGGUCGACAAC.AUAUCCU.GUUCU.....AUUGCG.....AGAAGAAA..GACA.A..UUUGGU.AG....AGGUGCUAG.UGGUAA...CAU.UGG..CGCAAGGAG
SRS055495_C1113510/506-367                        ACCUGCCAAAAU.UGUCGCUACGGAUAUAGCAAAACUAAUGU.......................AGAAUAAUAAUAA..UCA......AUUAGGUCGACAAC.AUAUCCU.GUUCU.....AUUGCG.....AGAAGAAA..GACA.A..UUUGGU.AG....AGGUGCUAG.UGGUAA...CAU.UGG..CGCAAGGAG
SRS015644_WUGC_scaffold_39874/676-815             ACCUGCCAAAAU.UGUCGCUACGGAUAUAGCAAAACUAAUGU.......................AGAAUAAUAAUAA..UCA......AUUAGGUCGACAAC.AUAUCCU.GUUCU.....AUUGCG.....AGAAGAAA..GACA.A..UUUGGU.AG....AGGUGCUAG.UGGUAA...CAU.UGG..CGCAAGGAG
SRS015941_WUGC_scaffold_51564/503-364             ACCUGCCAAAAU.UGUCGCUACGGAUAUAGCAAAACUAAUGU.......................AGAAUAAUAAUAA..UCA......AUUAGGUCGACAAC.AUAUCCU.GUUCU.....AUUGCG.....AGAAGAAA..GACA.A..UUUGGU.AG....AGGUGCUAG.UGGUAA...CAU.UGG..CGCAAGGAG
SRS019607_WUGC_scaffold_12385/2272-2133           ACCUGCCAAAAU.UGUCGCUACGGAUAUAGCAAAACUAAUGU.......................AGAAUAAUAAUAA..UCA......AUUAGGUCGACAAC.AUAUCCU.GUUCU.....AUUGCG.....AGAAGAAA..GACA.A..UUUGGU.AG....AGGUGCUAG.UGGUAA...CAU.UGG..CGCAAGGAG
SRS023557_C1729673/380-241                        ACCUGCCAAAAU.UGUCGCUACGGAUAUAGCAAAACUAAUGU.......................AGAAUAAUAAUAA..UCA......AUUAGGUCGACAAC.AUAUCCU.GUUCU.....AUUGCG.....AGAAGAAA..GACA.A..UUUGGU.AG....AGGUGCUAG.UGGUAA...CAU.UGG..CGCAAGGAG
SRS044662_LANL_scaffold_46401/692-553             ACCUGCCAAAAU.UGUCGCUACGGAUAUAGCAAAACUAAUGU.......................AGAAUAAUAAUAA..UCA......AUUAGGUCGACAAC.AUAUCCU.GUUCU.....AUUGCG.....AGAAGAAA..GACA.A..UUUGGU.AG....AGGUGCUAG.UGGUAA...CAU.UGG..CGCAAGGAG
SRS057539_LANL_scaffold_10990/241-380             ACCUGCCAAAAU.UGUCGCUACGGAUAUAGCAAAACUAAUGU.......................AGAAUAAUAAUAA..UCA......AUUAGGUCGACAAC.AUAUCCU.GUUCU.....AUUGCG.....AGAAGAAA..GACA.A..UUUGGU.AG....AGGUGCUAG.UGGUAA...CAU.UGG..CGCAAGGAG
SRS014692_C1431302/48-187                         ACCUGCCAAAAU.UGUCGCUACGGAUAUAGCAAAACUAAUGU.......................AGAAUAAUAAUAA..UCA......AUUAGGUCGACAAC.AUAUCCU.GUUCU.....AUUGCG.....AGAAGAAA..GACA.A..UUUGGU.AG....AGGUGCUAG.UGGUAA...CAU.UGG..CGCAAGGAG
UnmappedStool_Broad_scaffold_45289/119-258        ACCUGCCAAAAU.UGUCGCUACGGAUAUAGCAAAACUAAUGU.......................AGAAUAAUAAUAA..UCA......AUUAGGUCGACAAC.AUAUCCU.GUUCU.....AUUGCG.....AGAAGAAA..GACA.A..UUUGGU.AG....AGGUGCUAG.UGGUAA...CAU.UGG..CGCAAGGAG
SRS042643_WUGC_scaffold_806/1614-1476             ACCUGC.AAAAU.UGUCGCUACGGAUAUAGCAAAACUAAUGU.......................AGAAUAAUAAUAA..UCA......AUUAGGUCGACAAC.AUAUCCU.GUUCU.....AUUGCG.....AGAAGAAA..GACA.A..UUUGGU.AG....AGGUGCUAG.UGGUAA...CAU.UGG..CGCAAGGAG
SRS045127_LANL_scaffold_26231/437-298             ACCUGCCAAAAU.UGUCGCUACGGAUAUAGCAAAACUAAUGU.......................AGAAUAAUAAUAA..UCA......AUUAGGUCGACAAC.AUAUCCU.GUUCU.....AUUGCG.....AGAAGAAA..GACA.A..UUUGGU.AG....AGGCGCUAG.UGGUAA...CAU.UGG..CGCAAGGAG
SRS047219_C2202429/235-374                        ACCUGCCAAAAU.UGUCGCUACGGAUAUAGCAAAACUAAUGU.......................AGAAUAAUAAUAA..UCA......AUUAGGUCGACAAC.AUAUCCU.GUUCU.....AUUGCG.....AGAAGAAA..GACA.A..UUUGGU.AG....AGGCGCUAG.UGGUAA...CAU.UGG..CGCAAGGAG
SRS014271_C2677176/59-198                         ACCUGCCAAAAU.UGUCGCUACGGAUAUAGCAAAACUAAUGU.......................AGAAUAAUAAUAA..UCA......AUUAGGUCGACAAC.AUAUCCU.GUUCU.....AUUGCG.....AGAAGAAA..GACA.A..UUUGGU.AG....AGGCGCUAG.UGGUAA...CAU.UGG..CGCAAGGAG
SRS044486_C2213155/294-433                        ACCUGCCAAAAU.UGUCGCUACGGAUAUAGCAAAACUAAUGU.......................AGAAUAAUAAUAA..UCA......AUUAGGUCGACAAC.AUAUCCU.GUUCU.....AUUGCG.....AGAAGAAA..GACA.A..UUUGGU.AG....AGGCGCUAG.UGGUAA...CAU.UGG..CGCAAGGAG
SRS049147_C4035323/346-207                        ACCUGCCAAAAU.UGUCGCUACGGAUAUAGCAAAACUAAUGU.......................AGAAUAAUAAUAA..UCA......AUUAGGUCGACAAC.GUAUCCU.GUUCU.....GUUGCG.....AGAAGAAA..GACA.A..UUUGGU.AG....AGGUGCUAG.UGGUAA...CAU.UGG..CGCAAGGAG
SRS014470_WUGC_scaffold_7728/158-19               ACCUGCCAAAAU.UGUCGCUACGGAUAUAGCAAAACUAAUGU.......................AGAAUAAUAAUAA..UCA......AUUAGGUCGACAAC.AUAUCCU.GUUCU.....AUUGCG.....AGAAGAAA..GACA.A..UUUGGU.AG....AGGCACUAG.UGGUAA...CAU.UGG..CGCAAGGAG
SRS062544_LANL_scaffold_7942/363-502              ACCUGCCAAAAU.UGUCGCUACGGAUAUAGCAAAACUAAUGU.......................AGAAUAAUAAUAA..UCA......AUUAGGUCGACAAC.AUAUCCU.GUUCU.....AUUGCG.....AGAAGAAA..GACA.A..UUUGGU.AG....AGGCACUAG.UGGUAA...CAU.UGG..CGCAAGGAG
SRS054687_LANL_scaffold_41643/48-187              ACCUGCCAAAAU.UGUCGCUACGGAUAUAGCAAAACUAAUGU.......................AGAAUAAUAAUAA..UCA......AUUAGGUCGACAAC.AUAUCCU.GUUCU.....AUUGCG.....AGAAGAAA..GACA.A..UUUGGU.AG....AGGUGCUGA.UGGUAA...CGU.UGG..CACAAGGAG
Palatine_Tonsils_LANL_scaffold_21276/21-160       ACCUGCCAAAAU.UGUCGCUACGGAUAUAGCAAAACUAAUGU.......................AGAAUAAUAAUAA..UCA......AUUAGGUCGACAAC.AUAUCCU.GUUCU.....AUUGCG.....AGAAGAAA..GACA.A..UUUGGU.AG....AGGUGCUAG.UGGUAA...CGU.UGG..CACAAGGAG
SRS016002_WUGC_scaffold_11937/48-187              ACCUGCCAAAAU.UGUCGCUACGGAUAUAGCAAAACUAAUGU.......................AGAAUAAUAAUAA..UCA......AUUAGGUCGACAAC.AUAUCCU.GUUCU.....AUUGCG.....AGAAGAAA..GACA.A..UUUGGU.AG....AGGUGCUAG.UGGUAA...CGU.UGG..CACAAGGAG
SRS016086_C2482079/64-203                         ACCUGCCAAAAU.UGUCGCUACGGAUAUAGCAAAACUAAUGU.......................AGAAUAAUAAUAA..UCA......AUUAGGUCGACAAC.AUAUCCU.GUUCU.....AUUGCG.....AGAAGAAA..GACA.A..UUUGGU.AG....AGGUGCUAG.UGGUAA...CGU.UGG..CACAAGGAG
SRS016342_C2882061/165-26                         ACCUGCCAAAAU.UGUCGCUACGGAUAUAGCAAAACUAAUGU.......................AGAAUAAUAAUAA..UCA......AUUAGGUCGACAAC.AUAUCCU.GUUCU.....AUUGCG.....AGAAGAAA..GACA.A..UUUGGU.AG....AGGUGCUAG.UGGUAA...CGU.UGG..CACAAGGAG
SRS019045_WUGC_scaffold_51185/48-187              ACCUGCCAAAAU.UGUCGCUACGGAUAUAGCAAAACUAAUGU.......................AGAAUAAUAAUAA..UCA......AUUAGGUCGACAAC.AUAUCCU.GUUCU.....AUUGCG.....AGAAGAAA..GACA.A..UUUGGU.AG....AGGUGCUAG.UGGUAA...CGU.UGG..CACAAGGAG
SRS023352_LANL_scaffold_42785/277-138             ACCUGCCAAAAU.UGUCGCUACGGAUAUAGCAAAACUAAUGU.......................AGAAUAAUAAUAA..UCA......AUUAGGUCGACAAC.AUAUCCU.GUUCU.....AUUGCG.....AGAAGAAA..GACA.A..UUUGGU.AG....AGGUGCUAG.CGGUAA...CGU.UGG..CACAAGGAG
SRS019126_WUGC_scaffold_29712/1943-2082           ACCUGCCAAAAU.UGUCGCUACGGAUAUAGCAAAACUAAUGU.......................AGAAUAAUAAUAA..UCA......AUUAGGUCGACAAA.AUAUCCU.GUUCU.....AUUGCG.....AGAAGAAA..GACA.A..UUUGGU.AG....AGGUGCUGA.UGGUAA...CAU.CAA..CACAAGGAG
SRS018791_C2316419/4868-5007                      ACCUGCCAAAAU.UGUCGCUACGGAUAUAGCAAAACUAAUGU.......................AGAAUAAUAAUAA..UCA......AUUAGGUCGACAAA.AUAUCCU.GUUCU.....AUUGCG.....AGAAGAAA..GACA.A..UUUGGU.AG....AGGUGCUGA.UGGUAA...CAU.CAA..CACAAGGAG
SRS019389_C2229664/119-258                        ACCUGCCAAAAU.UGUCGCUACGGAUAUAGCAAAACUAAUGU.......................AGAAUAAUAAUAA..UCA......AUUAGGUCGACAAC.AUAUCCU.GUUCU.....AUUGCG.....AGAAGAAA..GACA.A..UUUGGU.AG....AGGUGCUGA.UGGUAA...CAU.CAA..CACAAGGAG
SRS063193_LANL_scaffold_49889/325-186             ACCUGCCAAAAU.UGUCGCUACGGAUAUAGCAAAACUAAUGU.......................AGAAUAAUAAUAA..UCA......AUUAGGUCGACAAC.AUAUCCU.GUUCU.....AUUGCG.....AGAAGAAA..GACA.A..UUUGGU.AG....AGGUGCUGA.UGGUAA...CAU.CAA..CACAAGGAG
SRS062878_C2979442/257-118                        ACCUGCCAAAAU.UGUCGCUACGGAUAUAGCAAAACUAAUGU.......................AGAAUAAUAAUAA..UCA......AUUAGGUCGACAAC.AUAUCCU.GUUCU.....AUUGCG.....AGAAGAAA..GACA.A..UUUGGU.AG....AGGUGCUGA.UGGUAA...CAU.CAA..CACAAGGAG
SRS013818_C2788742/2221-2082                      ACCUGCCAAAAU.UGUCGCUACGGAUAUAGCAAAACUAAUGU.......................AGAAUAAUAAUAA..UCA......AUUAGGUCGACAAC.AUAUCCU.GUUCU.....AUUGCG.....AGAAGAAA..GACA.A..UUUGGU.AG....AGGUGCUGA.UGGUAA...CAU.CAA..CACAAGGAG
SRS016529_C3038375/89-228                         ACCUGCCAAAAU.UGUCGCUACGGAUAUAGCAAAACUAAUGU.......................AGAAUAAUAAUAA..UCA......AUUAGGUCGACAAC.AUAUCCU.GUUCU.....AUUGCG.....AGAAGAAA..GACA.A..UUUGGU.AG....AGGUGCUGA.UGGUAA...CAU.CAA..CACAAGGAG
SRS057791_LANL_scaffold_27599/437-298             ACCUGCCAAAAU.UGUCGCUACGGAUAUAGCAAAACUAAUGU.......................AGAAUAAUAAUAA..UCA......AUUAGGUCGACAAC.AUAUCCU.GUUCU.....AUUGCG.....AGAAGAAA..GACA.A..UUUGGU.AG....AGGUGCUGA.UGGUAA...CAU.CAA..CACAAGGAG
SRS064774_LANL_scaffold_1558/270-409              ACCUGCCAAAAU.UGUCGCUACGGAUAUAGCAAAACUAAUGU.......................AGAAUAAUAAUAA..UCA......AUUAGGUCGACAAC.AUAUCCU.GUUCU.....AUUGCG.....AGAAGAAA..GACA.A..UUUGGU.AG....AGGUGCUGA.UGGUAA...CAU.CAA..CACAAGGAG
SRS015057_WUGC_scaffold_39562/244-383             ACCUGCCAAAAU.UGUCGCUACGGAUAUAGCAAAACUAAUGU.......................AGAAUAAUAAUAA..UCA......AUUAGGUCGACAAC.AUAUCCU.GUUCU.....AUUGCG.....AGAAGAAA..GACA.A..UUUGGU.AG....AGGUGCUGA.UGGUAA...CAU.CAA..CACAAGGAG
SRS024375_LANL_scaffold_36054/163-24              ACCUGCCAAAAU.UGUCGCUACGGAUAUAGCAAAACUAAUGU.......................AGAAUAAUAAUAA..UCA......AUUAGGUCGACAAC.AUAUCCU.GUUCU.....AUUGCG.....AGAAGAAA..GACA.A..UUUGGU.AG....AAGUGCUGA.UGGUAA...CAU.CAA..CACAAGGAG
SRS020856_Baylor_scaffold_11719/483-344           ACCUGCCAAAAU.UGUCGCUACGGAUAUAGCAAAACUAAUGU.......................AGAAUAAUAAUAA..UCA......AUUAGGUCGACAAC.AUAUCCU.GUUCU.....AUUGCG.....AGAAGAAA..GACA.G..UUUGGU.AG....AAGUGCUGA.UGGUAA...CGU.CAA..CGCAAGGAG
SRS064423_LANL_scaffold_10319/243-104             ACCUGCCAAAAU.UGUCGCUACGGAUAUAGCAAAACUAAUGU.......................AGAAUAAUAAUAA..UCA......AUUAGGUCGACAAC.AUAUCCU.GUUCU.....AUUGCG.....AGAAGAAA..GACA.A..UUUGGU.AG....AGGUGCUGA.UGGUAA...CAU.CAA..CGCAAGGAG
SRS024580_LANL_scaffold_18356/561-700             ACCUGCCAAAAU.UGUCGCUACGGAUAUAGCAAAACUAAUGU.......................AGAAUAAUAAUAA..UCA......AUUAGGUCGACAAC.AUAUCCU.GUUCU.....AUUGCG.....AGAAGAAA..GACA.G..UUUGGU.AG....AAGUGCUGA.UGGUAA...CAU.CAA..CGCAAGGAG
SRS053854_LANL_scaffold_19976/13843-13704         ACCUGCCAAAAU.UGUCGCUACGGAUAUAGCAAAACUAAUGU.......................AGAAUAAUAAUAA..UCA......AUUAGGUCGACAAC.AUAUCCU.GUUCU.....AUUGCG.....AGAAGAAA..GACA.G..UUUGGU.AG....AAGUGCUGA.UGGUAA...CAU.CAA..CGCAAGGAG
SRS014124_C2593036/230-369                        ACCUGCCAAAAU.UGUCGCUACGGAUAUAGCAAAACUAAUGU.......................AGAAUAAUAAUAA..UCA......AUUAGGUCGACAAC.AUAUCCU.GUUCU.....AUUGCG.....AGAAGAAA..GACA.G..UUUGGU.AG....AAGUGCUGA.UGGUAA...CAU.CAA..CGCAAGGAG
SRS018145_C2077879/74-213                         ACCUGCCAAAAU.UGUCGCUACGGAUAUAGCAAAACUAAUGU.......................AGAAUAAUAAUAA..UCA......AUUAGGUCGACAAC.AUAUCCU.GUUCU.....AUUGCG.....AGAAGAAA..GACA.A..UUUGGU.AG....AAGUGCUGA.UGGUAA...CAU.CAA..CGCAAGGAG
SRS049318_LANL_scaffold_93047/1582-1444           ACCUACC.AAAAUUGUCGCUACGGAUAUAGCAAAACUAAUGU.......................AGAAUAUAAUAA...UCA......AUUAGGUCGACAAC.AUAUCCU.GUUCU.....AUUGCG.....AGAAGAAA..GACA.A..UUGGGU.AG....UAGUAUCAG.UGGUGA...CAU.UGA..UACAAGGAG
SRS063603_C4164173/369-231                        ACCUACC.AAAAUUGUCGCUACGGAUAUAGCAAAACUAAUGU.......................AGAAUAUAAUAA...UCA......AUUAGGUCGACAAC.AUAUCCU.GUUCU.....AUUGCG.....AGAAGAAA..GACA.A..UUGGGU.AG....UAGUAUCAG.UGGUGA...CAU.UGA..UACAAGGAG
SRS011343_C2260970/3836-3974                      ACCUACC.AAAAUUGUCGCUACGGAUAUAGCAAAACUAAUGU.......................AGAAUAUAAUAA...UCA......AUUAGGUCGACAAC.AUAUCCU.GUUCU.....AUUGCG.....AGAAGAAA..GACA.A..UUGGGU.AG....UAGUAUCAG.UGGUGA...CAU.UGA..UACAAGGAG
SRS013252_C3675305/1499-1637                      ACCUACC.AAAAUUGUCGCUACGGAUAUAGCAAAACUAAUGU.......................AGAAUAUAAUAA...UCA......AUUAGGUCGACAAC.AUAUCCU.GUUCU.....AUUGCG.....AGAAGAAA..GACA.A..UUGGGU.AG....AAGUAUCAG.UGGUAA...CAU.UGA..UACAAGGAG
SRS016541_C1584760/849-711                        ACCUACC.AAAAUUGUCGCUACGGAUAUAGCAAAACUAAUGU.......................AGAAUAUAAUAA...UCA......AUUAGGUCGACAAC.AUAUCCU.GUUCU.....AUUGCG.....AGAAGAAA..GACA.A..UUGGGU.AG....AAGUAUCAG.UGGUAA...CAU.UGA..UACAAGGAG
SRS011152_C4395625/2667-2529                      ACCUACC.AAAAUUGUCGCUACGGAUAUAGCAAAACUAAUGU.......................AGAAUAUAAUAA...UCA......AUUAGGUCGACAAC.AUAUCCU.GUUCU.....AUUGCG.....AGAAGAAA..GACA.A..UUGGGU.AG....AAGUAUCAG.UGGUAA...CAU.UGA..UACAAGGAG
SRS023958_Baylor_scaffold_37738/1452-1592         ACCUGCCAGAAU.UGUCGAUACGGAUAUGACAAAACUAAUGU.......................AUAAUAAUAAAUAA.UCA......AUUAGGUCGACAAA.AUAUCCU.GUUCU.....GUUGCA.....AGAAGAAA..GACA.A..UUCGGU.AG....AGGCGCUGG.UGGUAA...CAC.CUA..CGCAAGGAG
SRS013164_Baylor_scaffold_24855/325-465           ACCUGCCAGAAU.UGUCGAUACGGAUAUGACAAAACUAAUGU.......................AUAAUAAUAAAUAA.UCA......AUUAGGUCGACAAA.AUAUCCU.GUUCU.....GUUGCA.....AGAAGAAA..GACA.A..UUCGGU.AG....AGGCGCUGG.UGGUAA...CAC.CUA..CGCAAGGAG
SRS016569_Baylor_scaffold_44794/50-190            ACCUGCCAGAAU.UGUCGAUACGGAUAUGACAAAACUAAUGU.......................AGAAUAAUAAAUAA.UCA......AUUAGGUCGACAAA.AUAUCCU.GUUCU.....GUUGCA.....AGAAGAAA..GACA.A..UUCGGU.AG....AGGCGCUGG.UGGUAA...CAC.CUA..CGCAAGGAG
SRS018357_Baylor_scaffold_43764/50-190            ACCUGCCAGAAU.UGUCGAUACGGAUAUGACAAAACUAAUGU.......................AGAAUAAUAAAUAA.UCA......AUUAGGUCGACAAA.AUAUCCU.GUUCU.....GUUGCA.....AGAAGAAA..GACA.A..UUCGGU.AG....AGGCGCUGG.UGGUAA...CAC.CUA..CGCAAGGAG
SRS019071_WUGC_scaffold_20209/278-138             ACCUGCCAGAAU.UGUCGAUACGGAUAUGACAAAACUAAUGU.......................AGAAUAAUAAAUAA.UCA......AUUAGGUCGACAAA.AUAUCCU.GUUCU.....GUUGCA.....AGAAGAAA..GACA.A..UUCGGU.AG....AGGCGCUGG.UGGUAA...CAC.CUA..CGCAAGGAG
SRS044373_WUGC_scaffold_52733/1095-955            ACCUGCCAGAAU.UGUCGAUACGGAUAUGACAAAACUAAUGU.......................AGAAUAAUAAAUAA.UCA......AUUAGGUCGACAAA.AUAUCCU.GUUCU.....GUUGCA.....AGAAGAAA..GACA.A..UUCGGU.AG....AGGCGCUGG.UGGUAA...CAC.CUA..CGCAAGGAG
SRS054687_LANL_scaffold_35763/1481-1341           ACCUGCCAGAAU.UGUCGAUACGGAUAUGACAAAACUAAUGU.......................AGAAUAAUAAAUAA.UCA......AUUAGGUCGACAAA.AUAUCCU.GUUCU.....GUUGCA.....AGAAGAAA..GACA.A..UUCGGU.AG....AGGCGCUGG.UGGUAA...CAC.CUA..CGCAAGGAG
Supragingival_plaque_LANL_C182009199/291-151      ACCUGCCAGAAU.UGUCGAUACGGAUAUGACAAAACUAAUGU.......................AGAAUAAUAAAUAA.UCA......AUUAGGUCGACAAA.AUAUCCU.GUUCU.....GUUGCA.....AGAAGAAA..GACA.A..UUCGGU.AG....AGGCGCUGG.UGGUAA...CAC.CUA..CGCAAGGAG
SRS011243_Baylor_scaffold_41938/77-217            ACCUGCCAGAAU.UGUCGAUACGGAUAUGACAAAACUAAUGU.......................AGAAUAAUAAAUAA.UCA......AUUAGGUCGACAAA.AUAUCCU.GUUCU.....GUUGCA.....AGAAGAAA..GACA.A..UUCGGU.AG....AGGCGCUGG.UGGUAA...CAC.CUA..CGCAAGGAG
SRS013881_C897096/296-156                         ACCUGCCAGAAU.UGUCGAUACGGAUAUGACAAAACUAAUGU.......................AGAAUAAUAAAUAA.UCA......AUUAGGUCGACAAA.AUAUCCU.GUUCU.....GUUGCA.....AGAAGAAA..GACA.A..UUCGGU.AG....AGGCGCUGG.UGGUAA...CAC.CUA..CGCAAGGAG
SRS018145_Baylor_scaffold_11096/76-216            ACCUGCCAGAAU.UGUCGAUACGGAUAUGACAAAACUAAUGU.......................AGAAUAAUAAAUAA.UCA......AUUAGGUCGACAAA.AUAUCCU.GUUCU.....GUUGCA.....AGAAGAAA..GACA.A..UUCGGU.AG....AGGCGCUGG.UGGUAA...CAC.CUA..CGCAAGGAG
SRS019028_C3044059/80-220                         ACCUGCCAGAAU.UGUCGAUACGGAUAUGACAAAACUAAUGU.......................AGAAUAAUAAAUAA.UCA......AUUAGGUCGACAAA.AUAUCCU.GUUCU.....GUUGCA.....AGAAGAAA..GACA.A..UUCGGU.AG....AGGCGCUGG.UGGUAA...CAC.CUA..CGCAAGGAG
SRS023835_Baylor_scaffold_40082/1771-1631         ACCUGCCAGAAU.UGUCGAUACGGAUAUGACAAAACUAAUGU.......................AGAAUAAUAAAUAA.UCA......AUUAGGUCGACAAA.AUAUCCU.GUUCU.....GUUGCA.....AGAAGAAA..GACA.A..UUCGGU.AG....AGGCGCUGG.UGGUAA...CAC.CUA..CGCAAGGAG
SRS044662_LANL_scaffold_46705/1516-1656           ACCUGCCAGAAU.UGUCGAUACGGAUAUGACAAAACUAAUGU.......................AGAAUAAUAAAUAA.UCA......AUUAGGUCGACAAA.AUAUCCU.GUUCU.....GUUGCA.....AGAAGAAA..GACA.A..UUCGGU.AG....AGGCGCUGG.UGGUAA...CAC.CUA..CGCAAGGAG
SRS062761_C4264158/28-168                         ACCUGCCAGAAU.UGUCGAUACGGAUAUGACAAAACUAAUGU.......................AGAAUAAUAAAUAA.UCA......AUUAGGUCGACAAA.AUAUCCU.GUUCU.....GUUGCA.....AGAAGAAA..GACA.A..UUCGGU.AG....AGGCGCUGG.UGGUAA...CAC.CUA..CGCAAGGAG
SRS013879_WUGC_scaffold_36608/1512-1372           ACCUGCCAGAAU.UGUCGAUACGGAUAUGACAAAACUAAUGU.......................AGAAUAAUAAAUAA.UCA......AUUAGGUCGACAAA.AUAUCCU.GUUCU.....GUUGCA.....AGAAGAAA..GACA.A..UUCGGU.AG....AGGCGCUGG.UGGUAA...CAC.CUA..CGCAAGGAG
SRS023352_LANL_scaffold_42965/278-138             ACCUACCAGAAU.UGUCGAUACGGAUAUGACAAAACUAAUGU.......................AGAAUAAUAAAUAA.UCA......AUUAGGUCGACAAA.AUAUCCU.GUUCU.....GUUGCA.....AGAAGAAA..GACA.A..UUCGGU.AG....AGGCGCUGG.UGGUAA...CAC.CUA..CGCAAGGAG
SRS024087_C3475195/95-235                         ACCUACCAGAAU.UGUCGAUACGGAUAUGACAAAACUAAUGU.......................AGAAUAAUAAAUAA.UCA......AUUAGGUCGACAAA.AUAUCCU.GUUCU.....GUUGCA.....AGAAGAAA..GACA.A..UUCGGU.AG....AGGCGCUGG.UGGUAA...CAC.CUA..CGCAAGGAG
SRS013705_Baylor_scaffold_53691/284-144           ACCUACCAGAAU.UGUCGAUACGGAUAUGACAAAACUAAUGU.......................AGAAUAAUAAAUAA.UCA......AUUAGGUCGACAAA.AUAUCCU.GUUCU.....GUUGCA.....AGAAGAAA..GACA.A..UUCGGU.AG....AGGCGCUGG.UGGUAA...CAC.CUA..CGCAAGGAG
SRS022530_LANL_scaffold_44640/159-19              ACCUACCAGAAU.UGUCGAUACGGAUAUGACAAAACUAAUGU.......................AGAAUAAUAAAUAA.UCA......AUUAGGUCGACAAA.AUAUCCU.GUUCU.....GUUGCA.....AGAAGAAA..GACA.A..UUCGGU.AG....AGGCGCUGG.UGGUAA...CAC.CUA..CGCAAGGAG
SRS024081_LANL_scaffold_32165/231-371             ACCUACCAGAAU.UGUCGAUACGGAUAUGACAAAACUAAUGU.......................AGAAUAAUAAAUAA.UCA......AUUAGGUCGACAAA.AUAUCCU.GUUCU.....GUUGCA.....AGAAGAAA..GACA.A..UUCGGU.AG....AGGCGCUGG.UGGUAA...CAC.CUA..CGCAAGGAG
SRS064329_LANL_scaffold_40326/396-256             ACCUACCAGAAU.UGUCGAUACGGAUAUGACAAAACUAAUGU.......................AGAAUAAUAAAUAA.UCA......AUUAGGUCGACAAA.AUAUCCU.GUUCU.....GUUGCA.....AGAAGAAA..GACA.A..UUCGGU.AG....AGGCGCUGG.UGGUAA...CAC.CUA..CGCAAGGAG
SRS011306_Baylor_scaffold_72003/50-190            ACCUACCAGAAU.UGUCGAUACGGAUAUGACAAAACUAAUGU.......................AGAAUAAUAAAUAA.UCA......AUUAGGUCGACAAA.AUAUCCU.GUUCU.....GUUGCA.....AGAAGAAA..GACA.A..UUCGGU.AG....AGGCGCUGG.UGGUAA...CAC.CUA..CGCAAGGAG
SRS016331_C4209069/1365-1222                      GCCUGCCAAGGU.UGUCGCUACGGAUACGAUAAACCAAAUCAUUUU...................AGAAUAUAAAC....UAA....UUAUUAGGUCGACAAG.GUAUCCU.GUUCU.....AUUGCG.....AGAAGAAA..GACA.A..UUUGGU.AG....UAGCACUGG.CGGCAA...CGC.UGA..UGCAAGGAG
SRS013170_Baylor_scaffold_136010/111-254          GCCUGCCAAGAU.UGUCGCUACGGAUACGAUAAACCAAAUCAUUUU...................AGAAUAUAAAC....UAA....UUAUUAGGUCGACAAG.GUAUCCU.GUUCU.....AUUGCG.....AGAAGAAA..GACA.G..UUUGGU.AG....UAGCACUGG.CGGCAA...CGC.UGA..UGCAAGGAG
SRS055401_LANL_scaffold_23964/232-89              GCCUGCCAAGAU.UGUCGCUACGGAUACGAUAAACCAAAUCAUUUU...................AGAAUAUAAAC....UAA....UUAUUAGGUCGACAAG.GUAUCCU.GUUCU.....AUUGCG.....AGAAGAAA..GACA.G..UUUGGU.AG....UAGCACUGG.CGGCAA...CGC.UGA..UGCAAGGAG
SRS023595_Baylor_scaffold_71175/1855-1712         GCCUGCCAAGAU.UGUCGCUACGGAUACGAUAAACCAAAUCAUUUU...................AGAAUAUAAAC....UAA....UUAUUAGGUCGACAAG.GUAUCCU.GUUCU.....AUUGCG.....AGAAGAAA..GACA.G..UUUGGU.AG....CAGCACUGG.CGGCAA...CGC.UGG..UGCAAGGAG
SRS016575_Baylor_scaffold_61942/1433-1290         GCCUGCCAAGAU.UGUCGCUACGGAUACGAUAAACCAAAUCAUUUU...................AGAAUAUAAAC....UAA....UUAUUAGGUCGACAAG.GUAUCCU.GUUCU.....AUUGCG.....AGAAGAAA..GACA.G..UUUGGU.AG....CAGCACUGG.CGGCAA...CGC.UGA..UGCAAGGAG
SRS013836_C4666184/221-78                         GCCUGCCAAGAU.UGUCGCUACGGAUACGAUAAACCAAAUCAUUUU...................AGAAUAUAAAC....UAA....UUAUUAGGUCGACAAG.GUAUCCU.GUUCU.....AUUGCG.....AGAAGAAA..GACA.G..UUUGGU.AG....CAGCACUGG.CGGCAA...CGC.UGA..UGCAAGGAG
SRS015650_C1095043/365-222                        GCCUGCCAAGAU.UGUCGCUACGGAUACGAUAAACCAAAUCAUUUU...................AGAAUAUAAAC....UAA....UUAUUAGGUCGACAAG.GUAUCCU.GUUCU.....AUUGCG.....AGAAGAAA..GACA.G..UUUGGU.AG....CAGUAUUGG.CGGUAA...CGC.UGA..UGCAAGGAG
topACOD_F95O9CU02I21XX/309-168                    CCCUACCUUUAAAUGUCG.UACGGACGCCGAAAAAGCUCA.........................CUAAUAUUAG.....UAA..UUACUAUCGGUCGACACGCGCGUUCCUGUCUCG....GUAA......CGAGAGAAA..GACA.GAGUGAGGU.AGC...UCAGG.GUU.UGGCAA...CAA.GC...UCUAAGGAG
AglaG_F499EG101B80QK/264-122                      GCCUACCGACAAAUGUCGAGACGAAUACAGCAAACUAUCGAAG......................CUAAUAUUAUUAA..UGA......AAUAGGUCGAC.AU.GUAUUCU.GUUCUC....CUUGU.....GAGAAGAAA..GACA.AAGUAAGGU.AG....CCGUCUACA.UAGCAA...UAU.AUA..GAC.AGGAG
AglaG_GDN60OX02G4K7T/216-390                      GCCUACCGACAAAUGUCGAAACGGAUAUAAGAAUACCCGUAUGACCUCUGGGUCAUAGGUAUACUACGCUAAUAACAAU.UAACAUAACCAUUGGUCGACAAU.GUAUCCU.GUUCUUG...GAAA.....CAAGAAGAAA..GACA.AAGUAAGGU.AG....CCGUCUUUG.UAGCAA...UACAACA..GAC.AGGAG
AglaG_contig03854/332-506                         GCCUACCGACAAAUGUCGAAACGGAUAUAAGAAUACCCGUAUGACCUCUGGGUCAUAGGUAUACUACGCUAAUAACAAU.UAACAUAACCAUUGGUCGACAAU.GUAUCCU.GUUCUUG...GAAA.....CAAGAAGAAA..GACA.AAGUAAGGU.AG....CCGUCUUUG.UAGCAA...UACAACA..GAC.AGGAG
LWFCAn_GLQU6AQ01BV8VP/422-313                     GCCUACCAAUAAAUGUCG.UACGGGCGCC...............................................................AGGUCGAAAU..GUGCCCC.GUUCU.....AAGCG......AGAAGAAA..GACA.GAGUAGGGU.AGA...CCGCCUUCG.UAGUAA...UAC.GAUUAGGC.UGGAG
SRS063603_LANL_scaffold_32222/4126-4267           GCCUGCCUUUAAAUGUCG.UACGAGCACCGAAAUCAACUUUU.......................UUAAUAUUAA.....UAA......AAUCGGUCGACAUGUGUGCUCC.GUUCUCUU..GUAU....AAGAGAAGAAA..GACA.GAGUGAGGU.AG....UAGCG.CCC.UAGCAA...UAGAUG...CGC.AGGAG
SRS016360_C2625611/373-232                        GCCUGCCUUUAAAUGUCG.UACGAGCACCGAAAUCAACUUUU.......................UUAAUAUUAA.....UAA......AAUCGGUCGACAUGUGUGCUCC.GUUCUCUU..GUAU....AAGAGAAGAAA..GACA.GAGUGAGGU.AG....UAGCG.CCC.UAGCAA...UAGAUG...CGC.AGGAG
SRS055450_C1995083/152-293                        GCCUGCCUUUAAAUGUCG.UACGAGCACCGAAAUCAACUUUU.......................UUAAUAUUAA.....UAA......AAUCGGUCGACAUGUGUGCUCC.GUUCUCUU..GUAU....AAGAGAAGAAA..GACA.GAGUGAGGU.AG....UAGCG.CCC.UAGCAA...UAGAUG...CGC.AGGAG
SRS019225_WUGC_scaffold_10423/47840-47699         GCCUGCCUUUAAAUGUCG.UACGAGCACCGAAAUCAACUUUU.......................UUAAUAUUAA.....UAA......AAUCGGUCGACAUGUGUGCUCC.GUUCUCUU..GUAU....AAGAGAAGAAA..GACA.GAGUGAGGU.AG....UAGCG.CCC.UAGCAA...UAGAUG...CGC.AGGAG
SRS011255_Baylor_scaffold_75075/8412-8271         GCCUGCCUUUAAAUGUCG.UACGAGCACCGAAAUCAACUUUU.......................UUACUAUUAA.....UAA......AAUCGGUCGACAUGUGUGCUCC.GUUCUCUU..GUAU....AAGAGAAGAAA..GACA.GAGUGAGGU.AG....UAGCG.CCC.UAGCAA...UAGAUG...CGC.AGGAG
SRS015215_WUGC_scaffold_10096/24204-24060         GCCUGCCUUUAAAUGUCG.UACGAGCACCGAAAUCAAUUUUU.......................UUAAUAUCAUAA...UAA......AAUCGGUCGACAUGUGUGCUCC.GUUCUCUU..GUAU.A..GGGAGAAGAAA..GACA.GAGUGAGGU.AG....CAGCG.CGC.UAGUAA...UAGAUG...CGC.AGGAG
SRS063932_LANL_scaffold_98262/138-282             GCCUGCCUUUAAAUGUCG.UACGAGCACCGAAAUCAAUUUUU.......................UUAAUAUCAUAA...UAA......AAUCGGUCGACAUGUGUGCUCC.GUUCUCUU..GUAUA...GGGAGAAGAAA..GACA.GAGUGAGGU.AG....UCGCG.CGC.UAGUAA...UAGAUG...CGC.AGGAG
SRS016575_C3730413/992-849                        GCCUGCCUUUAAAUGUCG.UACGAGCACCGAAAUCAAUUUUU.......................UUAAUAUCAUAA...UAA......AAUCGGUCGACAUGUGUGCUCC.GUUCUCUU..GUAU....AAGAGAAGAAA..GACA.GAGUGAGGU.AG....UAGCG.CCC.UAGCAA...UAGAUG...CGC.AGGAG
SRS018157_Baylor_scaffold_59334/9895-9752         GCCUGCCUUUAAAUGUCG.UACGAGCGCCGAAAUCAAUUUUU.......................UUAAUAUCAUAA...UAA......AAUCGGUCGACAUGUGUGCUCC.GUUCUCGU..GUAU....AAGAGAAGAAA..GACA.GAGUGAGGU.AG....UCGCG.CGC.UAGUAA...UAGAUG...CGC.AGGAG
SRS012285_C2968770/810-667                        GCCUGCCUUUAAAUGUCG.UACGAGCGCCGAAAUCAAUUUUU.......................UUAAUAUCAUAA...UAA......AAUCGGUCGACAUGUGUGCUCC.GUUCUCGU..GUAU....AAGAGAAGAAA..GACA.GAGUGAGGU.AG....UCGCG.CGC.UAGUAA...UAGAUG...UGC.AGGAG
SRS063603_C4006403/153-10                         GCCUGCCUUUAAAUGUCG.UACGAGCGCCGAAAUCAAUUUUU.......................UUAAUAUCAUAA...UAA......AAUCGGUCGACAUGUGUGCUCC.GUUCUCUU..GCAU....AAGAGAAGAAA..GACA.GAGUGAGGU.AG....UCGCG.CGC.UAGUAA...UAGAUG...CGC.AGGAG
SRS063215_C2275784/961-818                        GCCUGCCUUUAAAUGUCG.UACGAGCACCGAAAUCAAUUUUU.......................UUAAUAUCAUAA...UAA......AAUCGGUCGACGUGUGUGCUCC.GUUCUCUU..GAAU....AAGAGAAGAAA..GACA.GAGUGAGGU.AG....UAGCG.CGC.UAGUAA...UAGAUG...CGC.AGGAG
Subgingival_plaque_LANL_C11141643/147-290         GCCUGCCUUUAAAUGUCG.UACGAGCACCGAAAUCAAUUUUU.......................UUAAUAUCAUAA...UAA......AAUCGGUCGACAUGUGUGCUCC.GUUCUCUU..GCAU....AAGAGAAGAAA..GACA.GAGUGAGGU.AG....CAGCG.CGC.UAGUAA...UAGAUG...CGC.AGGAG
SRS014691_WUGC_scaffold_2981/654-511              GCCUGCCUUUAAAUGUCG.UACGAGCACCGAAAUCAAUUUUU.......................UUAAUAUCAUAA...UAA......AAUCGGUCGACAUGUGUGCUCC.GUUCUCUU..GCAU....AAGAGAAGAAA..GACA.GAGUGAGGU.AG....CAGCG.CGC.UAGUAA...UAGAUG...CGC.AGGAG
SRS024144_C1809849/1036-893                       GCCUGCCUUUAAAUGUCG.UACGAGCACCGAAAUCAAUUUUU.......................UUAAUAUCAUAA...UAA......AAUCGGUCGACAUGUGUGCUCC.GUUCUCUU..GCAU....AAGAGAAGAAA..GACA.GAGUGAGGU.AG....CAGCG.CGC.UAGUAA...UAGAUG...CGC.AGGAG
SRS024649_C3537750/198-341                        GCCUGCCUUUAAAUGUCG.UACGAGUACCGAAAUCAAUUUUU.......................UUAAUAUCAUAA...UAA......AAUCGGUCGACAUGUGUGCUCC.GUUCUCUU..GAAU....AAGAGAAGAAA..GACA.GAGUGAGGU.AG....UAGCG.CGC.UAGUAA...UAGAUG...CGC.AGGAG
SRS018443_C3891722/10010-10153                    GCCUGCCUUUAAAUGUCG.UACGAGUACCGAAAUCAAUUUUU.......................UUAAUAUCAUAA...UAA......AAUCGGUCGACAUGUGUGCUCC.GUUCUCUU..GAAU....AAGAGAAGAAA..GACA.GAGUGAGGU.AG....UAGCG.CGC.UAGUAA...UAGAUG...CGC.AGGAG
SRS053630_LANL_scaffold_1756/203638-203495        GCCUGCCUUUAAAUGUCG.UACGAGCACCGAAAUCAAUUUUU.......................UUAAUAUCAUAA...UAA......AAUCGGUCGACAUGUGUGCUCC.GUUCUCUU..GAAU....AAGAGAAGAAA..GACA.GAGUGAGGU.AG....CAGCG.CGC.UAGUAA...UAGAUG...CGC.AGGAG
SRS021960_C2099758/226-83                         GCCUGCCUUUAAAUGUCG.UACGAGCACCGAAAUCAAUUUUU.......................UUAAUAUCAUAA...UAA......AAUCGGUCGACAUGUGUGCUCC.GUUCUCUU..GAAU....AAGAGAAGAAA..GACA.GAGUGAGGU.AG....UAGCG.CGC.UAGUAA...UAGAUG...CGC.AGGAG
SRS015947_C1377025/387-244                        GCCUGCCUUUAAAUGUCG.UACGAGCACCGAAAUCAAUUUUU.......................UUAAUAUCAUAA...UAA......AAUCGGUCGACAUGUGUGCUCC.GUUCUCUU..GCAU....AAGAGAAGAAA..GACA.GAGUGAGGU.AG....UAGCG.CGC.UAGUAA...UAGAUG...CGC.AGGAG
SRS058808_LANL_scaffold_12212/24462-24605         GCCUGCCUUUAAAUGUCG.UACGAGCACCGAAAUCAAUUUUU.......................UUAAUAUCAUAA...UAA......AAUCGGUCGACAUGUGUGUUCC.GUUCUCUU..GCAU....AAGGGAAGAAA..GACA.GAGUGAGGU.AG....CAGCG.CGC.UAGUAA...UAGAUG...CGC.AGGAG
SRS019906_WUGC_scaffold_17041/422-279             GCCUGCCUUUAAAUGUCG.UACGAGCACCGAAAUCAAUUUUU.......................UUAAUAUCAUAA...UAA......AAUCGGUCGACAUGUGUGUUCC.GUUCUCUU..GCAU....AAGGGAAGAAA..GACA.GAGUGAGGU.AG....CAGCG.CGC.UAGUAA...UAGAUG...CGC.AGGAG
SRS011098_Baylor_scaffold_43418/1045-1187         GCCUGCCUUUAAAUGUCG.UACGAGCACCGAAAUCAACUUUU.......................UUACUAUUAA.....UAA......AAUCGGUCGACAUGUGUGCUCC.GUUCUCUU..AUAUA...AGGAGAAGAAA..GACA.GAGUGAGGU.AG....UCGCG.CGC.UAGCAA...UAGAUG...CGC.AGGAG
SRS015947_C1376939/386-244                        GCCUGCCUUUAAAUGUCG.UACGAGCACCGAAAUCAACUUUU.......................UUAAUAUUAA.....UAA......AAUCGGUCGACAUGUGUGCUCC.GUUCUCUU..GCAU.A..GAGAGAAGAAA..GACA.GAGUGAGGU.AG....UAGCG.CGC.UAGUAA...UAGAUG...CGC.AGGAG
SRS013252_C3679830/3426-3284                      GCCUGCCUUUAAAUGUCG.UACGAGCACCGAAAUCAACUUUU.......................UUAAUAUUAA.....UAA......AAUCGGUCGACAUGUGUGCUCC.GUUCUCUU..GCAU.A..GAGAGAAGAAA..GACA.GAGUGAGGU.AG....UAGCG.CGC.UAGUAA...UAGAUG...CGC.AGGAG
SRS017814_C2683668/196-338                        GCCUGCCUUUAAAUGUCG.UACGAGCACCGAAAUCAACUUUU.......................UUAAUAUUAA.....UAA......AAUCGGUCGACAUGUGUGCUCC.GUUCUCUU..GCAU.A..GGGAGAAGAAA..GACA.GAGUGAGGU.AG....UAGCG.CGC.UAGUAA...UAGAUG...CGC.AGGAG
SRS019028_C2821394/31-173                         GCCUGCCUUUAAAUGUCG.UACGAGCACCGAAAUCAACUUUU.......................UUAAUAUUAA.....UAA......AAUCGGUCGACAUGUGUGCUCC.GUUCUCUU..GCAU.A..GGGAGAAGAAA..GACA.GAGUGAGGU.AG....UAGCG.CGC.UAGUAA...UAGAUG...CGC.AGGAG
SRS014578_WUGC_scaffold_74064/9767-9625           GCCUGCCUUUAAAUGUCG.UACGAGCACCGAAAUCAACUUUU.......................UUAAUAUUAA.....UAA......AAUCGGUCGACAUGUGUGCUCC.GUUCUCUU..GCAU.A..GGGAGAAGAAA..GACA.GAGUGAGGU.AG....UAGCG.CGC.UAGUAA...UAGAUG...CGC.AGGAG
SRS016043_WUGC_scaffold_54348/593-735             GCCUGCCUUUAAAUGUCG.UACGAGCACCGAAAUCAACUUUU.......................UUAAUAUUAA.....UAA......AAUCGGUCGACAUGUGUGCUCC.GUUCUCUU..GCAU.A..GGGAGAAGAAA..GACA.GAGUGAGGU.AG....UAGCG.CGC.UAGUAA...UAGAUG...CGC.AGGAG
SRS018394_C4066761/756-898                        GCCUGCCUUUAAAUGUCG.UACGAGCACCGAAAUCAACUUUU.......................UUAAUAUUAA.....UAA......AAUCGGUCGACAUGUGUGCUCC.GUUCUCUU..GCAU.A..GGGAGAAGAAA..GACA.GAGUGAGGU.AG....UAGCG.CGC.UAGUAA...UAGAUG...CGC.AGGAG
SRS024447_C3809070/102-244                        GCCUGCCUUUAAAUGUCG.UACGAGCACCGAAAUCAACUUUU.......................UUAAUAUUAA.....UAA......AAUCGGUCGACAUGUGUGCUCC.GUUCUCUU..GCAU.A..GGGAGAAGAAA..GACA.GAGUGAGGU.AG....UAGCG.CGC.UAGUAA...UAGAUG...CGC.AGGAG
SRS011098_Baylor_scaffold_3273/231-89             GCCUGCCUUUAAAUGUCG.UACGAGCACCGAAAUCAACUUUU.......................UUAAUAUUAA.....UAA......AAUCGGUCGACAUGUGUGCUCC.GUUCUCUU..GCAU.A..GGGAGAAGAAA..GACA.GAGUGAGGU.AG....UAGCG.CGC.UAGUAA...UAGAUG...CGC.AGGAG
SRS020862_Baylor_scaffold_25455/32317-32175       GCCUGCCUUUAAAUGUCG.UACGAGCACCGAAAUCAACUUUU.......................UUACUAUUAA.....UAA......AAUCGGUCGACAUGUGUGCUCC.GUUCUCUU..GCAU.A..GGGAGAAGAAA..GACA.GAGUGAGGU.AG....UAGCG.CGC.UAGUAA...UAGAUG...CGC.AGGAG
SRS015158_WUGC_scaffold_58428/6325-6183           GCCUGCCUUUAAAUGUCG.UACGAGCACCGAAAUCAACUUUU.......................UUAAUAUUAA.....UAA......AAUCGGUCGACAUGUGUGCUCC.GUUCUCUU..GUAUG...GGGAGAAGAAA..GACA.GAGUGAGGU.AG....UAGCG.CAC.UAGUAA...UAGAUG...CGC.AGGAG
SRS047100_WUGC_scaffold_16773/702-844             GCCUGCCUUUAAAUGUCG.UACGAGCACCGAAAUCAACUUUU.......................UUAAUAUUAA.....UAA......AAUCGGUCGACAUGUGUGCUCC.GUUCUCUU..GUAUA...GGGAGAAGAAA..GACA.GAGUGAGGU.AG....UAGCG.CGC.UAGUAA...UAGAUG...CGC.AGGAG
SRS053917_LANL_scaffold_74476/555-697             GCCUGCCUUUAAAUGUCG.UACGAGCACCGAAAUCAACUUUU.......................UUACUAUUAA.....UAA......AAUCGGUCGACAUGUGUGCUCC.GUUCUCUU..GUAUA...GGGAGAAGAAA..GACA.GAGUGAGGU.AG....UAGCG.UGC.UAGUAA...UAGAUG...CGC.AGGAG
SRS017445_Baylor_scaffold_28876/633-775           GCCUGCCUUUAAAUGUCG.UACGAGCACCGAAAUCAACUUUU.......................UUACUAUUAA.....UAA......AAUCGGUCGACAUGUGUGCUCC.GUUCUCUU..GUAUA...GGGAGAAGAAA..GACA.GAGUGAGGU.AG....UAGCG.CGC.UAGUAA...UAGAUG...CGC.AGGAG
SRS019591_WUGC_scaffold_7588/158-15               GCCUGCCUUUAAAUGUCG.UACGAGCACCGAAAUCAACUUUU.......................UUACUAUUAA.....UAA......AAUCGGUCGACAUGUGUGCUCC.GUUCUCUU..GAUAUA..AGGAGAAGAAA..GACA.GAGUGAGGU.AG....UAGCG.CGC.UAGCAA...UAGAUG...CGC.AGGAG
SRS053917_LANL_scaffold_100312/1864-2018          GCCUACCUUUAAAUGUCG.UACGAACGCCGAAAUAAAUAGCGUAUUUUA................CUAAUAUUAAA....UAA..AAGAUAUUGGUCGACACGUGCGUUUCUGUCCUAUC..AAAC....GAUAGGAGAAA..GACA.GAGUGAGGU.AG....ACGCG.CAC.UAGUAA...UAG.UGG..CGC.AGGAG
SRS017227_Baylor_scaffold_69741/25166-25320       GCCUACCUUUAAAUGUCG.UACGAACGCCGAAAUAAAUAGCGUAUUUUA................CUAAUAUUAAA....UAA..AAGAUAUUGGUCGACACGUGCGUUUCUGUCCUAUC..AAAC....GAUAGGAGAAA..GACA.GAGUGAGGU.AG....ACGCG.CAC.UAGUAA...UAG.UGG..CGC.AGGAG
SRS049318_LANL_scaffold_66992/47466-47312         GCCUACCUUUAAAUGUCG.UACGAACGCCGAAAUAAAUAGCGUAUUUUA................CUAAUAUUAAA....UAA..AAGAUAUUGGUCGACACGUGCGUUUCUGUCCUAUC..AAAC....GAUAGGAGAAA..GACA.GAGUGAGGU.AG....ACGCG.CAC.UAGUAA...UAG.UGG..CGC.AGGAG
SRS022725_LANL_scaffold_64280/485-639             GCCUACCUUUAAAUGUCG.UACGAACGCCGAAAUAAAUAGCGUAUUUUA................CUAAUAUUAAA....UAA..AAGAUAUUGGUCGACACGUGCGUUUCUGUCCUAUC..AAAC....GAUAGGAGAAA..GACA.GAGUGAGGU.AG....ACGCG.CAC.UAGUAA...UAG.UGG..CGC.AGGAG
SRS017139_Baylor_scaffold_107942/8707-8553        GCCUACCUUUAAAUGUCG.UACGAACGCCGAAAUAAAUAGCGUAUUUUA................CUAAUAUUAAA....UAA..AAGAUAUUGGUCGACACGUGCGUUUCUGUCCUAUC..AAGC....GAUAGGAGAAA..GACA.GAGUGAGGU.AG....ACGCG.CAC.UAGUAA...UAG.UGG..CGC.AGGAG
SRS011152_C4390514/748-594                        GCCUACCUUUAAAUGUCG.UACGAACGCCGAAAUAAAUAGCGUAUUUUA................CUAAUAUUAAA....UAA..AAGAUAUUGGUCGACACGUGCGUUUCUGUCCUAUC..AAGC....GAUAGGAGAAA..GACA.GAGUGAGGU.AG....ACGCG.CAC.UAGUAA...UAG.UGG..CGC.AGGAG
SRS015215_WUGC_scaffold_57213/9331-9485           GCCUACCUUUAAAUGUCG.UACGAACGCCGAAAUAAAUAGCGUAUUUUA................CUAAUAUUAAA....UAA..AAGAUAUUGGUCGACACGUGCGUUUCUGUCCUAUC..AAGC....GAUAGGAGAAA..GACA.GAGUGAGGU.AG....ACGCG.CAC.UAGUAA...UAG.UGG..CGC.AGGAG
SRS017691_C5224708/193-347                        GCCUACCUUUAAAUGUCG.UACGAACGCCGAAAUAAAUAGCGUAUUUUA................CUAAUAUUAAA....UAA..AAGAUAUUGGUCGACACGUGCGUUUCUGUCCUAUC..AAGC....GAUAGGAGAAA..GACA.GAGUGAGGU.AG....ACGCG.CAC.UAGUAA...UAG.UGG..CGC.AGGAG
SRS023595_Baylor_scaffold_100149/10511-10665      GCCUACCUUUAAAUGUCG.UACGAACGCCGAAAUAAAUAGCGUAUUUUA................CUAAUAUUAAA....UAA..AAGAUAUUGGUCGACACGUGCGUUUCUGUCCUAUC..AAGC....GAUAGGAGAAA..GACA.GAGUGAGGU.AG....ACGCG.CAC.UAGUAA...UAG.UGG..CGC.AGGAG
SRS016331_C4211608/563-409                        GCCUACCUUUAAAUGUCG.UACGAACGCCGAAAUAAAUAGCGUAUUUUA................CUAAUAUUAAA....UAA..AAGAUAUUGGUCGACACGUGCGUUUCUGUCCUAUC..GAGC....GAUAGGAGAAA..GACA.GAGUGAGGU.AG....ACGCG.CAC.UAGUAA...UAG.UGG..CGC.AGGAG
SRS011343_Baylor_scaffold_62136/25223-25377       GCCUACCUUUAAAUGUCG.UACGAACGCCGAAAUAAAUAGCGUAUUUUA................CUAAUAUUAAA....UAA..AAGAUAUUGGUCGACACGUGCGUUUCUGUCCUAUC..GAGC....GAUAGGAGAAA..GACA.GAGUGAGGU.AG....ACGCG.CAC.UAGUAA...UAG.UGG..CGC.AGGAG
SRS018394_C3869355/166-320                        GCCUACCUUUAAAUGUCG.UACGAACGCCGAAAUAAAUAGCGUAUUUUA................CUAAUAUUAAA....UAA..AAGAUAUUGGUCGACACGUGCGUUUCUGUCCUAU...CAAGCG...AUAGGAGAAA..GACA.GAGUGAGGU.AG....ACGCG.CAC.UAGUAA...UAG.UAG..CGC.AGGAG
#=GC SS_cons                                      ::(((((((----((((,.,,,<<<<<<.--------...................................................................>>>>>>,.,<<<<<<<<<.____.>>>>>>>>>,,,,..)))).----))))).))....--<<<-<<<.<<____...>>>.>>-..>>>.:::::
//
